# Supplementary material for: Sativex in resistant multiple sclerosis spasticity: Discontinuation study in a large population of Italian patients (SA.FE. study)
Source: PLoS One. 2017 Aug 1;12(8):e0180651. doi: 10.1371/journal.pone.0180651 (PMC5538735; doi:10.1371/journal.pone.0180651)
Supplement: S1 File — (XLSX) [file pone.0180651.s001.xlsx]

## Sheet: N=1615
Cod/ n° paz	SEX	AGE	DD	COURSE	EDSS	NRS T0	NRS T1	NRS T2	NRS T3	N° PUFF T1	N° PUFF T2	N° PUFF T3	DMD	TP ANTISPASTICHE T0	DOSE TP ANTISPATICHE AL T0	DOSE TP ANTISPATICHE AL T1	ALTRI FARMACI	DOSE	RISPOSTA	SOSPENSIONE	MOTIVO SOSPENSIONE	ineff/ec	VERTIGINI	FATICA	SONNOLENZA	DISTURBI ALLA MUCOSA ORALE	COG/PSY	NAUSEA/GI	*100	20% Y/N	3yn	%t2_20	20t2	30t2	%t3_20	20t3	30t3	time to stop (days)	Cod/ n° paz	beneficio disturbi urinari	spasmi/crampi notturni	clonie	rigidità	UMORE	FKT	altro	dati agg sintomi	dati FKT	age2
SA-RM-01	1	30	11	1	4.5	5	3	3	2	10	10	10	5						1	0									40	1	1	40	1	1	60	1	1	730	SA-RM-01				1		0		1	1	1
SA-RM-02	1	63	10	2	7	7	5	4		6	6								1	0									28.5714	1	0	42.8571	1	1	100	0	0	730	SA-RM-02		1		1		1		1	1	1
SA-RM-03	1	59	5	1	5	6	4	4		6	12						2		1	0									33.3333	1	1	33.3333	1	1	100	0	0	730	SA-RM-03	1	1		1	1	1		1	1	0
SA-RM-04	0	52	24	2	7	7	5	5		5	6		3				7	1000 mg	2	0									28.5714	1	0	28.5714	1	0	100	0	0	730	SA-RM-04				1	1	1		1	1	1
SA-RM-05	1	53	9	3	6.5	7	5	3		5	5		5	1,4,8	25 mg,1000 unit/die,225mg	25 mg,1000 unit/die,225mg	2	32 mg	1	1	Vertigini, astenia	2	1	1					28.5714	1	0	57.1429	1	1	100	0	0	50	SA-RM-05						1		1	1	0
SA-RM-06	1	50	11	3	6.5	8	6	4	4	5	6			1	12,5 mg	12,5 mg	2	32 mg	1	0									25	1	0	50	1	1	50	1	1	730	SA-RM-06	1			1	1	1		1	1	0
SA-RM-07	1	35	18	1	4	8							4						3	1	Vertgini, confusione	2	1				1		100	0	0	100			100	0	0	3	SA-RM-07						0		1	1	0
SA-RM-08	0	62	38	2	6.5	9													2	1	Confusione	2					1		100	0	0	100			100	0	0	12	SA-RM-08						0		1	1	1
SA-RM-09	0	64	20	1	6	8	6	5		6			5						1	0									25	1	0	37.5	1	1	100	0	0	730	SA-RM-09				1		0		1	1	1
SA-RM-10	0	43	3	1	2.5	8	5	4		8			5	1	15 mg	15 mg			1	0									37.5	1	1	50	1	1	100	0	0	730	SA-RM-10	1					0		1	1	1
SA-RM-11	0	49	16	1	3	5	3			5			2						2	1	Inefficacia	1							40	1	1	100			100	0	0	20	SA-RM-11						1		1	1	1
SA-RM-12	0	57	27	2	5.5	9	7			3				1	75 mg	50 mg	2	32 mg	2	0									22.2222	1	0	100			100	0	0	730	SA-RM-12				1		0		1	1	1
SA-RM-13	0	55	11	2	7	7	5			5	6		2, 7	2	6 mg, 200 mg	6 mg, 200 mg			1	0									28.5714	1	0	100			100	0	0	730	SA-RM-13	1			1	1	1		1	1	0
SA-RM-14	1	58	13	1	6.5	8	6			4	8		2	1	10 mg	10 mg			1	0									25	1	0	100			100	0	0	730	SA-RM-14	1			1	1	1		1	1	0
SA-RM-15	1	42	13	1	5	7				3			4	1, 7	75 mg, 300 mg				3	1	Vertigini	2	1						100	0	0	100			100	0	0	7	SA-RM-15						0		1	1	0
SA-RM-16	0	50	1	1	3	5	3			4			2	4	250 unità				1	0									40	1	1	100			100	0	0	730	SA-RM-16				1		0		1	1	0
SA-RM-17	1	45	9	1	4	5	3			12									2	0									40	1	1	100			100	0	0	730	SA-RM-17		1				0		1	1	1
SA-RM-18	0	44	16	2	6.5	8	6			8				1	50 mg	50 mg			1	0									25	1	0	100			100	0	0	730	SA-RM-18				1	1	1		1	1	0
SA-RM-19	0	59	15	2	6.5	8	6			8			4	1	12,5 mg				1	0									25	1	0	100			100	0	0	730	SA-RM-19				1	1	1		1	1	1
SA-RM-20	1	59	5	1	4	7	5			8			2	1	20 mg	20 mg			2	0									28.5714	1	0	100			100	0	0	730	SA-RM-20		1		1		0		1	1	1
SA-CT-01	0	56	7	1	7	8	6	6	6	9	5	5	5	1.8	37,5 mg	12,5 mg	0		1	1	CONFUSIONE, SONNOLENZA	2			1		1		25	1	0	25	1	0	25	1	0	152	SA-CT-01						0		1	1	1
SA-CT-02	0	64	40	2	6	5	4	4	4	4	4	4	0	1.7	12.5	12.5	0		2	1	confusione mentale	2					1		20	1	0	20	1	0	20	1	0	116	SA-CT-02						0		1	1	1
SA-CT-03	0	62	6	1	6.5	8	6	6	6	8	8	8	0	1	32.5	32.5	0		1	0									25	1	0	25	1	0	25	1	0	730	SA-CT-03	1		1			1		1	1	0
SA-CT-04	0	58	20	2	7.5	10	7	7		5	5		0	1	25	25	0		1	0									30	1	1	30	1	1	100	0	0	730	SA-CT-04	1	1	1			1		1	1	0
SA-CT-05	0	51	21	2	8.5	8	5			2			0	5	360mcg/die	360mcg/die	5	150	2	1	peggioramento deficit cognitivo	2					1		37.5	1	1	100			100	0	0	50	SA-CT-05								1	1	0
SA-CT-06	0	60	32	3	7.5	9	6	6	6	9	9	9	3	5	800mcg die (in pompa)+2 boli	800mcg die (in pompa)+2 boli	0		1	0									33.3333	1	1	33.3333	1	1	33.3333	1	1	730	SA-CT-06				1		1		1	1	0
SA-CT-07	0	36	25	2	6.5	6	5	5	5	6	6	6	0	1.2	2,5 mg	2,5 mg	0	0	1	0									16.6667	0	0	16.6667	0	0	16.6667	0	0	730	SA-CT-07		1				1		1	1	0
SA-CT-08	0	69	19	2	7	8	6	6	6	8	8	8	0	2	2	2	0	0	1	0									25	1	0	25	1	0	25	1	0	730	SA-CT-08		1		1		0		1	1	1
SA-CT-09	0	51	27	2	7	7	5	5	5	8	5	5	0	2	6	6	0	0	1	1	ECCESSIVA DEBOLEZZA A RTI INFERIORI	2		1					28.5714	1	0	28.5714	1	0	28.5714	1	0	730	SA-CT-09								1	1	0
SA-CT-10	0	45	10	2	7	9	7	5	4	6	6	6	3	1	75	75	0	0	1	0									22.2222	1	0	44.4444	1	1	55.5556	1	1	730	SA-CT-10								1	1	0
SA-CT-11	1	47	18	2	7	8						5	2	1	25	25	0	0	3	1	inefficacia	1							100	0	0	100			100	0	0	5	SA-CT-11								1	1	0
SA-CT-12	0	40	6	1	6	5	4	4	4	6	4	3	0	1	18.75	37.5	0	0	2	1	nausea	2						1	20	1	0	20	1	0	20	1	0	89	SA-CT-12								1	1	0
SA-CT-13	1	61	23	3	8	8	5	5	6	8	8	8	0	1	25	25	7	300	2	1	inefficacia	1							37.5	1	1	37.5	1	1	25	1	0	318	SA-CT-13								1	1	0
SA-CT-14	1	45	19	3	8	8	5	3	3	5	5	5	0	1.2	75	75	1.7	600	1	0									37.5	1	1	62.5	1	1	62.5	1	1	730	SA-CT-14				1		1	NEVRALGIA TRIGEMINO	1	1	1
SA-CT-15	1	57	12	3	6	7	5	5		8	8		0	1	25	25	7	200	1	0									28.5714	1	0	28.5714	1	0	100	0	0	730	SA-CT-15	1			1	1			1	1	0
SA-CT-16	0	54	38	2	8	8	6			5			0	1	15	15	0	0	2	0									25	1	0	100			100	0	0	730	SA-CT-16				1		1		1	1	1
SA-CT-17	1	37	15	2	8	9	7	7	7	8	8	8	0	1.8	75	75	0	0	1	0									22.2222	1	0	22.2222	1	0	22.2222	1	0	730	SA-CT-17		1		1		1		1	1	0
SA-CT-18	1	59	19	2	8	8	6	6	6	7	5	2	0	1	75	75	0	0	1	0									25	1	0	25	1	0	25	1	0	96	SA-CT-18								1	1	0
SA-CT-19	0	56	18	3	7	7	5	5	5	12	12	12	0	1	60	60	0	0	1	0									28.5714	1	0	28.5714	1	0	28.5714	1	0	730	SA-CT-19		1				1	sonno	1	1	1
SA-CT-20	0	48	19	3	7.5	7	5						0						3	1									28.5714	1	0	100			100	0	0	30	SA-CT-20								1	1	0
SA-CT-21	1	64	39	2	8.5	6							0						3	1									100	0	0	100			100	0	0	27	SA-CT-21								1	1	0
SA-CT-22	1	55	14	3	6.5	7						8	2	1	62.5	62.5	4		1	1	sonnolenza	2			1				100	0	0	100			100	0	0	11	SA-CT-22								1	1	1
SA-CT-23	1	50	15	2	8	6	4					8	0	1	75	75	0	0	1	1	pegg cog	2					1		33.3333	1	1	100			100	0	0	61	SA-CT-23								1	1	0
SA-CT-24	0	59	32	2	7.5	8	6	6	6	8	10	10	0	1	37.5	37.5	2	20	1	0									25	1	0	25	1	0	25	1	0	730	SA-CT-24			1	1		1		1	1	0
SA-CT-25	0	47	12	3	8.5	10	5	5	5	4	2	4	0	1.8	25	25	0	0	1	0									50	1	1	50	1	1	50	1	1	730	SA-CT-25		1				1		1	1	1
SA-CT-26	0	49	19	2	6.5	8	5	5	5	9	9	8	1	1	75	75	5	100	1	0									37.5	1	1	37.5	1	1	37.5	1	1	730	SA-CT-26				1		1		1	1	0
SA-CT-27	1	38	16	2	6	8	6	6	6	5	7	2	0	1	16.75	16.75	0	0	1	0									25	1	0	25	1	0	25	1	0	730	SA-CT-27						1	sonno	1	1	0
SA-CT-28	1	43	18	1	5	5	3	3	4	4			0	1	37.5	37.5	0	0	1	1									40	1	1	40	1	1	20	1	0	61	SA-CT-28								1	1	0
SA-CT-29	1	47	11	3	6.5	7	7					2	3	1	18.75	18.75	0	0	3	1	inefficacia	1							0	0	0	100			100	0	0	32	SA-CT-29								1	1	0
SA-CT-30	0	48	8	1	6.5	9	9					2	0	1	37.5	37.5	0	0	3	1	tossicità	2							0	0	0	100			100	0	0	32	SA-CT-30								1	1	0
SA-CT-31	0	68	19	3	8	10	7	7	7	10	8	8	0	8	450	375	4	150	1	0									30	1	1	30	1	1	30	1	1	730	SA-CT-31				1		1		1	1	0
SA-CT-32	1	51	11	3	7	7	5	5	5	7	6	5	0	1	75	75	0	0	1	0									28.5714	1	0	28.5714	1	0	28.5714	1	0	730	SA-CT-32				1		1		1	1	1
SA-CT-33	0	45	18	2	7.5	9						4	0	1	75	75	0	0	3	1	inefficacia	1							100	0	0	100			100	0	0	24	SA-CT-33								1	1	0
SA-CT-34	0	69	7	3	6.5	6	3	5	5	5	2	2	0	1.8	25	25	0	0	1	0									50	1	1	16.6667	0	0	16.6667	0	0	730	SA-CT-34				1		1		1	1	1
SA-CT-35	1	69	31	2	8.5	8	6	6	6	6	6	6	0	1.8	75	75	0	0	1	0									25	1	0	25	1	0	25	1	0	730	SA-CT-35				1		1		1	1	0
SA-CT-36	1	55	13	3	8.5	6	4	4	4	8	8	8	0	1	75	75	1	200	1	0									33.3333	1	1	33.3333	1	1	33.3333	1	1	730	SA-CT-36	1	1		1	1	1		1	1	1
SA-CT-37	1	51	16	1	5	8	8					5	2	8	300	300	0	0	3	1	ec : attacco di panico	2					1		0	0	0	100			100	0	0	5	SA-CT-37								1	1	1
SA-CT-38	1	44	44	2	6.5	8	6	6	6	7	8	8	0	1	50	50	0	0	1	1									25	1	0	25	1	0	25	1	0	304	SA-CT-38								1	1	0
SA-CT-39	0	46	18	3	9	6	4	4	4	8	12	12	0	1	50	50	0	0	1	0									33.3333	1	1	33.3333	1	1	33.3333	1	1	730	SA-CT-39				1		1		1	1	1
SA-CT-40	1	44	31	2	8	9	5	5	5	7	8	8	0	1	225	225	7	1800	1	0									44.4444	1	1	44.4444	1	1	44.4444	1	1	730	SA-CT-40				1				1	1	0
SA-CT-41	1	57	27	1	7	6	4					4	0	1	25	25	7	400	3	1	effetti collaterali	2							33.3333	1	1	100			100	0	0	99	SA-CT-41								1	1	0
SA-CT-42	0	54	34	2	8	6	4			8			0	1	75	75	0	0	1	0									33.3333	1	1	100			100	0	0	730	SA-CT-42		1	1	1		1		1	1	0
SA-CT-43	0	55	20	3	7	6	4	4	4	8	8	9	0	1	75	75	4	75	1	0									33.3333	1	1	33.3333	1	1	33.3333	1	1	730	SA-CT-43				1		1		1	1	1
SA-CT-44	1	47	16	3	6.5	7	5					6	0	1	25	25	0	0	3	1	effetti collaterali	2							28.5714	1	0	100			100	0	0	62	SA-CT-44								1	1	1
SA-CT-45	0	48	21	3	6	10	4					6	0	1	75	75	0	0	3	1	effetti collaterali	2							60	1	1	100			100	0	0	62	SA-CT-45								1	1	1
SA-CT-46	0	60	18	3	7.5	7						4	0	1.2	25	25	0	0	3	1	effetti collaterali	2							100	0	0	100			100	0	0	730	SA-CT-46								1	1	0
SA-CT-47	0	35	19	2	6.5	9	7					6	0	1	25	25	2	16	3	1	effetti collaterali	2							22.2222	1	0	100			100	0	0	83	SA-CT-47								1	1	0
SA-CT-48	1	63	19	2	8	9	7	7		8	8		0	1	18.75	18.75	0	0	1	0									22.2222	1	0	22.2222	1	0	100	0	0	730	SA-CT-48					1	1	sonno	1	1	0
SA-CT-49	1	49	11	2	7.5	7						4	0	1.2	18.75	18.75	0	0	3	1	inefficacia	1							100	0	0	100			100	0	0	18	SA-CT-49								1	1	1
SA-CT-50	1	57	28	2	6	5	3	3	3	9	9	6	1	1	18.75	18.75	0	0	1	0									40	1	1	40	1	1	40	1	1	730	SA-CT-50				1		1	sonno	1	1	0
SA-CT-51	0	35	15	2	6.5	10	8	8	8	5	5	5	0	1	6.25	6.25	0	0	1	0									20	1	0	20	1	0	20	1	0	730	SA-CT-51								1	1	1
SA-CT-52	1	40	13	3	7.5	6	2	2	2	8	8	8	0	1.2	100	100	1	100	1	0									66.6667	1	1	66.6667	1	1	66.6667	1	1	730	SA-CT-52	1		1	1	1	1	sonno	1	1	0
SA-CT-53	1	54	13	3	7	8						4	0	1	50	50	0	0	1	1	inefficacia	1							100	0	0	100			100	0	0	730	SA-CT-53								1	1	0
SA-CT-54	1	62	25	3	6.5	6						4	0	1	75	75	2	20	3	1	inefficacia	1							100	0	0	100			100	0	0	19	SA-CT-54								1	1	1
SA-CT-55	0	39	17	2	7	10	7	7	7	8	11	9	4	1.7	75; 600	75; 600	2	16	1	0									30	1	1	30	1	1	30	1	1	730	SA-CT-55				1		1		1	1	1
SA-CT-56	0	56	19	1	6.5	9				8			3	1	75		1	200	3	1	SONNOLENZA	2			1				100	0	0	100			100	0	0	32	SA-CT-56								1	1	0
SA-CT-57	0	62	18	3	8	8	6	6		7	7		5	1;8	75; 300	75; 300	0	0	1	0									25	1	0	25	1	0	100	0	0	730	SA-CT-57		1	1	1	1		dolore sonno	1	1	0
SA-CT-58	1	46	15	2	6.5	8	6	6		7	5	5	0	1	50	50	5	75	1	0									25	1	0	25	1	0	100	0	0	730	SA-CT-58	1	1	1					1	1	1
SA-CT-59	1	40	20	2	4.5	5	4	4	3	10	12	8	0	1	12.5	37.5	0	0	1	1									20	1	0	20	1	0	40	1	1	730	SA-CT-59								1	1	1
SA-CT-60	0	51	22	2	6.5	8	5	5	5	10	10	10	0	1	50	50	4	20	1	0									37.5	1	1	37.5	1	1	37.5	1	1	730	SA-CT-60	1	1		1				1	1	0
SA-CT-61	1	43	21	2	8	6	4	4	4	9	9	9	5	1	50	50	5	30	2	1	VERTIGINI	2	1						33.3333	1	1	33.3333	1	1	33.3333	1	1	160	SA-CT-61								1	1	0
SA-CT-62	0	53	16	1	4.5	8	6	6	6	8	2	6	4	1;8	6,25;300	6,25;300	5	60	2	0									25	1	0	25	1	0	25	1	0	730	SA-CT-62				1		1		1	1	1
SA-CT-63	1	52	26	2	7.5	4	2	2	2	8	8	8	5	1	56.25	56.25	0	0	1	0									50	1	1	50	1	1	50	1	1	730	SA-CT-63			1			1		1	1	1
SA-CT-64	1	42	11	2	6	6	4	4		8	7		3	1	56.25	56.25	0	0	3	1	SONNOLENZA, capogiri	2	1		1				33.3333	1	1	33.3333	1	1	100	0	0	69	SA-CT-64								1	1	0
SA-CT-65	1	56	19	3	6.5	5	5			6			5	1	12.5	12.5	0	0	3	1	ansia, vertigini, sonnolenza, riduzione di forza arti inferiori	2		1	1				0	0	0	100			100	0	0	36	SA-CT-65								1	1	1
SA-CT-66	1	48	20	1	6	6	2	2		5	5		0	1	12.5	12.5	2	5	2	1	perso al FU	3							66.6667	1	1	66.6667	1	1	100	0	0	124	SA-CT-66								1	1	1
SA-CT-67	0	51	24	2	9	9	7	7	7	5	5	5	0	1, 4	190 MCG	341 MCG	4	20	1	0									22.2222	1	0	22.2222	1	0	22.2222	1	0	730	SA-CT-67		1				1		1	1	0
SA-CT-68	1	51	15	1	6.5	7	1	1	1	12	5	5	3	8	150	150	0	0	1	0									85.7143	1	1	85.7143	1	1	85.7143	1	1	730	SA-CT-68	1			1			sonno	1	1	1
SA-CT-69	0	50	28	2	6.5	5	4	4		8			0	1	75	75	5	30	3	1	persa al FU	3							20	1	0	20	1	0	100	0	0	71	SA-CT-69								1	1	0
SA-CT-70	0	69	23	3	8	5	4	4		8	6		0	1; 7; 8	12,5; 300; 75	12,5; 300; 75	0	0	1	1									20	1	0	20	1	0	100	0	0	88	SA-CT-70								1	1	1
SA-CT-71	1	58	23	3	6.5	10	8			8			0	1	75	75	0	0	3	1									20	1	0	100			100	0	0	39	SA-CT-71								1	1	0
SA-CT-72	0	48	22	3	8	8	4	5	5	9	9	9	0	1	87.5	87.5	0	0	1	0									50	1	1	37.5	1	1	37.5	1	1	730	SA-CT-72				1		1		1	1	1
SA-CT-73	0	61	33	2	8	8	7	5		8	8		5	1 ; 2	75; 2	75; 2	0	0	1	0									12.5	0	0	37.5	1	1	100	0	0	730	SA-CT-73		1		1				1	1	0
SA-CT-74	1	57	27	3	8.5	9	7			7			1	1;8	75;225		5	30	1	0									22.2222	1	0	100			100	0	0	730	SA-CT-74		1	1	1		1		1	1	1
SA-CT-75	1	67	19	2	7	8	4	4	4	8	8	8	0	1	36.5	36.5	0	0	1	0									50	1	1	50	1	1	50	1	1	730	SA-CT-75				1	1	1		1	1	0
SA-CT-76	1	61	5	3	6.5	10	7						0	1	31.25		0	0		0									30	1	1	100			100	0	0	730	SA-CT-76			1	1				1	1	0
SA-CT-77	1	61	5	3	6	10	7						2	1	75		0	0		0									30	1	1	100			100	0	0	730	SA-CT-77				1				1	1	1
SA-CT-78	0	50	29	2	8.5	5	3						0	1;8	50;300		0	0		0									40	1	1	100			100	0	0	730	SA-CT-78				1			sonno dolore	1	1	0
SA-CA-01	0	52	16	2	6.5	8	8			12				1+4	25	25	4	10	3	1	inefficacia	1							0	0	0	100			100	0	0	26	SA-CA-01						1		1	1	1
SA-CA-02	0	70	27	2	7	8	8			4			0	6	1	1			3	1	nausea spossatezza	2		1				1	0	0	0	100			100	0	0	33	SA-CA-02						1		1	1	1
SA-CA-03	1	60	32	2	7.5	8	6			4			0	1	25	25			2	1	capogiri confusione mentale	2	1				1		25	1	0	100			100	0	0	60	SA-CA-03						1		1	1	1
SA-CA-04	0	61	10	3	4.5	8	5	6		6	6		0	4					1	0									37.5	1	1	25			100	0	0	730	SA-CA-04				1		1	DOLORI	1	1	0
SA-CA-05	1	41	5	1	3	8	5	6		10	8	8	1	1	10	0			1	0									37.5	1	1	25			100	0	0	730	SA-CA-05		1				1		1	1	1
SA-CA-06	1	55	24	2	6	8	5	5	5	8	7	8	3	1	25	0			1	0									37.5	1	1	37.5			37.5	1	1	730	SA-CA-06		1		1		1		1	1	1
SA-CA-07	1	69	18	2	7.5	7	5	5		8	8	8	0	1+4	12.5	12.5			1	0									28.5714	1	0	28.5714			100	0	0	730	SA-CA-07	1			1		1		1	1	0
SA-CA-08	1	53	29	2	8	8	8			12			0	1	25	25			3	1	inefficacia	1							0	0	0	100			100	0	0	31	SA-CA-08						1		1	1	0
SA-CA-09	1	45	15	2	8	10	6	7		8	6		2	1+8+6	30+75+1	30+75+1	4	20	1	0									40	1	1	30			100	0	0	730	SA-CA-09		1				1		1	1	1
SA-CA-10	1																												#DIV/0!	0	0	#DIV/0!			#DIV/0!	0	0		SA-CA-10	1			1		1		1	1	0
SA-CA-11	1	47	29	2	6.5	8	5	5		8	8		0	1	50	75	4	100	2	1	dimagramento deficit mnesici	2					1		37.5	1	1	37.5			100	0	0	240	SA-CA-11						1		1	1	1
SA-CA-12	0	53	28	3	8.5	8	6	5	6	8	8	8	0	1	25	0	4	10	1	0									25	1	0	37.5			25	1	0	730	SA-CA-12	1	1				1		1	1	0
SA-CA-13	0	50	22	2	7.5	8	6	6	6	7	10	7	0	1	25	1+4			1	0									25	1	0	25			25	1	0	730	SA-CA-13				1		1		1	1	0
SA-CA-14	0	59	8	2	6.5	10	8	8		6	6		0	2+4	2				1	0									20	1	0	20			100	0	0	730	SA-CA-14	1			1		1		1	1	1
SA-CA-15	0	49	19	2	6.5	7	4			9			0	2	4	4			1	0	diarrea	2						1	42.8571	1	1	100			100	0	0	730	SA-CA-15						1		1	1	1
SA-CA-16	1	39	12	2	7	8	6	6		10	10		2						1	0									25	1	0	25			100	0	0	730	SA-CA-16		1		1		1		1	1	0
SA-CA-17	1	47	7	3	6.5	6	5			4			1	1	25	25			3	1	inefficac stordimentoeatassia	1.2	1				1		16.6667	0	0	100			100	0	0	40	SA-CA-17						1		1	1	1
SA-CA-18	0	55	15	2	6	7	7			5			1	1+8	25+75	25+75			3	1	inefficacenausea/stordimento	1.2					1	1	0	0	0	100			100	0	0	730	SA-CA-18						1		1	1	0
SA-CA-19	0	42	18	2	8	9	7	7		4	3	3	5	4		4			2	0									22.2222	1	0	22.2222			100	0	0	730	SA-CA-19				1		1		1	1	0
SA-CA-20	1	49	25	2	5.5	5	5			8			1	1+6	12,5+0,5	12,5+0,5			3	1	inefficacia stordimento	1.2					1		0	0	0	100			100	0	0	32	SA-CA-20						1		1	1	1
SA-CA-21	1	63	41	2	8.5	10	7	7	7	6	6	5	0	1	75	75	4	10	1	0									30	1	1	30			30	1	1	730	SA-CA-21	1	1		1		1		1	1	1
SA-CA-22	0	41	10	2	6	7	5	5	5	8	7	7	2	2	4	2			1	0									28.5714	1	0	28.5714			28.5714	1	0	730	SA-CA-22		1		1		1		1	1	0
SA-CA-23	1	70	25	3	8.5	8	6			8			0	1	25	25			2	1	stordimento/confusione	2			1		1		25	1	0	100			100	0	0	43	SA-CA-23						1		1	1	1
SA-CA-24	0	54	32	2	7.5	8	6			7			0	1+6	10+2	2	5	75	3	1	inefficace diarrea	1.2						1	25	1	0	100			100	0	0	45	SA-CA-24						1		1	1	1
SA-CA-25	1	56	25	2	7	8	8			12			0	1	25	25			3	1	inefficace	1							0	0	0	100			100	0	0	26	SA-CA-25						1		1	1	0
SA-CA-26	1	46	23	2	7	8	6	6	6	7	7	7	0	1+6	75+0,5	75			1	0									25	1	0	25			25	1	0	730	SA-CA-26	1			1		1	DOLORI	1	1	1
SA-CA-27	1	38	12	2	7	7	5	5		4	4		3	1	10				1	0									28.5714	1	0	28.5714			100	0	0	730	SA-CA-27				1		1		1	1	1
SA-CA-28	1	43	10	3	7.5	8	6	6	6	6	9	9	0	1	25	0			1	0									25	1	0	25			25	1	0	730	SA-CA-28		1		1		1		1	1	1
SA-CA-29	1	51	34	2	6.5	8	6			4			0	1+7	25+300		4	10 mg	2	0									25	1	0	100			100	0	0	730	SA-CA-29				1		1		1	1	1
SA-CA-30	1	51	28	2	7.5	8	6	8		6	6		0	1	25	0	2	30	2	1									25	1	0	0			100	0	0	82	SA-CA-30						1		1	1	1
SA-CA-31	0	59	24	2	6	8	5	5	5	9	9	9	9	1+8	25+150	0			2	0	attacchi di panico	2					1		37.5	1	1	37.5			37.5	1	1	730	SA-CA-31	1			1		1		1	1	1
SA-CA-32	0	63	23	2	7.5	9	6			6			0	1	37.5				1	1									33.3333	1	1	100			100	0	0	60	SA-CA-32						1		1	1	0
SA-CA-33	1	54	36	2	6.5	8	8			11			0	1	25	25			3	1	sonnolenza	2			1				0	0	0	100			100	0	0	28	SA-CA-33						1		1	1	1
SA-CA-34	0	32	10	2	8	8	6			12				1+4	25	0.5			3	1	inefficace	1							25	1	0	100			100	0	0	45	SA-CA-34						1		1	1	1
SA-CA-35	1	40	16	2	7	8	6	6		6	6		1	1	50	50			1	0									25	1	0	25			100	0	0	730	SA-CA-35	1			1		1		1	1	0
SA-CA-36	1	64	18	3	8.5	8	8			12			0	1	50				3	1	inefficacia	1							0	0	0	100			100	0	0	27	SA-CA-36						1		1	1	0
SA-CA-37	1	55	32	2	7.5	8	6	6	6	12	8	8	0	1	25	0			1	0									25	1	0	25			25	1	0	730	SA-CA-37		1		1		1		1	1	0
SA-CA-38	1	57	23	2	8.5	9	7			9			0	4					3	1	inefficacia	1							22.2222	1	0	100			100	0	0	48	SA-CA-38						1		1	1	0
SA-CA-39	0	71	38	2	6.5	7	5	5		7	8		0	1	25	25	2	30 mg	1	0									28.5714	1	0	28.5714			100	0	0	730	SA-CA-39	1			1		1	DOLORE	1	1	0
SA-CA-40	1	52	25	2	7.5	9	9			8			0	1	25	25			3	1	inefficacia	1							0	0	0	100			100	0	0	29	SA-CA-40						1		1	1	0
SA-CA-41	1	51	25	2	7	9	7	7		7	7		0	1	25	25			1	0									22.2222	1	0	22.2222			100	0	0	730	SA-CA-41				1		1		1	1	0
SA-CA-42	0	53	22	2	7	8	6	6		10	8		0	1+4	25	25			3	1	inefficacia/ stordimento	1.2					1		25	1	0	25			100	0	0	145	SA-CA-42						1		1	1	1
SA-CA-43	1	35	20	2	9	8	6	6		12	12	12	0	1	25	25			1	0									25	1	0	25			100	0	0	730	SA-CA-43				1		1	SONNO	1	1	0
SA-CA-44	0	50	28	2	8.5	9	7	7		8	8		0	1	37.5	37.5			1	0									22.2222	1	0	22.2222			100	0	0	730	SA-CA-44				1		1	DOLORI	1	1	1
SA-CA-45	1	55	4	2	6	9	7	7	7	10	8	8	1	1	75	20+75	1+4	20	1	0									22.2222	1	0	22.2222			22.2222	1	0	730	SA-CA-45		1		1		1	DOLORE	1	1	1
SA-CA-46	1	55	12	2	6.5	8	8			12			0	1	50	50			3	1	inefficace	1							0	0	0	100			100	0	0	28	SA-CA-46						1		1	1	0
SA-CA-47	1	40	9	3	7	9	7	7		10	8		0	1+7+6	62,5+600+2	62,5+600+2	4	20	1	0									22.2222	1	0	22.2222			100	0	0	730	SA-CA-47				1		1		1	1	0
SA-CA-48	0	59	19	2	6	8	7			8			2	1	12.5	12.5	5	75	3	1	inefficacia	1							12.5	0	0	100			100	0	0	30	SA-CA-48						1		1	1	1
SA-CA-49	0	49	17	2	6.5	9	7			8	8		2	1	12.5	12.5			2	1	inefficace	1							22.2222	1	0	100			100	0	0	74	SA-CA-49						1		1	1	0
SA-CA-50	0	51	16	2	5.5	6	3			3	3		1	1	25	25			3	1	inefficace	1							50	1	1	100			100	0	0	35	SA-CA-50						1		1	1	0
SA-CA-51	0	70	16	3	7	9	7	7		6	4	3	5	2	2	2			2	0									22.2222	1	0	22.2222			100	0	0	730	SA-CA-51				1		1		1	1	1
SA-CA-52	0	53	32	2	8	10	8	7		9	5		0	1	62.5	62.5			1	0									20	1	0	30			100	0	0	730	SA-CA-52				1		1		1	1	0
SA-CA-53	1	46	25	2	4.5	8	6			12			2	1	25	25			3	1	inefficacia	1							25	1	0	100			100	0	0	50	SA-CA-53						1		1	1	1
SA-CA-54	0	58	29	2	7.5	8	6	6	6	6	6	6	0	2+6	2+0,5	2			1	0									25	1	0	25			25	1	0	730	SA-CA-54		1		1		1		1	1	1
SA-CA-55	1	57	17	2	7	9	7			7			0	1+4	25	25			3	1	inefficacia	1							22.2222	1	0	100			100	0	0	35	SA-CA-55						1		1	1	1
SA-CA-56	0	45	13	2	6.5	7	4	3	3	8	8	8	4	1	25	0			1	0									42.8571	1	1	57.1429			57.1429	1	1	730	SA-CA-56		1		1		1		1	1	1
SA-CA-57	0	69	23	3	8	8	6	6		4	4		0	1	25	25			2	0									25	1	0	25			100	0	0	730	SA-CA-57				1		1		1	1	1
SA-CA-58	1	63	44	2	8	10	8			10			0	1	25	25			2	1	inappetenzanausea gastalgia	2						1	20	1	0	100			100	0	0	100	SA-CA-58						1		1	1	0
SA-CA-59	0	60	34	2	6	6	4			8			5	1	12.5	12.5			2	1	diarrea	2						1	33.3333	1	1	100			100	0	0	45	SA-CA-59						1		1	1	1
SA-CA-60	1	55	21	3	7	8	6	6		8	5		0	6	2	2			3	1	inefficacia	1							25	1	0	25			100	0	0	40	SA-CA-60						1		1	1	1
SA-CA-61	0	43	13	2	8	8	6	6		12	12	11	0	1	75	75			2	0									25	1	0	25			100	0	0	730	SA-CA-61		1		1		1	DOLORE	1	1	0
SA-CA-62	0	47	25	2	7	8	8			2			4	1	12.5	12.5			3	1	stordimento	2					1		0	0	0	100			100	0	0	45	SA-CA-62						1		1	1	0
SA-CA-63	1	70	22	2	6.5	8	5	5	6	9	8	12	2	1+8	25+75	25+75	4	10mg	1	0									37.5	1	1	37.5			25	1	0	730	SA-CA-63				1		1		1	1	0
SA-CA-64	1	46	18	3	8.5	8	8			12			0	1+6	75+2		1	100	3	1	inefficacia	1							0	0	0	100			100	0	0	28	SA-CA-64						1		1	1	0
SA-CA-65	0	36	11	2	6.5	9	5	6		6	6		3	1	0	0			1	0									44.4444	1	1	33.3333			100	0	0	730	SA-CA-65	1	1		1		1		1	1	0
SA-CA-66	1	45	23	1	4	8	5	5	5	8	8	8	2	1+8	37,5+75	37,5+300	4	30 mg	1	0									37.5	1	1	37.5			37.5	1	1	730	SA-CA-66	1	1		1		1		1	1	1
SA-CA-67	0	57	6	3	6	10	8			12			5	1	50	50	4	20	2	1	stipsi	2						1	20	1	0	100			100	0	0	35	SA-CA-67						1		1	1	1
SA-CA-68	0	55	25	2	6.5	9	7	7		9	8		2	1+8	25+300	25+300	4	10 mg	1	0									22.2222	1	0	22.2222			100	0	0	730	SA-CA-68				1		1		1	1	0
SA-CA-69	1	66	33	2	8.5	6	4	4		8	4	4	0	2	4	4			2	0									33.3333	1	1	33.3333			100	0	0	730	SA-CA-69	1	1		1		1		1	1	1
SA-CA-70	0	64	41	2	8	10	8			8			0	1	25	25			1	0									20	1	0	100			100	0	0	730	SA-CA-70				1		1	SONNO	1	1	0
SA-CA-71	0	39	25	2	6.5	5	5			12			0	1	50	50			3	1	inefficacia	1							0	0	0	100			100	0	0	28	SA-CA-71						1		1	1	1
SA-CA-72	1	57	17	2	8	9	6	6		12	12		0	1+4	75	75	4	10 mg	1	0									33.3333	1	1	33.3333			100	0	0	730	SA-CA-72				1		1		1	1	1
SA-CA-73	1	52	30	2	6	6	6			10			2	1+7	25+300	25+300			3	1	inefficacia	1							0	0	0	100			100	0	0	40	SA-CA-73						1		1	1	0
SA-CA-74	0	60	37	2	7	8	5	5		8	8	8	0	1	25					0									37.5	1	1	37.5			100	0	0	730	SA-CA-74		1		1		1		1	1	1
SA-CA-75	1	60	16	2	7	7	5	5		7	7		0	6	5	0.5	5	75	1	0									28.5714	1	0	28.5714			100	0	0	730	SA-CA-75	1			1		1		1	1	0
SA-CA-76	0	52	29	2	7	7	5	5		12	9		0	1	75	75	4	40mg	1	0									28.5714	1	0	28.5714			100	0	0	730	SA-CA-76	1			1		1	ALVO	1	1	1
SA-CA-77	1	40	12	2	6.5	9	5			7			3	1	25	25			2	0									44.4444	1	1	100			100	0	0	730	SA-CA-77	1			1		1		1	1	1
SA-CA-78	1	38	13	2	7	7	7			12			0	1	25	25			3	1	inefficacia diarrea pollachiuria	1, 2						1	0	0	0	100			100	0	0	26	SA-CA-78						1		1	1	0
SA-CA-79	1	60	19	2	7	9	7	7	6	8	6		0	4	0				1	0									22.2222	1	0	22.2222			33.3333	1	1	730	SA-CA-79	1			1		1		1	1	0
SA-CA-80	1	49	24	1	4.5	8	5			10			2	1	50	50			1	0									37.5	1	1	100			100	0	0	730	SA-CA-80				1		1		1	1	0
SA-CA-81	1	53	18	2	8	8	5			8			0	0	0		2	20 mg	1	0									37.5	1	1	100			100	0	0	730	SA-CA-81				1		1		1	1	1
SA-CA-82	0	54	23	3	8	6	4			6			0	1	20	0			2	1	inefficacia	1							33.3333	1	1	100			100	0	0	45	SA-CA-82						1		1	1	0
SA-CA-83	1	62	25	1	6.5	6	6			10			0	1+6	25+0,5	25+0,5			3	1	inefficacia stordimento	1, 2					1		0	0	0	100			100	0	0	27	SA-CA-83						1		1	1	1
SA-CA-84	1	56	3	3	7.5	9	6	6		12	12		0	1+6	50+2	50+2			1	0									33.3333	1	1	33.3333			100	0	0	730	SA-CA-84				1		1		1	1	0
SA-CA-85	1	52	32	2	6.5	8	5	5		4	4		2	2	3	3	4	5 mg	1	0									37.5	1	1	37.5			100	0	0	730	SA-CA-85				1		1	DOLORI	1	1	1
SA-CA-86	0	64	42	2	7.5	8	5			10			0	4		4			1	0									37.5	1	1	100			100	0	0	730	SA-CA-86	1	1				1		1	1	0
SA-CA-87	1																												#DIV/0!	0	0	#DIV/0!			#DIV/0!	0	0		SA-CA-87						1		1	1	0
SA-CA-88	0	49	28	2	8	8	6	6		7	6	6	0	6	1				1	0									25	1	0	25			100	0	0	730	SA-CA-88						1	DOLORE	1	1	1
SA-CA-89	0	56	18	2	7	9	9			10			0	1	50	50	2	40	3	1	inefficacia	1							0	0	0	100			100	0	0	29	SA-CA-89						1		1	1	1
SA-CA-90	0	45	15	2	6	7	5	5		6	4		1	0					1	0									28.5714	1	0	28.5714			100	0	0	730	SA-CA-90				1		1		1	1	0
SA-CA-91	0	52	31	2	7	8	6	6		8	8	6	0	1	25	0			1	0									25	1	0	25			100	0	0	730	SA-CA-91				1		1		1	1	1
SA-CA-92	1	56	8	3	5	7	5	5		10	8		5	1	10				1	0									28.5714	1	0	28.5714			100	0	0	730	SA-CA-92				1		1	SONNO	1	1	0
SA-CA-93	0	56	32	2	6.5	8	6			8			5	1	25	25	1	100	1	0									25	1	0	100			100	0	0	730	SA-CA-93				1		1	DOLORE	1	1	1
SA-CA-94	0	57	19	2	7.5	8	5			5			2	1	25				1	1	intensa astenia	2		1					37.5	1	1	100			100	0	0	21	SA-CA-94						1		1	1	0
SA-CA-95	1	63	23	3	6.5	9	10			12			0	1	37.5	50			3	1	inefficacia aumento ipertonia	1, 2							-11.1111	0	0	100			100	0	0	26	SA-CA-95						1		1	1	1
SA-CA-96	1	48	23	3	6.5	8	6			6			0	1	50	75			1	1									25	1	0	100			100	0	0	40	SA-CA-96						1		1	1	0
SA-CA-97	1	40	9	2	6.5	7	7			12			0	1	37.5	37,5+4			3	1	inefficacia	1							0	0	0	100			100	0	0	32	SA-CA-97						1		1	1	0
SA-CA-98	1	43	16	3	6	9	7			8			0	1	25	25			2	0									22.2222	1	0	100			100	0	0	730	SA-CA-98						1		1	1	0
SA-CA-99	0	67	42	2	7	9	9			6			0	1	25	25			3	1	inefficacia	1							0	0	0	100			100	0	0	29	SA-CA-99						1		1	1	0
SA-CA-100	1	42	15	3	7.5	7	7			6			0	1	12.5	0			3	1	inefficacia diarrea/crampi muscolari e addominali	1, 2						1	0	0	0	100			100	0	0	30	SA-CA-100						1		1	1	1
SA-CA-101	1	37	10	2	6.5	7	7			6			4	1	25	25			3	1	inefficacia	1							0	0	0	100			100	0	0	32	SA-CA-101						1		1	1	0
SA-TV-1	0	42	6	2	6.5	5	3			4			0	1	6,25 + 12,5 MG	6,25 + 12,5 MG			2	0									40	1	1	100			100	0	0	730	SA-TV-1				1				1		1
SA-TV-2	1	42	8	2	7	8	5	5	5	8	10	4	0	1	25 MG X 3	25 MG X 3	1	100 MG X 2	2	0									37.5	1	1	37.5	1	1	37.5	1	1	730	SA-TV-2	1		1	1				1		0
SA-TV-3	0	54	29	2	5.5	8	8			8			0						3	1	VERTIGINI, SPOSSATEZZA	2	1	1					0	0	0	100			100	0	0	30	SA-TV-3								1		1
SA-TV-4	1	47	17	2	7.5	7	6	5		6	6		0	2	2MG X 2	SOSPESA			2	0									14.2857	0	0	28.5714	1	0	100	0	0	730	SA-TV-4	1							1		0
SA-TV-5	1	45	20	1	4	6	4	4	4	5	3	3	3				2	4MG X 4	2	0									33.3333	1	1	33.3333	1	1	33.3333	1	1	730	SA-TV-5				1				1		0
SA-TV-6	0	43	9	2	7.5	7	5	5		5	3		0						2	1	DISTURBI GASTRO-INTESTINALI	2						1	28.5714	1	0	28.5714	1	0	100	0	0	13	SA-TV-6								1		0
SA-TV-7	1	62	7	3	6.5	8	8			4			0	1	12,5MG X 3	12,5MG X 3	2	8MG X 4	3	1	SEDAZIONE, SPOSSATEZZA	2		1	1				0	0	0	100			100	0	0	38	SA-TV-7								1		1
SA-TV-8	1	66	15	3	8	8	5	5		9	5		0	1, 6, 8	12,5MG X 3, CLONAZEPAM 20 GTT, 75 MG X 2	12,5MG X 3, CLONAZEPAM 20 GTT, 75 MG X 2			1	0									37.5	1	1	37.5	1	1	100	0	0	730	SA-TV-8			1	1				1		0
SA-TV-9	1	66	9	3	6	7	7			5			0						3	1	MANCATA RISPOSTA	1							0	0	0	100			100	0	0	45	SA-TV-9								1		0
SA-TV-10	0	56	23	2	7.5	8	7	7		4	4		0	7	300MG	300MG			3	0									12.5	0	0	12.5	0	0	100	0	0	730	SA-TV-10		1						1		1
SA-TV-11	0	54	21	3	7	8	5			4			0	1, 7	25MG X 3, 400+200+400MG	25MG X 3, 400+200+400MG	4	CITALOPRAM 7GTT	1	0									37.5	1	1	100			100	0	0	730	SA-TV-11				1				1		0
SA-TV-12	1	57	32	2	8.5	9	7			3			0	7	100MG X 2	100MG X 2	4	PAROXETINA 20 MG	2	0									22.2222	1	0	100			100	0	0	730	SA-TV-12			1	1			DOLORE	1		1
SA-TV-13	0	77	36	2	7	9	7			3			0	1, 6	25 MG X 3, LORMETAZEPAM 2MG	25 MG X 3, LORMETAZEPAM 2MG			2	0									22.2222	1	0	100			100	0	0	730	SA-TV-13				1				1		0
SA-TV-14	0	44	17	2	7.5	8	7			5			0	1.6	25MG X 3, DELORAZEPAM 6GTT X 3	BACLOGEN 25 MG X 2, DELORAZEPAM 6GTT X 3	7	CBZ 200MG X 3, LAMOTRIGINA 200 MG	3	0									12.5	0	0	100			100	0	0	730	SA-TV-14			1	1				1		1
SA-TV-15	0	69	17	2	7.5	8	5			6			0	6	DIAZEPAM 6 GTT	DIAZEPAM 6 GTT			1	0									37.5	1	1	100			100	0	0	730	SA-TV-15	1	1					SONNO	1		0
SA-TV-16	0	60	24	2	6.5	10	6			4			0	7	100MG X 2	100MG X 2			1	0									40	1	1	100			100	0	0	730	SA-TV-16				1				1		1
SA-TV-17	1	52	22	3	7.5	7	7			6			0	7	300MG	300MG			3	1	MANCATA RISPOSTA, SEDAZIONE	1, 2			1				0	0	0	100			100	0	0	35	SA-TV-17								1		0
SA-CAT-01	0	36	13	1	6	6	4	4	4	8	8	8	4	7	600 mg/die	0 mg/die	-	-	2	0	-								33.3333	1	1	33.3333	1	1	33.3333	1	1	730	SA-CAT-01	1	1	0	1	0			1		0
SA-CAT-02	0	46	19	2	7.5	8	5	5	5	8	8	8	5	1	62,5 mg/die	62,5 mg/die	-	-	1	0	-								37.5	1	1	37.5	1	1	37.5	1	1	730	SA-CAT-02	1	1	1	1	1			1		1
SA-CAT-03	0	37	4	2	4.5	6	4	4	4	7	7	8	5	1	37,5 mg/die	12,5 mg/die	4	20 mg/die	1	0	-								33.3333	1	1	33.3333	1	1	33.3333	1	1	730	SA-CAT-03	1	1	1	1	1			1		0
SA-CAT-04	1	42	11	2	6.5	7	5			8			5	7	300 mg/die	300 mg/die	-	-	3	1	Inefficacia	1							28.5714	1	0	100			100	0	0	20	SA-CAT-04	0	1	0	0	0			1		1
SA-CAT-05	1	45	17	2	6.5	7	5	5		6	9		5	1	50 mg/die	50 mg/die	4	20 mg/die	2	1	Eccessiva debolezza alle gambe e sonnolenza	2		1	1				28.5714	1	0	28.5714	1	0	100	0	0	150	SA-CAT-05	1	1	0	1	1			1		1
SA-CAT-06	0	67	15	3	7.5	7	5	7		6	1		5	1	20 mg/die	20 mg/die	4	30 mg/die	1	1	Comparsa di sensazione di stordimento e acufeni associati a rialzo pressorio,	2							28.5714	1	0	0			100	0	0	60	SA-CAT-06	1	1	0	0	0			1		0
SA-CAT-07	0	41	13	2	7.5	7	5	5	5	7	7	4	5	6	2 mg/die	2 mg/die	-	-	1	0	-								28.5714	1	0	28.5714	1	0	28.5714	1	0	730	SA-CAT-07	1	1	1	1	1			1		0
SA-CAT-08	1	44	19	2	6.5	7	5	5	5	12	10	10	5	1	25 mg/die	25 mg/die	-	-	1	0	-								28.5714	1	0	28.5714	1	0	28.5714	1	0	730	SA-CAT-08	0	1	1	1	0			1		1
SA-CAT-09	1	47	18	2	7.5	5	7	5	5	5	5	5	5	6	1 mg/die	0 mg/die	4	20 mg/die	2	0	-								-40	0	0	0			0	0	0	730	SA-CAT-09	1	0	0	1	1			1		0
SA-CAT-10	1	50	29	2	8	8	6	6	6	6	7	5	0	1	25 mg/die	18,75 mg/die	-	-	1	0	-								25	1	0	25	1	0	25	1	0	730	SA-CAT-10	1	1	1	1	1			1		1
SA-CAT-11	0	35	21	2	7	7	7			6			0	1	37,5 mg/die	37,5 mg/die	-	-	3	1	Inefficacia	1							0	0	0	100			100	0	0	20	SA-CAT-11	0	0	0	0	0			1		1
SA-CAT-12	0	51	12	2	7	7	7			3			0	1	62,5 mg/die	62,5 mg/die	4	10 mg/die	3	1	Inefficacia	1							0	0	0	100			100	0	0	25	SA-CAT-12	0	0	0	0	0			1		0
SA-CAT-13	1	40	12	2	7	7	5	5	3	8	6	6	1	1	37,5 mg/die	37,5 mg/die	-	-	1	0	-								28.5714	1	0	28.5714	1	0	57.1429	1	1	730	SA-CAT-13	1	1	0	1	1			1		1
SA-CAT-14	0	56	11	2	6.5	7	5	5	4	6	6	6	5	1	50 mg/die	50 mg/die	-	-	1	0	-								28.5714	1	0	28.5714	1	0	42.8571	1	1	730	SA-CAT-14	1	1	1	1	1			1		0
SA-CAT-15	0	56	20	2	7.5	8	6	6	5	6	6	6	0	1; 7	75 mg/die; 1,5 g/die	75 mg/die; 1,5 g/die	4	20 mg/die	1	0	-								25	1	0	25	1	0	37.5	1	1	730	SA-CAT-15	0	1	0	1	1			1		0
SA-CAT-16	0	51	28	2	7	7	7			5			0	1 ; 7	50 mg/die ; 600 mg/die	50 mg/die ; 600 mg/die	-	-	3	1	Inefficacia (sospeso autonomamente dalla pz)	1							0	0	0	100			100	0	0	22	SA-CAT-16	0	0	0	0	0			1		0
SA-CAT-17	0	50	26	2	8	8	5	5		9	6		0	6	0,5 mg/die	0,5 mg/die	4 ; 7 (levatiracetam)	20 mg/die ; 500 mg/die	1	1	Peggioramento condizioni generali, IRA su IRC,	2							37.5	1	1	37.5	1	1	100	0	0	90	SA-CAT-17	0	1	1	1	0			1		1
SA-CAT-18	0	61	23	2	7.5	8	5	5		6	5		0	1	75 mg/die	75 mg/die	3 ; 4	30 mg/die ; 10 mg/die	1	1	Effetti collaterali: comparsa di spasmi clitoridei persistenti	2							37.5	1	1	37.5	1	1	100	0	0	60	SA-CAT-18	1	1	1	1	1			1		0
SA-CAT-19	0	47	28	2	6	7	4	4	3	8	5	5	1	1	50 mg/die	50 mg/die	-	-	1	1	Inefficacia (sospeso autonomamente dal pz)	1							42.8571	1	1	42.8571	1	1	57.1429	1	1	730	SA-CAT-19	0	1	0	1	1			1		1
SA-CAT-20	1	52	10	2	8	8	8			4			3	1	25 mg/die	25 mg/die	3	30 mg/die	3	1	Inefficacia (sospeso autonomamente dal pz)	1							0	0	0	100			100	0	0	19	SA-CAT-20	0	0	0	0	0			1		0
SA-CAT-21	0	32	22	2	6.5	8	6			4			0	7	200 mg/die	200 mg/die	3	20 mg/die	3	1	Inefficacia	1							25	1	0	100			100	0	0	60	SA-CAT-21	0	0	0	1	0			1		1
SA-CAT-22	0	55	6	2	7.5	8	8			5			0	1; 7	25 mg/die ; 1 g/die	25 mg/die ; 1g/die	4	60 mg/die	1	1	Effetti collaterali: comparsa di senso di sonnolenza e intorpidimento agli arti inferiori	2			1				0	0	0	100			100	0	0	21	SA-CAT-22	0	0	0	0	0			1		0
SA-CAT-23	0	41	14	1	4	8	6	6		6	6		4	7	500 mg/die	500 mg/die	-	-	2	1	Effetti collaterali: comparsa di vertigini e sbandamento,	2	1						25	1	0	25	1	0	100	0	0	90	SA-CAT-23	0	0	0	1	0			1		1
SA-CAT-24	1	54	34	2	8.5	8	6	6	6	6	6	6	5	1	75 mg/die	75 mg/die	4	20 mg/die	1	0	-								25	1	0	25	1	0	25	1	0	730	SA-CAT-24	0	1	1	1	0			1		1
SA-CAT-25	1	43	27	2	6.5	8	8			3			5	1	50 mg/die	50 mg/die	4	10 mg/die	3	1	Inefficacia	1							0	0	0	100			100	0	0	20	SA-CAT-25	0	0	0	0	0			1		0
SA-CAT-26	1	50	29	2	8	8	6	6	6	8	6	6	5	1	62,5 mg/die	62,5 mg/die	4	10 mg/die	1	0	-								25	1	0	25	1	0	25	1	0	730	SA-CAT-26	0	1	0	1	1			1		1
SA-CAT-27	0	74	16	2	6.5	8	8			6			0	7	900 mg/die	900 mg/die	-	-	3	1	Inefficacia	1							0	0	0	100			100	0	0	60	SA-CAT-27	0	0	0	0	0			1		1
SA-CAT-28	0	50	14	1	6	7	5	5		6	6		3	1	25 mg/die	25 mg/die	4	20 mg/die	1	0	-								28.5714	1	0	28.5714	1	0	100	0	0	730	SA-CAT-28	1	1	0	1	1			1		1
SA-CAT-29	0	54	4	3	6.5	5	3	3	3	7	7	7	3	7	500 mg/die	500 mg/die	3	32 mg/die	1	0	-								40	1	1	40	1	1	40	1	1	730	SA-CAT-29	0	1	1	1	1			1		1
SA-CAT-30	1	51	11	2	6.5	7	5	5	5	4	5	5	1	1	62,5 mg/die	62,5 mg/die	-	-	1	0	-								28.5714	1	0	28.5714	1	0	28.5714	1	0	730	SA-CAT-30	1	0	0	1	0			1		0
SA-CAT-31	0	58	22	1	6.5	7	7			4			1	1	50 mg/die	50 mg/die	-	-	2	1	Inefficacia (sospeso autonomamente dalla pz)	1							0	0	0	100			100	0	0	19	SA-CAT-31	0	0	0	0	0			1		0
SA-CAT-32	1	74	10	3	7	8	6	6		10	5		2	7	500 mg/die	500 mg/die	4	20 mg/die	1	0	-								25	1	0	25	1	0	100	0	0	730	SA-CAT-32	1	1	1	1	1			1		1
SA-CAT-33	0	51	26	3	8	8	6	6		4			5	1	62,5 mg/die	62,5 mg/die	-	-	2	1	Comparsa di lesioni tipo bollicine sulla lingua e sulle guance dopo l’assunzione; mal di gola e febbricola,	2				1			25	1	0	25	1	0	100	0	0	43	SA-CAT-33	0	0	0	1	1			1		1
SA-CAT-34	0	60	28	2	7	8	6	6		6	4		1	1; 8	75 mg/die ; 225 mg/die	75 mg/die ; 225 mg/die	4	20 mg/die	1	0	-								25	1	0	25	1	0	100	0	0	730	SA-CAT-34	0	0	0	1	0			1		0
SA-CAT-35	0	57	11	2	7	8	6	6		6	6		5	1	32,5 mg/die	32,5 mg/die	-	-	1	0	-								25	1	0	25	1	0	100	0	0	730	SA-CAT-35	0	0	0	1	0			1		0
SA-CAT-36	1	60	23	2	6.5	7	5			4			0	1	32,5 mg/die	32,5 mg/die	-	-	1	0	-								28.5714	1	0	100			100	0	0	730	SA-CAT-36	1	0	0	1	0			1		0
SA-CAT-37	0	33	10	3	5	7	5			6			1	1	75 mg/die	75 mg/die	-	-	1	0	-								28.5714	1	0	100			100	0	0	730	SA-CAT-37	1	0	0	1	1			1		0
SA-CAT-38	0	51	34	2	8.5	8	6			7			0	1	75 mg/die	75 mg/die	-	-	1	0	-								25	1	0	100			100	0	0	730	SA-CAT-38	0	1	1	1	1			1		0
SA-CAT-39	0	21	8	2	4.5	7	5			3			0	7	200 mg/die	200 mg/die	-	-	1	0	-								28.5714	1	0	100			100	0	0	730	SA-CAT-39	1	0	0	1	1			1		0
SA-CAT-40	0	59	19	2	6.5	8	6			2			5	1; 7	10 mg/die ; 900 mg/die	10 mg/die ; 900 mg/die	-	-	2	0	-								25	1	0	100			100	0	0	730	SA-CAT-40	1	0	0	0	0			1		0
SA-CAT-41	1	70	12	3	6.5	8	6			6			5	1	32,5 mg/die	32,5 mg/die	-	-	1	0	-								25	1	0	100			100	0	0	730	SA-CAT-41	1	0	0	1	0			1		0
SA-CAT-42	1	69	12	2	6.5	8	6			3			5	1 ; 7 ; 8	25 mg/die; 600 mg/die ; 25 mg/die	25 mg/die ; 600 mg/die ; 25 mg/die	-	-	1	0	-								25	1	0	100			100	0	0	730	SA-CAT-42	1	0	0	1	0			1		0
SA-CAT-43	0	47	20	2	6.5	7	4	4	4	8	6	6	5	7	600 mg/die		4	20 mg/die	1	0	-								42.8571	1	1	42.8571			42.8571	1	1	730	SA-CAT-43	0	1	1	1	1			1		0
SA-CAT-44	1	43	11	2	6.5	7							0	1	62,5 mg/die		-	-	-	1	inefficacia	1							100	0	0	100			100	0	0	20	SA-CAT-44		0	0	0	0			1		0
SA-CAT-45	0	35	7	1	5	7	5	5	5	6	6	6	4	1	12,5 mg/die		-	-	2	0	-								28.5714	1	0	28.5714			28.5714	1	0	730	SA-CAT-45	0	1	1	1	0			1		1
SA-CAT-46	1	60	18	2	7.5	8	5	5	5	7	7	7	2	1	10 mg/die		4	60 mg/die	1	0	-								37.5	1	1	37.5			37.5	1	1	730	SA-CAT-46	1	1	1	1	0			1		1
SA-CAT-47	0	55	33	2	7.5	8	6	6	6	6	6	6	0	5	190pg/die		-	-	1	0	-								25	1	0	25			25	1	0	730	SA-CAT-47	1	1	1	1	1			1		0
SA-NA-01	0	53	8	3	8.5	5	4	4	4	3	4	4	0	4	100 U gastrocnemio 100U flessori dita della mano bilateralmente				1	0									20	1	0	20	1	0	20	1	0	730	SA-NA-01		1				1	DOLORE	1	1	1
SA-NA-02	1	52	33	2	6.5	5	4	4	4	3	6	8	2	1	10 mg x 2/die		3; 4	10mgx2/die; 50mg/die	1	0									20	1	0	20	1	0	20	1	0	730	SA-NA-02	1			1	1	1		1	1	1
SA-NA-03	0	63	43	2	7.5	5	4	4	4	3	6	6	0	1	25 mg 1/2 cprX2				1	0									20	1	0	20	1	0	20	1	0	730	SA-NA-03		1		1		1		1	1	1
SA-NA-04	0	44	8	3	6	5	4	4	4	8	6	6	1	1	10 mgX2/die				1	0									20	1	0	20	1	0	20	1	0	730	SA-NA-04		1	1	1		1		1	1	0
SA-NA-05	1	62	36	2	6.5	5	4	4	4	3	6	6	0	1	75mg/die		7		1	0									20	1	0	20	1	0	20	1	0	730	SA-NA-05	1	1		1		1		1	1	1
SA-NA-06	0	35	16	3	6	5	4	4	4	7	5	5	3	1	25 mg 1/2 cp X2				1	0									20	1	0	20	1	0	20	1	0	730	SA-NA-06			1	1		1	SONNO	1	1	1
SA-NA-07	0	48	26	3	7	5	4	4	4	3	6	6	0	9, dronapinol, 3, 4	100 mg x 2 /die (expose)		7; 3	200 mg 1/2 cpX3/die (tegretol)	1	0									20	1	0	20	1	0	20	1	0	730	SA-NA-07	1	1		1		1		1	1	1
SA-NA-08	0	44	16	2	6	5	4	4	4	4	6	6	5						1	0									20	1	0	20	1	0	20	1	0	730	SA-NA-08		1	1			1	DOLORE	1	1	0
SA-NA-09	0	58	26	3	7	5	4	4	4	3	6	6	2	1	10 mg x 2/die		1	200mg/die	1	0									20	1	0	20	1	0	20	1	0	730	SA-NA-09			1	1		1	SONNO	1	1	1
SA-NA-10	1	63	17	3	7.5	6	5	5	5	3	6	6	5	1; 4; 8	25mg x 3 / die (Lioresal), 150 mg x 2/die (Lyrica)		4; 6	20 mg/die; 25 gtt/die	1	0									16.6667	0	0	16.6667	0	0	16.6667	0	0	730	SA-NA-10		1	1			1	DOLORE	1	1	1
SA-NA-11	0	40	13	2	6	5	4	4	4	3	5	5	2	1	10 mg x 2/die		7	300 mg x 2/die	1	0									20	1	0	20	1	0	20	1	0	730	SA-NA-11				1	1	1	SONNO	1	1	0
SA-NA-12	0	49	24	2	6	5	4	4	4	2	4	4	0	1	10 mg x 2/die		7	500 mg/die	1	0									20	1	0	20	1	0	20	1	0	730	SA-NA-12		1	1	1		1		1	1	1
SA-NA-13	0	49	14	2	8.5	6	5	5	5	3	4	4	2	5					1	0									16.6667	0	0	16.6667	0	0	16.6667	0	0	730	SA-NA-13			1	1		1	SONNO	1	1	1
SA-NA-14	0	57	30	2	8	6	5	5	5	3	4	6	0	1	10 mg x 2/die				1	0									16.6667	0	0	16.6667	0	0	16.6667	0	0	730	SA-NA-14	1	1		1		1		1	1	1
SA-NA-15	1	40	9	2	6	5	4	4	4	3	4	6	1	1	25 mg x 3/die	25 mg x 3/die	7	500 mg x 2/die	1	0									20	1	0	20	1	0	20	1	0	730	SA-NA-15				1	1	1	SONNO	1	1	0
SA-NA-16	0	41	8	2	7	5	4	4	4	3	4	6	3	1;4;6	25 mg x 3/die (lioresal); 10 mg (6)	25 mg x 3/die			2	0									20	1	0	20	1	0	20	1	0	730	SA-NA-16					1	1	SONNO/DOLORE	1	1	1
SA-NA-17	0	42	16	2	6	5	4	4	4	3	3	3	2	1;	10 mg x 2/die				1	0									20	1	0	20	1	0	20	1	0	730	SA-NA-17	1	1		1		1		1	1	0
SA-NA-18	1	56	18	3	6.5	5	4	4	4	3	6	6	0	1	40 mg/die				1	0									20	1	0	20	1	0	20	1	0	730	SA-NA-18					1	1	SONNO/DOLORE	1	1	1
SA-NA-19	1	52	19	1	4	5	4	4	4	3	6	6	2	1	10 mg x 2/die		provigil	200 mg/die	3	1	inefficacia	1							20	1	0	20	1	0	20	1	0	15	SA-NA-19						1		1	1	1
SA-NA-20	0	51	19	2	6	5	4	4	4	3	6	6	2	1	75 mg/die				1	0									20	1	0	20	1	0	20	1	0	730	SA-NA-20				1		1	SONNO/DOLORE	1	1	1
SA-NA-21	0	55	37	2	6	5	4	4	4	3	6	6	2	1	75 mg/die				1	0									20	1	0	20	1	0	20	1	0	730	SA-NA-21		1	1	1		1		1	1	1
SA-NA-22	0	53	31	2	8	6	5	5	5	3	3	3	0	1	10 mg x 2/die				2	1	astenia	2		1					16.6667	0	0	16.6667	0	0	16.6667	0	0	20	SA-NA-22						1		1	1	0
SA-NA-23	0	49	17	3	6.5	5	4	4	4	3	6	6	0	1	75 mg/die	50 mg /die	4	50 mg/die	1	0									20	1	0	20	1	0	20	1	0	730	SA-NA-23			1	1		1	SONNO	1	1	0
SA-NA-24	1	35	17	2	6	5	4	4	4	3	3	3	2	1	25 mg x 2/die		3;7	500 mg x 2/die (levetiracetam)	1	0									20	1	0	20	1	0	20	1	0	730	SA-NA-24	1	1		1		1		1	1	0
SA-NA-25	1	67	27	2	6	5	4	4	4	3	4	4	0	1	10 mg x 2/die				1	1	inefficacia	1							20	1	0	20	1	0	20	1	0	7	SA-NA-25						1		1	1	1
SA-NA-26	0	44	25	3	4.5	5	4	4	4	3	3	3	2	1	10 mg x 2/die				1	0									20	1	0	20	1	0	20	1	0	730	SA-NA-26			1	1		1	SONNO	1	1	1
SA-NA-27	0	41	5	3	6	5	4	4	4	3	3	3	2	1	75 mg/die	25 mg x2/die			1	0									20	1	0	20	1	0	20	1	0	730	SA-NA-27			1	1		1	SONNO	1	1	0
SA-NA-28	1	52	26	2	6.5	5	4	4	4	3	6	6	0	1	10 mg x 2/die				1	0									20	1	0	20	1	0	20	1	0	730	SA-NA-28	1	1		1		1		1	1	1
SA-NA-29	0	46	11	2	8	6	5	5	5	3	6	6	2	1	10 mg x 2/die		4	50 mg/die	1	0									16.6667	0	0	16.6667	0	0	16.6667	0	0	730	SA-NA-29				1		1	SONNO/DOLORE	1	1	0
SA-NA-30	0	54	18	3	7	5	4	4	4	3	3	3	2	1	10 mg x 2/die				1	0									20	1	0	20	1	0	20	1	0	730	SA-NA-30					1	1	SONNO/DOLORE	1	1	1
SA-NA-31	0	59	28	3	6	5	4	4	4	3	3	3	0	4			6	10 mg/die	2	1	inefficacia	1							20	1	0	20	1	0	20	1	0	10	SA-NA-31						1		1	1	1
SA-NA-32	1	52	10	2	6	5	4	4	4	3	6	8	2	1	10 mg x 2/die				1	0									20	1	0	20	1	0	20	1	0	730	SA-NA-32			1	1		1	SONNO	1	1	1
SA-NA-33	1	49	18	3	6.5	5	4	4	4	3	6	6	0	1	20 mg x 2/die	10 mg x 2/die			1	0									20	1	0	20	1	0	20	1	0	730	SA-NA-33	1	1				1		1	1	1
SA-NA-34	1	49	6	3	5.5	5	4	4	4	3	6	6	2	1	10 mg x 2/die		3		1	0									20	1	0	20	1	0	20	1	0	730	SA-NA-34		1	1	1		1		1	1	0
SA-NA-35	1	46	9	3	6.5	5	4	4	4	3			2	1	10 mg x 2/die				1	0									20	1	0	20	1	0	20	1	0	730	SA-NA-35	1			1	1	1		1	1	1
SA-NA-36	0	51	16	3	6.5	5	4	4	4	3	6	6	1	1	10 mg x2/die				1	0									20	1	0	20	1	0	20	1	0	730	SA-NA-36			1	1		1	SONNO	1	1	0
SA-NA-37	0	47	16	3	7	5	4	4	4	3	3	3	2	1	10 mg x 2/die				1	0									20	1	0	20	1	0	20	1	0	730	SA-NA-37						1	SONNO/DOLORE	1	1	1
SA-NA-38	0	46	25	2	6	5	4	4	4	3	4	4	3	1	10 mg x 2/die				2	1	sonnolenza	2			1				20	1	0	20	1	0	20	1	0	60	SA-NA-38						1		1	1	1
SA-NA-39	0	28	7	3	6	5	4	4	4	3	3	3	5	1	10 mg x 2/die				2	1	inefficiacia	1							20	1	0	20	1	0	20	1	0	30	SA-NA-39						1		1	1	0
SA-NA-40	1	39	18	2	6.5	5	4	4	4	4	3	3	0	1	10 mg x 2/die		7		1	0									20	1	0	20	1	0	20	1	0	730	SA-NA-40				1	1	1	SONNO	1	1	0
SA-NA-41	1	43	15	2	5.5	5	4	4	4	3	6	6	3	1	10 mg x 2/die				1	0									20	1	0	20	1	0	20	1	0	730	SA-NA-41						1		1	1	1
SA-NA-42	0	47	15	2	6.5	5	4	4	4	3	3	3	3	4	350 U x 2		2	1 cp x 3/die	2	1	spossatezza	2		1					20	1	0	20	1	0	20	1	0	30	SA-NA-42						1		1	1	0
SA-NA-43	1	48	15	2	7	5	4	4	4	3	6	6	0	4;1	75 mg/die				1	0									20	1	0	20	1	0	20	1	0	730	SA-NA-43			1	1		1	SONNO	1	1	1
SA-NA-44	0	50	21	2	7.5	6	5	5	5	3	3	3	0	1	75 mg/die	50 mg /die	7	500 mg x 2/die	1	0									16.6667	0	0	16.6667	0	0	16.6667	0	0	730	SA-NA-44				1		1	SONNO/DOLORE	1	1	1
SA-NA-45	0	52	13	2	6.5	5	4	4	4	3	3	3	5	1	10 mg x 2/die				2	1	sonnolenza	2			1				20	1	0	20	1	0	20	1	0	15	SA-NA-45						1		1	1	0
SA-NA-46	0	60	7	2	4.5	5	4	4	4	3	4	4	5	1	10 mg/die		4;6		1	0									20	1	0	20	1	0	20	1	0	730	SA-NA-46			1	1		1	SONNO	1	1	1
SA-NA-47	1	33	12	1	3	5	4	4	4	3	4	4	3	1	10 mg x 2/die				1	0									20	1	0	20	1	0	20	1	0	730	SA-NA-47		1	1			1		1	1	0
SA-NA-48	0	57	36	2	6	5	4	4	4	3	3	3	3	1	10 mg x 2/die		4	50 mg/die	1	0									20	1	0	20	1	0	20	1	0	730	SA-NA-48		1	1	1		1	SONNO	1	1	1
SA-NA-49	1	43	16	3	8.5	6	5	5	5	3	3	3	0	1	10 mg x 2/die				1	0									16.6667	0	0	16.6667	0	0	16.6667	0	0	730	SA-NA-49				1	1	1	SONNO	1	1	1
SA-NA-50	0	41	18	2	6	5	4	4	4	3	3	3	2	1;4	10 mg x 2/die				2	1	inefficacia	1							20	1	0	20	1	0	20	1	0	20	SA-NA-50						1		1	1	1
SA-NA-51	0	63	31	2	7.5	5	4	4	4	3	3	3	0	1	25 mg x2/die	10 mg x2/die			1	0									20	1	0	20	1	0	20	1	0	730	SA-NA-51			1	1		1	SONNO	1	1	1
SA-NA-52	1	49	19	1	4	5	4	4	4	3	3	3	0	1	25 mg/die				2	1	sonnolenza	2			1				20	1	0	20	1	0	20	1	0	30	SA-NA-52						1		1	1	0
SA-NA-53	1	59	5	2	5.5	5	4	4	4	3	4	4	0						1	0									20	1	0	20	1	0	20	1	0	730	SA-NA-53	1					1	SONNO/DOLORE	1	1	0
SA-NA-54	0	42	24	2	6.5	5	4	4	4	3	3	3	5	1	10 mg x 2/die				2	1	inefficacia	1							20	1	0	20	1	0	20	1	0	30	SA-NA-54						1		1	1	1
SA-NA-55	1	56	37	2	6.5	5	4	4	4	3	3	3	0	1	25 mg x2/die				2	1	inefficacia	1							20	1	0	20	1	0	20	1	0	60	SA-NA-55						1		1	1	0
SA-NA-56	0	40	13	2	6.5	5	4	4	4	3	3	3	3	1	25 mg x2/die				1	0									20	1	0	20	1	0	20	1	0	730	SA-NA-56		1	1	1		1	SONNO	1	1	1
SA-NA-57	0	49	20	2	7.5	6	5	5	5	3	4	4	2	5			3		1	0									16.6667	0	0	16.6667	0	0	16.6667	0	0	730	SA-NA-57				1	1	1	SONNO	1	1	0
SA-NA-58	0	56	20	2	7	5	4	4	4	3	4	4	0	1	30 mg/die				2	1	sonnolenza	2			1				20	1	0	20	1	0	20	1	0	60	SA-NA-58						1		1	1	0
SA-NA-59	0	43	9	2	6.5	5	4	4	4	3	4	4	4	1	20 mg/die		4	50 mg/die	2	1	astenia	2		1					20	1	0	20	1	0	20	1	0	30	SA-NA-59						1		1	1	0
SA-NA-60	1	53	13	2	6	5	4	4	4	3	3	3	2						2	1	inefficacia	1							20	1	0	20	1	0	20	1	0	30	SA-NA-60						1		1	1	1
SA-NA-61	0	54	25	2	5.5	5	4	4	4	3	4	4	0	1	10 mg x 2/die				1	0									20	1	0	20	1	0	20	1	0	730	SA-NA-61			1	1		1	SONNO	1	1	0
SA-NA-62	1	39	16	2	7.5					3	4	6	0	4	225 mg/die				1										#DIV/0!	0	0	#DIV/0!			#DIV/0!	0	0		SA-NA-62	1	1				1		1	1	0
SA-NA-63	0	36	9	2	6	5	4	4	4	3	4	4	3	1	10 mg x 2/die		4	50 mg/die	1	0									20	1	0	20	1	0	20	1	0	730	SA-NA-63	1	1		1		1		1	1	1
SA-NA-64	1	38	10	3	8	6	5	5	5	3	4	4	0	1	10 mg x 2/die				1	0									16.6667	0	0	16.6667	0	0	16.6667	0	0	730	SA-NA-64				1	1	1	SONNO	1	1	0
SA-NA-65	1	49	27	2	6	5	4	4	4	3	3	4	1	1	10 mg x2/die				3	1	inefficacia	1							20	1	0	20	1	0	20	1	0	30	SA-NA-65						1		1	1	1
SA-NA-66	0	33	12	2	6.5	5	4	4	4	3	2	2	3	1	25 mg x 3/die				2	1	inefficacia	1							20	1	0	20	1	0	20	1	0	30	SA-NA-66						1		1	1	1
SA-NA-67	0	65	20	3	7	5	4	4	4	3	3	3	0	5	140 mg/die				2	1	astenia	2		1					20	1	0	20	1	0	20	1	0	20	SA-NA-67						1		1	1	0
SA-NA-68	0	41	16	3	6	5	4	4	4	3	4	4	1	1	10 mg x2/die		4	100 mg/die	1	0									20	1	0	20	1	0	20	1	0	730	SA-NA-68				1	1	1	SONNO	1	1	1
SA-NA-69	1	56	11	2	7	5	4	4	4	3	4	4	0	1	10 mg x2/die				2	1	confusione	2					1		20	1	0	20	1	0	20	1	0	10	SA-NA-69						1		1	1	1
SA-NA-70	0	39	16	2	7.5	6	5	5	5	3	3	2	2	1	10 mg x2/die				2	1	difficoltà approvigionamento	0							16.6667	0	0	16.6667	0	0	16.6667	0	0	60	SA-NA-70						1		1	1	0
SA-NA-71	0	49	26	2	4.5	5	4	4	4	3	2	2	0	1	10 mg x 3/die				1	0									20	1	0	20	1	0	20	1	0	730	SA-NA-71		1	1	1		1	SONNO	1	1	1
SA-NA-72	0	53	10	3	7.5	5	4	4	4	3	3	2	0	4					1	0									20	1	0	20	1	0	20	1	0	730	SA-NA-72		1	1	1		1		1	1	1
SA-NA-73	0	34	3	3	5.5	5	4	4	4	3	2	2	5	1	10 mg x 2/die				1	0									20	1	0	20	1	0	20	1	0	730	SA-NA-73				1	1	1	SONNO	1	1	0
SA-NA-74	0	49	4	3	4.5	5	4	4	4	3	4	4	1	1	10 mg x 2/die		1		1	0									20	1	0	20	1	0	20	1	0	730	SA-NA-74				1		1	SONNO/DOLORE	1	1	0
SA-NA-75	0	45	15	1	6.5	5	4	4	4	3	3	3	0	1	10 mg x 2/die		6	10 mg /die	2	1	inefficacia	1							20	1	0	20	1	0	20	1	0	30	SA-NA-75						1		1	1	0
SA-FG-01	0	47	14	2	7.5	8	6.5	6.5	6.5	8	9	8	5	1	25 mg x 3	25 mg x3	1	1 cp x 2	2	0									18.75	0	0	18.75	0	0	18.75	0	0	730	SA-FG-01				1		1		1	1	0
SA-FG-02	1	47	19	2	7	7	6.5	6.5	6.5	5	4	4	0	1	25 mg x 2	25 mg x 2	4	1 cp 20 mg / die	1	0									7.14286	0	0	7.14286	0	0	7.14286	0	0	730	SA-FG-02						1		1	1	1
SA-FG-03	0	45	10	2	6.5	7	7	7	7	12	12	12	4	8	150 mg x 3	150 mg x 3	4	1 cp 20 mg/die	3	1	inefficacia	1							0	0	0	0			0	0	0	59	SA-FG-03						1		1	1	0
SA-FG-04	0	41	19	1	6.5	7.5	7.5	7.5	7.5	12	12	12	3	6	25 gtt x 3	25 gtt x 4	5	1 cp x 2	3	1	inefficacia	1							0	0	0	0			0	0	0	128	SA-FG-04						1		1	1	1
SA-FG-05	1	56	19	1	6	6.5	5	5	5	10	10	10	3	1	25 mg x 2	25 mg x 2	4	20 mg /die	1	0									23.0769	1	0	23.0769	1	0	23.0769	1	0	65	SA-FG-05				1		1		1	1	1
SA-FG-06	0	32	1	2	6	6.5	6.5	6.5	6.5	12	12	12	0	8	300 mg x 2	300 mg x 2	4	20 mg /die	3	1	inefficacia	1							0	0	0	0			0	0	0	730	SA-FG-06						1		1	1	1
SA-FG-07	0	46	23	2	6	7	5	5	5	10	8	8	8	8	200 mg x 2	150 mg x 2			1	0									28.5714	1	0	28.5714	1	0	28.5714	1	0	29	SA-FG-07				1		1		1	1	1
SA-FG-08	0	50	20	2	8	8	6	6	6	8	8	9	0	4	1000 U,I ogni 4 mesi	1000 U,I ogni 4 mesi			1	0									25	1	0	25	1	0	25	1	0	730	SA-FG-08				1		1		1	1	0
SA-FG-09	1	44	30	2	7.5	7.5	6	6	6	6	6	6	0	1	25 mg x 2	25 mg x 2	4	20 mg /die	1	0									20	1	0	20	1	0	20	1	0	730	SA-FG-09						1	DOLORE	1	1	1
SA-FG-10	1	47	30	2	6.5	7.5	7.5	7.5	7.5	12	12	12	4	8	200 mg x 2	200 mg x 2			3	1	inefficacia	1							0	0	0	0			0	0	0	730	SA-FG-10						1		1	1	0
SA-FG-11	0	49	20	2	6.5	7	5.5	5.5	5.5	10	10	8	4	1	25 mg x 2 / die	25 mg x 2 / die	4	20 mg / die	1	0									21.4286	1	0	21.4286	1	0	21.4286	1	0	41	SA-FG-11				1		1		1	1	1
SA-FG-12	0	52	14	2	7	7.5	7.5			10			0	6	20 gtt x 4	20 gtt x 4			1	0									0	0	0	100			100	0	0	730	SA-FG-12				1		1		1	1	1
SA-FG-13	0	42	3	2	6	7	7	7	7	10	10	10	1	1	25 mg x 2/die	25 mg x2/ die			1	0									0	0	0	0			0	0	0	730	SA-FG-13						1		1	1	0
SA-FG-14	0	53	7	2	6.5	8	6	6	6	12	12	12	0	1	25 mg x 4	25 mg x 2			1	0									25	1	0	25	1	0	25	1	0	54	SA-FG-14						1	DOLORE	1	1	0
SA-FG-15	1	43	10	1	6.5	7	7	5.5	5.5	8	8	6	0	1	25 mg x 2/ die	25 mg x 2 /die			1	0									0	0	0	21.4286	1	0	21.4286	1	0	730	SA-FG-15				1		1		1	1	0
SA-FG-16	1	45	26	2	6	7	7			10			1	1	25 mg x3/ die	25 mg x 3 / die			1	1	volontaria	4							0	0	0	100			100	0	0	730	SA-FG-16						1		1	1	0
SA-FG-17	0	58	31	1	6.5	7	7	5	5	10	12	12	3	8	75 mg x 3	75 mg / die			1	0									0	0	0	28.5714	1	0	28.5714	1	0	43	SA-FG-17						1		1	1	1
SA-FG-18	1	46	6	1	7	7.5	7.5	7.5	7.5	12	12	12	4	1	25 mg x 4 /die	25 mg x 4 / die	4	20 mg / die	3	1	inefficacia	1							0	0	0	0			0	0	0	730	SA-FG-18						1		1	1	0
SA-FG-19	0	48	15	2	7	8	8	8		10	10		1	1	25 mg x 4 /die	25 mg x 4 /die			1	0									0	0	0	0			100	0	0	65	SA-FG-19				1		1		1	1	0
SA-FG-20	1	73	30	2	7.5	8	8			12			0	1	25 mg x4/die	25 mg x 4/ die			3	1	inefficacia	1							0	0	0	100			100	0	0	730	SA-FG-20						1		1	1	0
SA-FG-21	1	32	6	2	6.5	7	7			12			8	8	150x 2/die	150 x 2 /die			1	0									0	0	0	100			100	0	0	26	SA-FG-21				1		1		1	1	1
SA-FG-22	0	44	18	1	4.5	7	7	7		12	12		3	1	25 mg x 3/die	25 mg x3/ die			3	1	inefficacia	1							0	0	0	0			100	0	0	730	SA-FG-22						0		1	1	1
SA-FG-23	1	59	18	1	7.5	7.5	7.5	7.5	7.5	12	12	12	5	1	25 mg x 3 / die	25 mg x 3 / die			1	0									0	0	0	0			0	0	0	36	SA-FG-23						1	DOLORE	1	1	0
SA-FG-24	1	48	21	2	6.5	7	7	7	7	12	10	10	5	1	25 mg x 3 / die	25 mg x 3 /die			3	1	inefficacia	1							0	0	0	0			0	0	0	730	SA-FG-24						1		1	1	1
SA-FG-25	0	60	12	1	7	7.5	7.5	7.5	7.5	12	12	10	4	1	25 mg x 3 /die	25 mg x 3 / die			3	1	inefficiacia	1							0	0	0	0			0	0	0	31	SA-FG-25						1		1	1	1
SA-FG-26	0	45	8	2	6	7.5	7.5	6	6	12	12	12	3	1	25 mg x 2/die	25 mg x 2 / die			1	0									0	0	0	20	1	0	20	1	0	39	SA-FG-26						1	DOLORE	1	1	0
SA-FG-27	1	50	25	2	7	8	8			12			5	1	25 mg x 3 / die	25 mg x 3 / die			3	1	inefficacia	1							0	0	0	100			100	0	0	730	SA-FG-27						1		1	1	1
SA-FG-28	1	44	12	1	6.5	7	7			12			4	1	25 mg x 3 /die	25 mg x3 /die			3	1	inefficacia	1							0	0	0	100			100	0	0	32	SA-FG-28						1		1	1	1
SA-FG-29	0	37	8	2	7	7.5	7.5			12			1	1	25 mg x 3 / die	25 mg x 2 / die			1	0									0	0	0	100			100	0	0	55	SA-FG-29						1	DOLORE	1	1	1
SA-FG-30	1	43	16	1	6.5	7	7			12			4	1	25 mg x 3 / die	25 mg x 3 /die			3	1	inefficacia	1							0	0	0	100			100	0	0	730	SA-FG-30						1		1	1	0
SA-FG-31	0	40	19	1	7	8	8			12			4	1	25 mg x 3 /die	25 mg x 3 /die			3	1	inefficacia	1							0	0	0	100			100	0	0	38	SA-FG-31						1		1	1	1
SA-FG-32	1	53	17	2	7.5	8	8	6.5	6.5	12	12	12	0	1	25 mg x 3 /die	25 mg x 3 /die			1	0									0	0	0	18.75	0	0	18.75	0	0	66	SA-FG-32	1					0		1	1	1
SA-FG-33	0	63	42	1	7	7	5.5	5.5	5.5	12	12	12	1	1	25 mg x 3 / die	25 mg x 3 /die			1	0									21.4286	1	0	21.4286	1	0	21.4286	1	0	730	SA-FG-33						1	DOLORE	1	1	0
SA-FG-34	0	65	20	1	6	7	5	5	5	12	10	10	1	1	25 mgx 2/die	25 mgx 2/die			1	0									28.5714	1	0	28.5714	1	0	28.5714	1	0	730	SA-FG-34				1		1		1	1	0
SA-FG-35	1	39	12	1	4.5	6	5	5	5	12	12	12	3	1	25 mg x 2 /die	25 mg x 2 / die			1	0									16.6667	0	0	16.6667	0	0	16.6667	0	0	730	SA-FG-35						1	DOLORE	1	1	0
SA-FG-36	1	38	2	1	5.5	5.5	5.5	5.5	5.5	10	10	12	1	1	25 mg x 2 /die	25 mg x 2 / die			1	0									0	0	0	0			0	0	0	730	SA-FG-36				1		0		1	1	0
SA-FG-37	0	51	10	1	5.5	7	7	6	6	12	12	12	1	1	25 mg x 3 / die	25 mg x 3 / die			1	0									0	0	0	14.2857	0	0	14.2857	0	0	730	SA-FG-37						0	DOLORE	1	1	0
SA-FG-38	0	38	7	1	6.5	8	6	6	6	10	10	12	4	1	25 mg x 3 /die	25 mg x 3 / die			1	0									25	1	0	25	1	0	25	1	0	730	SA-FG-38	1					1		1	1	1
SA-FG-39	0	49	15	1	5.5	7.5	7.5	7.5		12	12		2	8	300 mg x 2/ die	300 mg x 2/ die			3	1	inefficacia	1							0	0	0	0			100	0	0	730	SA-FG-39						1		1	1	1
SA-FG-40	1	57	9	1	6.5	7	7	5	5	12	12	12	3	1	25 mg x 3/die	25 mg x 3 / die			1	0									0	0	0	28.5714	1	0	28.5714	1	0	69	SA-FG-40				1		1		1	1	0
SA-FG-41	0	46	20	2	6.5	7.5	6	6	6	12	12	12	0	1	25 mg x 4 / die	25 mg x 4 /die			1	0									20	1	0	20	1	0	20	1	0	730	SA-FG-41				1		1		1	1	1
SA-FG-42	0	61	20	1	6.5	7	7			12			0	1	25 mg x 3/die	25 mg x 3 / die			3	1	inefficacia	1							0	0	0	100			100	0	0	730	SA-FG-42						1		1	1	1
SA-FG-43	0	61	21	2	8	8	8			12			0	1	25 mg x 4 /die	25 mg x 4 die			3	1	inefficacia	1							0	0	0	100			100	0	0	59	SA-FG-43						1		1	1	0
SA-FG-44	1	39	8	2	6.5	7	5	5	5	8	10	10	4	1	25 mg x 3 /die	25 mg x 3 / die			1	0									28.5714	1	0	28.5714	1	0	28.5714	1	0	38	SA-FG-44				1		1		1	1	0
SA-FG-45	0	45	14	2	8	8	7.5			12			4	1	25 mg x 3 / die	25 mg x 2/die			1	0									6.25	0	0	100			100	0	0	730	SA-FG-45				1		1		1	1	0
SA-FG-46	0	36	8	1	6.5	7	7			12			1	4	1000 U,I ogni 4 mesi	1000 U,I ogni 4 mesi			3	1	inefficacia	1							0	0	0	100			100	0	0	730	SA-FG-46						1		1	1	0
SA-FG-47	0	40	4	2	6	7	7			12			1	1	25 mg x 4 /die	25 mg x 4 /die			3	1	inefficacia	1							0	0	0	100			100	0	0	35	SA-FG-47						1		1	1	1
SA-FG-48	0	47	15	2	6.5	7	7			12			1	1	25 mg x 4 /die	25 mg x 4 /die			3	1	inefficacia	1							0	0	0	100			100	0	0	23	SA-FG-48						1		1	1	0
SA-FG-49	0	44	16	2	6.5	7.5	6	6	6	12	12	1	1	1	25 mg x 4 /die	25 mg x 2 / die			1	0									20	1	0	20	1	0	20	1	0	38	SA-FG-49				1		1		1	1	0
SA-FG-50	0	45	18	2	6.5	7.5				6			3	1	25 mg x 4/die				2	0									100	0		100			100			730	SA-FG-50				1		1		1	1	1
SA-FG-51	0	33	5	1	4.5	6.5	6			6	10		1	1	25 mg x 3/ die	25 mg x 3/ die			1	0									7.69231	0		100			100			730	SA-FG-51				1		0		1	1	1
SA-FG-52	1	49	7	2	7.5	7.5				8			2	1	25 mg x 4 /die	25 mg x 4/ die			2	0									100	0		100			100			730	SA-FG-52				1		1		1	1	0
SA-FG-53	0	50	20	2	5.5	7				8			5	7	1 cp 150 mg x 2 / die	150 mg x 2 / die			2	0									100	0		100			100			730	SA-FG-53				1		1		1	1	1
SA-FG-54	0	56	12	2	6	7				8			1	1	25 mg x 3/ die	25 mg x 3/die			2	0									100	0		100			100			730	SA-FG-54				1		1		1	1	1
SA-AN-01	1	46	12	2	7	8	6	5	5	5	2	2	5	1	75 mg	50			1	0									25	1	0	37.5	1	1	37.5	1	1	730	SA-AN-01		1						1		0
SA-AN-02	1	62	23	2	6	8	6	6		6	6		5	1	75 mg		pregabalin	150	1	0									25	1	0	25	1	0	100	0	0	730	SA-AN-02				1				1		0
SA-AN-03	0	64	41	2	7	9	7	7	6	6	3	3	5	2	24 mg	0	Fans		1	0									22.2222	1	0	22.2222	1	0	33.3333	1	1	730	SA-AN-03		1						1		0
SA-AN-04	1	65	24	2	7	8	7	6	6	7	4	4	0	1	75 mg	25			1	0									12.5	0	0	25	1	0	25	1	0	730	SA-AN-04				1				1		0
SA-AN-05	0	53	13	2	6.5	6	6			6			3	1	50	75			3	1	inefficacia	1							0	0	0	100			100	0	0	30	SA-AN-05								1		0
SA-AN-06	0	42	8	2	7	9	7	6		7	6		0	1	75	75			1	0									22.2222	1	0	33.3333	1	1	100	0	0	730	SA-AN-06		1						1		1
SA-AN-07	0	66	24	2	7	9	7	7	7	7	6	6	0	1	75	75			1	0									22.2222	1	0	22.2222	1	0	22.2222	1	0	730	SA-AN-07				1				1		0
SA-AN-08	1	42	18	2	7.5	9	7	6	6	10	10	10	0	1	75	75	fans		1	0									22.2222	1	0	33.3333	1	1	33.3333	1	1	730	SA-AN-08				1				1		0
SA-AN-09	0	50	27	2	8	9	9			10			0	1	25				3	1	effetti collaterali	2							0	0	0	100			100	0	0	30	SA-AN-09								1		1
SA-AN-10	0	44	24	2	7	9	7	7	7	5	2	2	0	1	50	50	fans		1	0									22.2222	1	0	22.2222	1	0	22.2222	1	0	730	SA-AN-10		1						1		0
SA-AN-11	0	73	47	2	6.5	7	5	5	5	8	5	2	0				fans		1	0									28.5714	1	0	28.5714	1	0	28.5714	1	0	730	SA-AN-11		1						1		0
SA-AN-12	1	47	22	2	6.5	7	7			6			5	1	50	75	fans		3	1	inefficacia	1							0	0	0	100			100	0	0	10	SA-AN-12								1		1
SA-AN-13	1	55	33	2	7	8	7	7	6	6	6	3	5	1	25	25			1	0									12.5	0	0	12.5	0	0	25	1	0	730	SA-AN-13				1				1		1
SA-AN-14	1	51	26	2	6.5	8	6	6	6	7	6	6	5	1	75	25	pregabalin	150	1	0									25	1	0	25	1	0	25	1	0	730	SA-AN-14							DOLORE	1		1
SA-AN-15	0	61	9	2	7	8	6	6	7	5	2	2	0	1	25	25	gabapentina	400	1	0									25	1	0	25	1	0	12.5	0	0	730	SA-AN-15							DOLORE	1		0
SA-AN-16	0	43	13	2	6.5	8	6	6	7	6	2	2	2	1			2	10	1	0									25	1	0	25	1	0	12.5	0	0	730	SA-AN-16		1						1		0
SA-AN-17	0	43	9	2	7	9	9			5			3				pregabalin	150	3	1	effetti collaterali	2							0	0	0	100			100	0	0	30	SA-AN-17								1		0
SA-AN-18	0	46	24	1	5	7	7			4			0				pregabalin	75	3	1	inefficacia	1							0	0	0	100			100	0	0	10	SA-AN-18								1		0
SA-AN-19	1	44	15	2	7	9	9			3			0				pregabalin	75	3	1	inefficacia	1							0	0	0	100			100	0	0	15	SA-AN-19								1		0
SA-AN-20	1	63	8	2	6.5	8	8			5			5	1	25	75			3	1	inefficacia	1							0	0	0	100			100	0	0	30	SA-AN-20								1		0
SA-AN-21	0	45	17	2	7	7	5	6	6	7	2	2	5				7	400	1	0									28.5714	1	0	14.2857	0	0	14.2857	0	0	730	SA-AN-21							DOLORE	1		0
SA-AN-22	0	46	20	2	7	8	6	6	6	7	5	5	5				gabapentina	300	1	0									25	1	0	25	1	0	25	1	0	730	SA-AN-22		1						1		0
SA-AN-23	1	40	18	2	7	9	7	7	7	10	10	10	2	1	75	25	6	25	1	0									22.2222	1	0	22.2222	1	0	22.2222	1	0	730	SA-AN-23				1				1		0
SA-AN-24	0	50	30	2	5	8	6	7	7	8	6	4	3	2	4				1	0									25	1	0	12.5	0	0	12.5	0	0	730	SA-AN-24		1						1		0
SA-AN-25	0	56	18	2	7	9	9						0	1	75	75			3	1	inefficacia	1							0	0	0	100			100	0	0	30	SA-AN-25								1		1
SA-AN-26	0	51	26	2	7	9	7						0	1	75	75			1	0									22.2222	1	0	100			100	0	0	730	SA-AN-26								1		1
SA-AN-27	1	44	17	2	7	9	7	7	7	6	3	3	5	1	75	75			1	0									22.2222	1	0	22.2222	1	0	22.2222	1	0	730	SA-AN-27				1				1		1
SA-AN-28	0	45	8	2	7	9	9						5	1	25	50	gabapentina	400	3	1	inefficacia	1							0	0	0	100			100	0	0	20	SA-AN-28								1		0
SA-AN-29	0	55	22	1	4.5	7	6	6	6	6	3	3	1	1	25	25			1	0									14.2857	0	0	14.2857	0	0	14.2857	0	0	730	SA-AN-29							DOLORE	1		1
SA-AN-30	0	43	21	2	7	9	7	7	7	6	3	3	2	1	75	75			1	0									22.2222	1	0	22.2222	1	0	22.2222	1	0	730	SA-AN-30		1						1		1
SA-AN-31	0	56	8	2	6.5	9	7	8	8	5	3	3	5	1	50	25			1	0									22.2222	1	0	11.1111	0	0	11.1111	0	0	730	SA-AN-31				1				1		0
SA-AN-32	0	50	22	1	4.5	7	5	5		8	3		0	1	25	25			1	0									28.5714	1	0	28.5714	1	0	100	0	0	730	SA-AN-32				1				1		1
SA-AN-33	0	46	26	2	6.5	9	7	6	6	8	5	5	0	2	6	2	2	10	1	0									22.2222	1	0	33.3333	1	1	33.3333	1	1	730	SA-AN-33		1						1		0
SA-AN-34	0	49	23	2	7	9	7			5	3		5	1	75	75	7	0.5	1	0									22.2222	1	0	100			100	0	0	730	SA-AN-34							DOLORE	1		1
SA-AN-35	0	64	21	2	6	8	6	6	6	6	3	4	2	1	75		pregabalin	150	1	0									25	1	0	25	1	0	25	1	0	730	SA-AN-35							DOLORE	1		1
SA-AN-36	0	38	13	2	7	9	7	7	7	8	6	6	2	1	30	25			1	0									22.2222	1	0	22.2222	1	0	22.2222	1	0	730	SA-AN-36				1				1		0
SA-AN-37	0	39	11	2	6.5	8	8			8			2	1	75	75			3	1	inefficacia	1							0	0	0	100			100	0	0	30	SA-AN-37								1		0
SA-AN-38	1	45	21	2	7	9	7	7	7	10	10	10	0	1	25	25			1	0									22.2222	1	0	22.2222	1	0	22.2222	1	0	730	SA-AN-38				1				1		0
SA-AN-39	1	58	30	2	7.5	9	9			5			0	1	10	25			3	1	effetti collaterali	2							0	0	0	100			100	0	0	10	SA-AN-39								1		0
SA-AN-40	0	64	16	2	6	8	8			8			0	1	25				3	1	inefficacia	1							0	0	0	100			100	0	0	30	SA-AN-40								1		1
SA-AN-41	1	57	22	2	7	9	9			10			0	2	6	6	pregabalin	150	3	1	inefficacia	1							0	0	0	100			100	0	0	30	SA-AN-41								1		0
SA-AN-42	0	60	10	2	7	8	8			5			0	1	10	25	pregabalin	75	3	1	inefficacia	1							0	0	0	100			100	0	0	30	SA-AN-42								1		0
SA-AN-43	1	45	8	2	6.5	7	7			6			4	1	25	50			3	1	effetti collaterali	2							0	0	0	100			100	0	0	10	SA-AN-43								1		1
SA-AN-44	0	50	25	2	6.5	8	6	6	6	8	6	6	0	1	50	245			1	0									25	1	0	25	1	0	25	1	0	730	SA-AN-44		1						1		0
SA-AN-45	1	64	15	2	7	9	7	7		10	6		5	1	75	75			1	0									22.2222	1	0	22.2222	1	0	100	0	0	730	SA-AN-45							DOLORE	1		0
SA-AN-46	1	53	14	2	7	9	7	7	7	8	8	8	0	1	75	50			1	0									22.2222	1	0	22.2222	1	0	22.2222	1	0	730	SA-AN-46				1				1		1
SA-PAC-01	0	55	21	3	6.5	9							4	9	100 mg x 2		Pregabalin	75 mg x 2	3	1	inefficacia	1							100	0	0	100			100	0	0	72	SA-PAC-01						1		1	1	0
SA-PAC-02	1	62	18	2	6.5	8	6			3			4	1	25 mg x 2	25 mg x 2	Gabapentin	300 mg x 3	1	0									25	1	0	100			100	0	0	730	SA-PAC-02		1		1		0		1	1	0
SA-PAC-03	0	51	22	2	7	9	6			4			3	1	25 mg x 3	25 mg x 3	FANS	1000 mg	1	0									33.3333	1	1	100			100	0	0	730	SA-PAC-03			1	1		1		1	1	0
SA-PAC-04	0	56	14	2	6	5							4	1	25 mg x 3		no		3	1	inefficacia	1							100	0	0	100			100	0	0	38	SA-PAC-04						0		1	1	0
SA-PAC-05	1	48	20	1	6.5	8							4	1	25 mg x 2		Gabapentin	300 mg x 3	1	0									100	0	0	100			100	0	0	730	SA-PAC-05				1		0		1	1	0
SA-PAC-06	1	49	9	3	6	5							4	1	25 mg x 3		FANS	1000 mg	3	1	inefficacia	1							100	0	0	100			100	0	0	20	SA-PAC-06						1		1	1	0
SA-PAC-07	0	51	13	1	4.5	8							2	2	2 mg x 3		FANS	1000 mg	3	1	inefficacia	1							100	0	0	100			100	0	0	730	SA-PAC-07				1		0		1	1	1
SA-PAC-08	1	44	8	1	6.5	7							4	1	25 mg x 3		FANS	1000 mg	3	1	inefficacia	1							100	0	0	100			100	0	0	48	SA-PAC-08						1		1	1	0
SA-PAC-09	1	42	10	3	7.5	8	6	6	6	4	5	5	5	1	25 mg x 3	25 mg x 3	FANS	1000 mg	1	0									25	1	0	25	1	0	25	1	0	730	SA-PAC-09	1		1	1		1		1	1	1
SA-PAC-10	0	43	15	2	6	8							3	1	25 mg x 2		FANS	1000 mg	1	0									100	0	0	100			100	0	0	730	SA-PAC-10		1		1		1		1	1	1
SA-PAC-11	0	59	24	2	6.5	8							1	2	2 mg x 3		FANS	1000 mg	1	0									100	0	0	100			100	0	0	730	SA-PAC-11		1				1		1	1	1
SA-PAC-12	0	48	19	1	6	9	6			5			3	1	25 mg x 3	25 mg x 3	FANS	1000 mg	1	0									33.3333	1	1	100			100	0	0	730	SA-PAC-12			1			1		1	1	1
SA-PAC-13	0	58	10	2	6.5	5							5	1	25 mg x 3		FANS	1000 mg	3	1	inefficacia	1							100	0	0	100			100	0	0	14	SA-PAC-13						1		1	1	0
SA-PAC-14	1	61	17	3	6.5	6	4	3		4	6		4	1	25 mg x 3	25 mg x 3	FANS	1000 mg	1	0									33.3333	1	1	50	1	1	100	0	0	730	SA-PAC-14		1		1		1		1	1	0
SA-PAC-15	1	46	6	2	6.5	8							2	1	25 mg x 3		Gabapentin	300 mg x 2	1	0									100	0	0	100			100	0	0	730	SA-PAC-15		1		1		1		1	1	1
SA-PAC-16	1	52	16	2	7	8							3	1	25 mg x 2		Gabapentin	300 mg x 3	1	0									100	0	0	100			100	0	0	63	SA-PAC-16						0		1	1	0
SA-PAC-17	0	67	40	2	6.5	7	4			5			1	1	25 mg x 3	25 mg x 3	FANS	1000 mg	1	0									42.8571	1	1	100			100	0	0	730	SA-PAC-17		1		1		0		1	1	0
SA-PAC-18	0	52	11	3	7	8							1	1	25 mg x 3		Pregabalin	75 mg x 2	3	1	inefficacia	1							100	0	0	100			100	0	0	25	SA-PAC-18						1		1	1	0
SA-PAC-19	0	66	27	1	6	8	4	4	3	4	5	6	4	1	25 mg x 2	25 mg x 2	FANS	1000 mg	1	0									50	1	1	50	1	1	62.5	1	1	730	SA-PAC-19	1	1				1		1	1	1
SA-PAC-20	0	55	10	2	7.5	10							5	1	25 mg x 3		Pregabalin	75 mg x 2	1	0									100	0	0	100			100	0	0	730	SA-PAC-20		1				1		1	1	0
SA-PAC-21	1	60	9	3	7.5	8							5	1	25 mg x 3		FANS	1000 mg	3	1	inefficacia	1							100	0	0	100			100	0	0	17	SA-PAC-21						1		1	1	1
SA-PAC-22	1	43	19	2	7.5	8	5			5			4	1	25 mg x 2	25 mg x 2	FANS	1000 mg	1	0									37.5	1	1	100			100	0	0	730	SA-PAC-22		1		1		0		1	1	1
SA-PAC-23	0	55	31	2	6.5	7							4	2	2 mg x 2		FANS	1000 mg	1	0									100	0	0	100			100	0	0	730	SA-PAC-23		1				0		1	1	0
SA-PAC-24	1	41	23	2	6	7							3	1	25 mg x 2		Gabapentin	300 mg x 3	3	1	inefficacia	1							100	0	0	100			100	0	0	730	SA-PAC-24			1	1		1		1	1	1
SA-PAC-25	1	61	28	2	5	7	4	3		5	6		2	1	25 mg x 3	25 mg x 2	FANS	1000 mg	1	0									42.8571	1	1	57.1429	1	1	100	0	0	730	SA-PAC-25				1		1		1	1	1
SA-PAC-26	0	53	19	1	7	8	7	4		6	7		3	1	25 mg x 3	25 mg x 3	Gabapentin	300 mg x 3	1	0									12.5	0	0	50	1	1	100	0	0	730	SA-PAC-26		1		1		1		1	1	1
SA-PAC-27	0	48	18	1	6.5	8	5			5			4	1	25 mg x 3	25 mg x 3	Pregabalin	75 mg x 2	1	0									37.5	1	1	100			100	0	0	730	SA-PAC-27		1				1		1	1	0
SA-PAC-28	1	47	23	2	7	8	5						4	1	25 mg x 2	25 mg x 2	Gabapentin	300 mg x 3	1	0									37.5	1	1	100			100	0	0	730	SA-PAC-28		1				1		1	1	1
SA-PAC-29	0	53	20	2	6	7	5	4	4	5	7	8	3	9	100 mg x 2	100 mg x 2	Pregabalin	75 mg x 2	1	0									28.5714	1	0	42.8571	1	1	42.8571	1	1	730	SA-PAC-29		1		1		0		1	1	0
SA-PAC-30	0	40	25	1	6.5	8				5			4	1	25 mg x 3		Gabapentin	300 mg x 3	1	0									100	0	0	100			100	0	0	730	SA-PAC-30		1				1		1	1	0
SA-PAC-31	1	42	8	1	6.5	8	6			5			4	1	25 mg x 3	25 mg x 3	FANS	1000 mg	1	0									25	1	0	100			100	0	0	730	SA-PAC-31				1		1		1	1	0
SA-PAC-32	1	53	23	1	5.5	5							1	1	25 mg x 3		FANS	1000 mg	3	1	inefficacia	1							100	0	0	100			100	0	0	15	SA-PAC-32						1		1	1	1
SA-PAC-33	0	50	15	2	6.5	8							3	1	25 mg x 3		Pregabalin	75 mg x 2	1	1									100	0	0	100			100	0	0	730	SA-PAC-33	1	1				1		1	1	1
SA-PAC-34	0	61	31	2	7	8	5			6			4	2	2 mg x 2	2 mg x 3	Gabapentin	300 mg x 3	1	0									37.5	1	1	100			100	0	0	730	SA-PAC-34	1	1				0		1	1	1
SA-PAC-35	1	55	2	1	6	9							2	1	25 mg x 3		FANS	1000 mg	1	0									100	0	0	100			100	0	0	730	SA-PAC-35				1		1		1	1	1
SA-PAC-36	0	58	29	2	6.5	8	5			6			4	1	25 mg x 3	25 mg x 3			1	0									37.5	1	1	100			100	0	0	730	SA-PAC-36		1				1		1	1	1
SA-PAC-37	1	60	15	2	7	8	5			5			4	1	25 mg x 3	25 mg x 3			1	0									37.5	1	1	100			100	0	0	730	SA-PAC-37		1		1		1		1	1	0
SA-PAC-38	0	44	15	3	7	9	7			6			3	1	25 mg x 3	25 mg x 3	FANS	1000 mg	1	0									22.2222	1	0	100			100	0	0	730	SA-PAC-38			1			0		1	1	1
SA-PAC-39	0	55	11	2	7.5	8	5			5			5	1	25 mg x 3	25 mg x 3	Gabapentin	300 mg x 3	1	0									37.5	1	1	100			100	0	0	730	SA-PAC-39		1				1		1	1	1
SA-PAC-40	0	66	22	3	7.5	8							5	1	25 mg x 3		Gabapentin	300 mg x 2	1	0									100	0	0	100			100	0	0	730	SA-PAC-40	1	1				1		1	1	1
SA-PAC-41	0	33	8	1	7	7	4	4		4	6		4	1	25 mg x 3	25 mg x 3	Gabapentin	300 mg x 3	1	0									42.8571	1	1	42.8571	1	1	100	0	0	730	SA-PAC-41		1		1		1		1	1	0
SA-PAC-42	0	55	18	2	7	8							3	1	25 mg x 3		FANS	1000 mg	1	0									100	0	0	100			100	0	0	730	SA-PAC-42	1					0		1	1	1
SA-PAC-43	0	43	7	2	6	9							4	2	2 mg x 3		FANS	1000 mg	1	0									100	0	0	100			100	0	0	730	SA-PAC-43				1		1		1	1	1
SA-PAC-44	1	60	26	3	6.5	7	5	4		5	6		4	1	25 mg x 3	25 mg x 3	FANS	1000 mg	1	0									28.5714	1	0	42.8571	1	1	100	0	0	730	SA-PAC-44				1		1		1	1	1
SA-PAC-45	0	56	38	2	6.5	8							4	1	25 mg x 3		FANS	1000 mg	1	0									100	0	0	100			100	0	0	730	SA-PAC-45			1	1		1		1	1	1
SA-PAC-46	0	42	5	1	7.5	8							4	1	25 mg x 3		FANS	1000 mg	3	1	inefficacia	1							100	0	0	100			100	0	0	32	SA-PAC-46						1		1	1	1
SA-PAC-47	0	46	30	2	7	9	7			6			1	1	25 mg x 2	25 mg x 2	FANS	1000 mg	1	0									22.2222	1	0	100			100	0	0	730	SA-PAC-47				1		1		1	1	0
SA-PAC-48	0	46	21	3	7	9	5			5			1	1	25 mg x 3	25 mg x 3	Gabapentin	300 mg x 3	1	0									44.4444	1	1	100			100	0	0	730	SA-PAC-48				1		0		1	1	0
SA-PAC-49	0	46	4	3	6	5							3	1	25 mg x 3		FANS	1000 mg	3	1	inefficacia	1							100	0	0	100			100	0	0	27	SA-PAC-49						1		1	1	1
SA-PAC-50	1	49	13	1	5	8							2	1	25 mg x 3		FANS	1000 mg	1	0									100	0	0	100			100	0	0	730	SA-PAC-50	1			1		1		1	1	0
SA-PAC-51	1	54	25	1	6.5	8							4	1	25 mg x 3		Gabapentin	300 mg x 3	1	0									100	0	0	100			100	0	0	730	SA-PAC-51			1			1		1	1	0
SA-PAC-52	0	41	3	1	7.5	8	6			5			4	1	25 mg x 3	25 mg x 3	FANS	1000 mg	3	1	inefficacia	1							25	1	0	100			100	0	0	65	SA-PAC-52						1		1	1	1
SA-PAC-53	1	58	18	3	8	8							5	1	25 mg x 3		FANS	1000 mg	1	0									100	0	0	100			100	0	0	730	SA-PAC-53				1		1		1	1	0
SA-PAC-54	1	50	13	1	7.5	8	6	4		5	8		4	1	25 mg x 2	25 mg x 2	FANS	1000 mg	1	0									25	1	0	50	1	1	100	0	0	730	SA-PAC-54				1		1		1	1	1
SA-PAC-55	0	43	2	1	4	8							4	1	25 mg x 3		FANS	1000 mg	1	0									100	0	0	100			100	0	0	730	SA-PAC-55				1		0		1	1	0
SA-PAC-56	1	55	34	3	7.5	9							3	1	25 mg x 3		FANS	1000 mg	1	0									100	0	0	100			100	0	0	730	SA-PAC-56				1		0		1	1	1
SA-PAC-57	0	42	9	2	8	9	6	6		5	6		5	1	25 mg x 3	25 mg x 3	FANS	1000 mg	1	0									33.3333	1	1	33.3333	1	1	100	0	0	730	SA-PAC-57	1			1		0		1	1	0
SA-PAC-58	0	49	9	3	7.5	8							5	1	25 mg x 3		Pregabalin	75 mg x 2	3	1	inefficacia	1							100	0	0	100			100	0	0	76	SA-PAC-58						0		1	1	1
SA-OR-01	1	40	22	1	3	5	5	6		6			0	1	25mg 1/2 cp die				1	0									0	0	0	-20	0	0	100	0	0	730	SA-OR-01						1			1	0
SA-OR-02	0	66	12	2	7	4	4	5		10			5	1	25mg 1cp/die				1	0									0	0	0	-25	0	0	100	0	0	730	SA-OR-02						1			1	1
SA-OR-03	1	54	32	2	8.5	8	8			6			0	1;7	400mg 1cp/die+25mg 1/2cp/die				3	1	inefficacia	1							0	0	0	100			100	0	0	27	SA-OR-03						1			1	1
SA-OR-04	1	61	31	3	6	6	6			7			5	0			coefferalgan ab+cymbalta 60mg/die		1	0									0	0	0	100			100	0	0	730	SA-OR-04									1	0
SA-OR-05	1	57	13	3									0	1	25mg 2cp/die				3	na	non tollerato-inefficace	1.2							#DIV/0!	0	0	#DIV/0!			#DIV/0!	0	0	43	SA-OR-05									1	0
SA-OR-06	1	58	4	2	6	7	7			8			0	1	25mg 1/2 cp die				3	1	inefficacia, astenia e sedazione se aumento puff a 12	1.2		1	1				0	0	0	100			100	0	0	292	SA-OR-06						1			1	0
SA-OR-07	0	67	16	2	2.5	5	5			4			0	1	25mg 1cp/die				2	1	Beneficio sugli spasmi, aumento vertigini	2	1						0	0	0	100			100	0	0	730	SA-OR-07		1							1	0
SA-OR-08	1	61	8	1	3	4	4	6					0	1	25mg 1cp/die				1	0									0	0	0	-50	0	0	100	0	0	730	SA-OR-08									1	1
SA-OR-09	0	70	32	2	6	7	7			6			5	1	25 mg 3cp/die				3	1	inefficacia e capogiri	1.2	1						0	0	0	100			100	0	0	196	SA-OR-09						1			1	1
SA-OR-10	1	47	10	1	8	4	4			6			3	1	25 mg 1cp/die				3	1	Inefficacia	1							0	0	0	100			100	0	0	70	SA-OR-10									1	0
SA-OR-11	0	55	7	3	8.5	6	6			8			0	1; 8	25 mg 4cp/die, 150mgx2/die		anafranil, zyprexa, cardioaspirina, nicetile		2	1	allucinazioni	2					1		0	0	0	100			100	0	0	76	SA-OR-11						1			1	1
SA-OR-12	0	46	6	3						6			0	1					2	na	gastralgie e sedazione	2			1			1	#DIV/0!	0	0	#DIV/0!			#DIV/0!	0	0		SA-OR-12						1			1	0
SA-OR-13	0	54	15	2	7.5	4	4	4		8			0	1					1	0									0	0	0	0			100	0	0	730	SA-OR-13						1			1	0
SA-OR-14	1	55	12	3	6	4	4	3		12			0	1					1	0									0	0	0	25	1	0	100	0	0	730	SA-OR-14									1	1
SA-OR-15	0	48	33	1									3	1			contramal 20gttx3/die		2	na	tossicita'	2							#DIV/0!	0	0	#DIV/0!			#DIV/0!	0	0	163	SA-OR-15									1	0
SA-OR-16	1	48	6	3	5	6	6			8			0	1	25mg 1/2 cp die		rivotril 5gttx3/die		1	0									0	0	0	100			100	0	0	730	SA-OR-16						1			1	1
SA-OR-17	1	51	15	1	7.5	5	5	4		11			4	1	25 mg 5cp+1/2/die		pregabalin 75mg 3cp/die		1	0									0	0	0	20	1	0	100	0	0	730	SA-OR-17									1	0
SA-OR-18	1	59	14	1	6.5	5	5						0	1;8					1	0									0	0	0	100			100	0	0	730	SA-OR-18						1			1	0
SA-OR-19	0	60	14	2	8	6	6			8			0	2	2mg 3cp/die				1	0									0	0	0	100			100	0	0	730	SA-OR-19						1			1	1
SA-OR-20	1	57	26	2	8.5	7	7						0	1	25 mg 3cp/die		gabapentin 300mg 3cp/die		3	1	inefficacia	1							0	0	0	100			100	0	0	70	SA-OR-20						1			1	0
SA-OR-21	0	66	41	3	8	8	8			6			0	1	25mg 2cp/die				3	1	inefficacia	1							0	0	0	100			100	0	0	131	SA-OR-21									1	1
SA-OR-22	1	62	10	3						8			0	1			pregabalin non tollerato		1										#DIV/0!	0	0	#DIV/0!			#DIV/0!	0	0		SA-OR-22						1			1	0
SA-OR-23	0	43	5	3	6.5	5	5	5	4	11			0	1	25 mg 3cp/die		pregabalin 75mg 3cp/die		1	0									0	0	0	0			20	1	0	730	SA-OR-23						1			1	1
SA-OR-24	1	46	21	2									0	1;2	2cp/die				3	na	inefficacia	1							#DIV/0!	0	0	#DIV/0!			#DIV/0!	0	0	31	SA-OR-24						1			1	0
SA-OR-25	1	57	7	3	7.5	6	6						5	1	25 mg 3cp/die		coumadin+sivastin		3	1	inefficacia	1							0	0	0	100			100	0	0	32	SA-OR-25						1			1	0
SA-OR-26	1	45	7	2						7			0	1			duloxetina+alprazolam		1										#DIV/0!	0	0	#DIV/0!			#DIV/0!	0	0		SA-OR-26						1			1	0
SA-OR-27	1	59	28	2	8	7	7						0	0			dantrolene sodico 50mg/die		1	0									0	0	0	100			100	0	0	730	SA-OR-27						1			1	0
SA-OR-28	1	43	24	2	7	4	4	3	4				0	1;8	25 mg 3cp/die		tavor, rivotril, cipralex		1	0									0	0	0	25	1	0	0	0	0	730	SA-OR-28						1			1	1
SA-OR-29	0	41	8	3	7.5	5	5	7		4			0	1,7,8	25mg 4cp e 1/2 cp; 75mg 1cp/die		citalopram aminopiridina e ossibutinina		1	1	psicosi	2					1		0	0	0	-40	0	0	100	0	0	730	SA-OR-29									1	0
SA-OR-30	0	65	25	2	7.5	6	6	6					0	1	2cp e 1/2/die		sertralina, blopress		1	0									0	0	0	0			100	0	0	730	SA-OR-30						1			1	1
SA-OR-31	0	53	25	2						5			0	1.8	25 mg 1cp/die+75mg 2cp/die		contramal 30gtt/die, tavor		1										#DIV/0!	0	0	#DIV/0!			#DIV/0!	0	0		SA-OR-31						1			1	1
SA-OR-32	1	48	17	3	6.5	5	5	6					5	1			paroxetina 1cp/die, xanax		1	0									0	0	0	-20	0	0	100	0	0	730	SA-OR-32						1			1	0
SA-OR-33	1	49	18	2	6	5	5			12			0	1	25 mg 1cp/die		cipralex, zyprexa, aminopiridina, viagra		1	0									0	0	0	100			100	0	0	730	SA-OR-33						1			1	1
SA-OR-34	1	38	8	2	4	4	4			6			0	1.8	25 mg 2cp/di +75mg		mantadan		1	0									0	0	0	100			100	0	0	730	SA-OR-34						1			1	0
SA-OR-35	0	54	13	3	7.5	8	8			4			0	1			tossina botulinica,Laroxyl 25mg/dieentact, detrusitol,gabapentin 100mg/die		2	1	sonnolenza	2			1				0	0	0	100			100	0	0	28	SA-OR-35									1	1
SA-OR-36	0	36	17	2						6			5	1.2			rivotril 5gtt/die		3	na	inefficacia	1							#DIV/0!	0	0	#DIV/0!			#DIV/0!	0	0	31	SA-OR-36						1			1	0
SA-OR-37	0	40	10	1						4			0	1.8			coefferalgan ab, EN, Efexor,		1	na	orticaria	2							#DIV/0!	0	0	#DIV/0!			#DIV/0!	0	0	2	SA-OR-37									1	0
SA-OR-38	1	57	22	3	8	5	5						0	1	25 mg 3cp/die		aminopiridina, omnic		1	0									0	0	0	100			100	0	0	730	SA-OR-38						1			1	1
SA-OR-39	1	39	16	2	8.5	6	6	6		8			0	1.8	25 mg 3cp/die+75mgx2/die		depaki, rivotril		1	0									0	0	0	0			100	0	0	730	SA-OR-39						1			1	1
SA-OR-40	0	52	16	2	8.5	4	4	6					0	1	25mg 2cp/die		gabapentin 100mg/die, mantadan, xanax		1	0									0	0	0	-50	0	0	100	0	0	730	SA-OR-40						1			1	1
SA-OR-41	1	52	28	3	7.5	8	8						0	1.2	4mg/die				3	1	inefficacia	1							0	0	0	100			100	0	0	730	SA-OR-41						1			1	0
SA-OR-42	1	51	25	2	7	6	6	5		8			5	1	25mg 2cp/die		pregabalin 75mg 1cp/die		1	0									0	0	0	16.6667	0	0	100	0	0	730	SA-OR-42						1			1	1
SA-OR-43	1	63	5	2	6	5	5	5					1	1	25 mg 1cp/die		pregabalin 150mg 2cp/die+paracetamolo ab+laroxyl+contramal 20gtt ab+duloxetina 60mg/die		1	0									0	0	0	0			100	0	0	730	SA-OR-43									1	0
SA-OR-44	0	40	18	1	6	4	4	4					0	1			rivotril 3gtt/die		1	0									0	0	0	0			100	0	0	730	SA-OR-44									1	0
SA-OR-45	1	48	5	2	6	5.5	5.5			8			0	1			cardura 4mg/die		1	1	decesso per IMA (ipertensione non compensata)	2							0	0	0	100			100	0	0	45	SA-OR-45									1	0
SA-OR-46	1	51	5	2	8.5	5	5			11			0	1	25 mg 1/2cp+1cp/die		aminopiridina, nicetile		1	0									0	0	0	100			100	0	0	730	SA-OR-46						1			1	0
SA-OR-47	1	45	10	2	7	6	6			9			0	1	25mg 2cp/die		pregabalin 75mg 1cp/die		1	0									0	0	0	100			100	0	0	730	SA-OR-47						1			1	0
SA-OR-48	0	54	25	2	7	6	6			6			0	1			pregabalin non tollerato		1	0									0	0	0	100			100	0	0	730	SA-OR-48									1	1
SA-OR-49	1	42	19	2	8	6	6	5		4			0	1			amantadina		1	0									0	0	0	16.6667	0	0	100	0	0	730	SA-OR-49									1	0
SA-OR-50	0	63	26	3						11			0	1					1										#DIV/0!	0	0	#DIV/0!			#DIV/0!	0	0		SA-OR-50						1			1	1
SA-OR-51	1	71	8	3						9			0	1.2	25 mg 3cp/die+2mg 1cp		rivotril,fampyra		1										#DIV/0!	0	0	#DIV/0!			#DIV/0!	0	0		SA-OR-51						1			1	0
SA-OR-52	1	60	33	2	8	6	6			12			0	1	25mg 4cp/die		gabapentin 400mg x6v/die+paroxetina+mantadan+ossobutinina		1	0									0	0	0	100			100	0	0	730	SA-OR-52						1			1	1
SA-OR-53	0	47	10	1	3	5	5			10			0	1.2			4aminoporidina		3	1	inefficacia	1							0	0	0	100			100	0	0	126	SA-OR-53									1	0
SA-OR-54	0	45	26	1	3.5	6	6	6		6			1	1			gabapentin 300x2/die		1	0									0	0	0	0			100	0	0	730	SA-OR-54									1	1
SA-OR-55	1	65	25	2	6	4	4						0	1			mantadan+tegretol 200mgx2/die		1	1	reazione allergica	2							0	0	0	100			100	0	0	60	SA-OR-55						1			1	0
SA-OR-56	1	42	13	1						10			4	1					3	na	inefficacia	1							#DIV/0!	0	0	#DIV/0!			#DIV/0!	0	0	31	SA-OR-56						1			1	1
SA-OR-57	0	60	26	2	8	6	6			8			5	1					1	0									0	0	0	100			100	0	0	730	SA-OR-57						1			1	1
SA-OR-58	0	52	1	2	6	4	4			11			0	1	25 mg 3cp/die		atenololo		1	0									0	0	0	100			100	0	0	730	SA-OR-58						1			1	0
SA-OR-59	0	41	12	1	6	6	6	6		8			0	1			sertralina+rivotril 3gtt/die		1	0									0	0	0	0			100	0	0	730	SA-OR-59						1			1	0
SA-OR-60	0	64	10	2									0	1			palexia 100mg/die+mantadan+gabapentin 800mgx3/die+targin ab		1										#DIV/0!	0	0	#DIV/0!			#DIV/0!	0	0		SA-OR-60									1	1
SA-OR-61	0	68	40	2	8.5	8	8			7			0	1	25 mg 3cp/die		gabapentin 200mg/die		3	1	inefficacia	1							0	0	0	100			100	0	0	35	SA-OR-61									1	1
SA-OR-62	0	57	3	3	6	6	6	6		8			4	1	25 mg 3cp/die		4aminopiridina		1	0									0	0	0	0			100	0	0	730	SA-OR-62									1	1
SA-OR-63	0	54	14	3	6.5	6	6						0	1	25 mg 1cp/die				1	0									0	0	0	100			100	0	0	730	SA-OR-63									1	0
SA-OR-64	0	50	10	3	7	5	5			7			5	1.8	25 mg 4cp/die+150mgx3/die		contramal ab+valium 10gtt ab		1	0									0	0	0	100			100	0	0	730	SA-OR-64						1			1	1
SA-OR-65	1	64	34	3	8	8	8						0	1	25mg 2cp/die		tegretol 200x3/die+Targin ab+cymbalta+rivotril 3gttx3/die		3	1	inefficacia	1							0	0	0	100			100	0	0	730	SA-OR-65						1			1	0
SA-OR-66	0	43	15	2	7	5	5			8			0	1	4cp/die		sirdalud 2cp/die		1	0									0	0	0	100			100	0	0	730	SA-OR-66						1			1	0
SA-OR-67	0	41	13	2	8.5	5	5			5			0	1			paroxetina 1cp/die		1	1	tossidermia da farmaci	2							0	0	0	100			100	0	0	49	SA-OR-67									1	1
SA-OR-68	1	59	36	3						3			0	1	25mg 2cp/die				1										#DIV/0!	0	0	#DIV/0!			#DIV/0!	0	0		SA-OR-68						1			1	0
SA-OR-69	1	51	10	3	6.5	5	5			7			0	1			alprazolam		1	1	K laringeo	2							0	0	0	100			100	0	0	73	SA-OR-69						1			1	0
SA-OR-70	0	49	19	2	8	5	5	4	6	9			0	1	25 mg 1cp/die		sereupin 20mg/die		1	0									0	0	0	20	1	0	-20	0	0	730	SA-OR-70						1			1	1
SA-OR-71	1	63	21	3	8	5.5	5.5	6		8			0	1			4aminopiridina		1	0									0	0	0	-9.09091	0	0	100	0	0	730	SA-OR-71						1			1	0
SA-OR-72	1	44	18	3	7.5	6	6			3			0	1					1	0									0	0	0	100			100	0	0	730	SA-OR-72						1			1	0
SA-OR-73	0	53	23	3	8	5	5			4			0	1			7		1	0									0	0	0	100			100	0	0	730	SA-OR-73									1	1
SA-OR-74	1	66	45	2	6	6	6			7			5	1			mantadan 10mmg/die		1	0									0	0	0	100			100	0	0	730	SA-OR-74						1			1	1
SA-AV-01	0	50	15	2	7	6	6	0	0	8	0	0	0	1+8	75+450	75	4	20	3	1	INEFFICACIA	1							0	0	0	100			100	0	0	30	SA-AV-01								1		0
SA-AV-02	0	47	16	2	7	8	6	5	5	8	10	10	0	1	75	75	4	20	1	0									25	1	0	37.5	1	1	37.5	1	1	730	SA-AV-02	1	1		1				1		0
SA-AV-03	1	47	18	2	7	8	6	6	5	8	8	8	1	1+8	87,5+450	87,5+450	0	0	1	1	Volonta' paziente per astenia	2		1					25	1	0	25	1	0	37.5	1	1	180	SA-AV-03								1		0
SA-AV-04	0	38	22	2	7.5	8	7	6	6	10	10	10	0	1	87.5	87.5	0	0	1	1	Volonta' paziente per astenia	2		1					12.5	0	0	25	1	0	25	1	0	210	SA-AV-04								1		1
SA-AV-05	1	64	8	3	6	6	3	4	8	6	6	6	0	1	30	30	0	0	1	0									50	1	1	33.3333	1	1	-33.3333	0	0	730	SA-AV-05				1				1		0
SA-AV-06	1	52	18	2	7	8	6	6	5	8	8	8	0	1+8	30+300	30+300	0	0	1	1	Volonta' paziente per astenia	2		1					25	1	0	25	1	0	37.5	1	1	120	SA-AV-06								1		1
SA-AV-07	1	47	2	1	6	8	6	5	5	8	8	8	4	1+8	50+300	50+300	6	20	1	0									25	1	0	37.5	1	1	37.5	1	1	240	SA-AV-07								1		0
SA-AV-08	0	46	17	2	5.5	6	6	0	0	8	0	0	1	1	50	50	0	0	3	1	INEFFICACIA	1							0	0	0	100			100	0	0	30	SA-AV-08								1		0
SA-AV-09	0	57	15	2	5.5	6	4	4	5	8	8	8	4	1+7	50+600	50+600	0	0	1	1	Volonta' paziente per astenia	2		1					33.3333	1	1	33.3333	1	1	16.6667	0	0	210	SA-AV-09								1		1
SA-AV-10	1	62	30	2	6.5	7	5	5	0	10	8	0	0	1	37.5	37.5	0	0	1	1	MUCOSITE ORALE	2				1			28.5714	1	0	28.5714	1	0	100	0	0	60	SA-AV-10								1		0
SA-AV-11	0	48	9	1	5	6	4	4	4	8	8	8	2	1	50	50	0	0	1	0									33.3333	1	1	33.3333	1	1	33.3333	1	1	730	SA-AV-11		1		1				1		0
SA-AV-12	1	59	13	2	6.5	7	5	5	5	8	7	7	5	1+8	75+300	75+300	0	0	1	0									28.5714	1	0	28.5714	1	0	28.5714	1	0	730	SA-AV-12	1	1		1				1		0
SA-AV-13	1	65	18	2	6.5	6	6	0	0	8	0	0	0	1	50	50	0	0	3	1	INEFFICACIA+INTERCORRENTE PATOLOGIA CARDIACA	1.2							0	0	0	100			100	0	0	60	SA-AV-13								1		1
SA-AV-14	1	55	25	2	7.5	8	8	0	0	10	0	0	0	1	75	75	0	0	3	1	INEFFICACIA	1							0	0	0	100			100	0	0	30	SA-AV-14								1		1
SA-AV-15	0	45	21	1	5	5	3	3	3	8	6	6	4	1	50	50	0	0	1	0									40	1	1	40	1	1	40	1	1	730	SA-AV-15		1		1				1		0
SA-AV-16	1	58	15	1	5	6	4	4	4	8	6	6	1	1	37.5	37.5	0	0	1	1	Volonta' paziente per astenia	2		1					33.3333	1	1	33.3333	1	1	33.3333	1	1	120	SA-AV-16								1		1
SA-AV-17	1	49	10	2	7	8	8	0	0	8	0	0	0	1	75	75	0	0	3	1	INEFFICACIA	1							0	0	0	100			100	0	0	30	SA-AV-17								1		0
SA-AV-18	0	42	10	2	6.5	8	8	0	0	10	0	0	2	1+8	50+300	50+300	4	20	3	1	INEFFICACIA	1							0	0	0	100			100	0	0	30	SA-AV-18								1		1
SA-AV-19	1	51	20	2	7	8	8	0	0	8	0	0	0	1	50	50	0	0	3	1	INEFFICACIA	1							0	0	0	100			100	0	0	30	SA-AV-19								1		1
SA-AV-20	1	48	16	2	7	7	5	4	4	10	8	8	0	1	75	75	0	0	1	0									28.5714	1	0	42.8571	1	1	42.8571	1	1	730	SA-AV-20	1	1		1				1		1
SA-AV-21	0	69	48	2	7.5	7	6	5	5	8	6	6	0	1	50	50	0	0	1	1	PERSA AL FOLLOWUP	3							14.2857	0	0	28.5714	1	0	28.5714	1	0	120	SA-AV-21								1		1
SA-AV-22	0	42	18	2	6.5	8	6	6	5	8	8	8	0	1	75	75	0	0	1	1	PERSA AL FOLLOWUP	3							25	1	0	25	1	0	37.5	1	1	120	SA-AV-22								1		0
SA-AV-23	0	35	18	2	6.5	6	4	4	4	8	8	8	1	1	50	50	7	400	1	0									33.3333	1	1	33.3333	1	1	33.3333	1	1	730	SA-AV-23		1		1				1		0
SA-AV-24	0	45	11	2	6.5	7	5	4	4	10	8	8	0	1	62.5	62.5	0	0	1	0									28.5714	1	0	42.8571	1	1	42.8571	1	1	730	SA-AV-24	1	1		1				1		1
SA-AV-25	0	50	20	2	6	7	5	4	4	8	8	8	0	1	50	50	0	0	1	0									28.5714	1	0	42.8571	1	1	42.8571	1	1	730	SA-AV-25		1		1				1		0
SA-AV-26	0	66	40	2	6.5	7	7	0	0	10	0	0	0	1	75	75	1	200	3	1	INEFFICACIA	1							0	0	0	100			100	0	0	30	SA-AV-26								1		0
SA-AV-27	1	38	14	2	6.5	7	5	5	4	10	8	8	0	1	75	75	0	0	1	0									28.5714	1	0	28.5714	1	0	42.8571	1	1	730	SA-AV-27		1		1				1		1
SA-AV-28	0	53	19	2	7	8	5	5	4	10	10	10	0	1+8	75+300	75+300	6	20	1	0									37.5	1	1	37.5	1	1	50	1	1	730	SA-AV-28	1	1		1				1		1
SA-AV-29	0	64	8	1	5	6	4	4	0	10	8	0	1	1+8	50+150	50+150	4	20	1	1	VERTIGINI ED ASTENIA	2	1	1					33.3333	1	1	33.3333	1	1	100	0	0	60	SA-AV-29								1		1
SA-AV-30	0	58	6	3	5.5	6	4	4	4	8	7	7	0	1	50	50	0	0	1	0									33.3333	1	1	33.3333	1	1	33.3333	1	1	730	SA-AV-30		1		1				1		1
SA-AV-31	1	56	26	2	7	7	5	4	4	8	8	8	0	1+8	50+300	50+300	0	0	1	0									28.5714	1	0	42.8571	1	1	42.8571	1	1	160	SA-AV-31								1		0
SA-AV-32	0	62	15	2	6	6	4	4	4	8	6	6	2	1+7	42,5+600	42,5+600	3+4	20+20	1	0									33.3333	1	1	33.3333	1	1	33.3333	1	1	730	SA-AV-32	1	1		1				1		0
SA-AV-33	1	40	10	3	4.5	6	3	3	0	8	8	0	0	1	50	50	0	0	1	1	Volonta' paziente per astenia	2		1					50	1	1	50	1	1	100	0	0	60	SA-AV-33								1		0
SA-AV-34	0	52	11	2	7	7	7	0	0	8	0	0	3	1	75	75	0	0	3	1	INEFFICACIA	1							0	0	0	100			100	0	0	30	SA-AV-34								1		1
SA-AV-35	1	41	11	1	5	6	4	4	4	8	6	6	3	1	37.7	37.7	3	20	1	0									33.3333	1	1	33.3333	1	1	33.3333	1	1	730	SA-AV-35		1		1				1		0
SA-AV-36	1	66	24	2	7.5	8	8	0	0	10	0	0	0	2	12	12	0	0	3	1	INEFFICACIA	1							0	0	0	100			100	0	0	30	SA-AV-36								1		0
SA-AV-37	0	64	23	3	6.5	7	5	4	4	10	8	8	0	1	62.5	62.5	6	20	1	0									28.5714	1	0	42.8571	1	1	42.8571	1	1	150	SA-AV-37								1		0
SA-AV-38	1	45	4	1	5.5	7	4	0	0	8	8	0	0	1	50	50	0	0	1	1	PERSA AL FOLLOWUP	3							42.8571	1	1	100			100	0	0	60	SA-AV-38								1		0
SA-AV-39	0	54	23	1	5	6	4	4	4	10	8	8	2	1	50	50	0	0	1	0									33.3333	1	1	33.3333	1	1	33.3333	1	1	730	SA-AV-39	1	1		1				1		1
SA-AV-40	1	52	9	3	4.5	5	3	3	0	10	8	8	0	1	50	50	2	25	1	1	VERTIGINI ED ASTENIA	2	1	1					40	1	1	40	1	1	100	0	0	60	SA-AV-40								1		0
SA-AV-41	1	42	18	2	5.5	6	4	0	0	10	8	0	3	1	75	75	1	100	1	1	MUCOSITE ORALE	2				1			33.3333	1	1	100			100	0	0	30	SA-AV-41								1		0
SA-AV-42	0	51	5	1	4.5	6	6	0	0	10	0	0	1	1	50	50	0	0	3	1	INEFFICACIA	1							0	0	0	100			100	0	0	30	SA-AV-42								1		0
SA-AV-43	1	36	17	2	7	7	4	4	0	10	10	0	0	1	75	75	0	0	1	0									42.8571	1	1	42.8571	1	1	100	0	0	730	SA-AV-43	1	1		1				1		0
SA-AV-44	1	45	16	1	4	6	4	0	0	10	0	0	1	1	37.5	37.5	0	0	1	0									33.3333	1	1	100			100	0	0	730	SA-AV-44		1		1				1		1
SA-AV-45	0	83	43	2	6.5	7	5	0	0	6	0	0	0	1	37.5	37.5	0	0	1	1									28.5714	1	0	100			100	0	0	30	SA-AV-45								1		1
SA-AV-46	0	51	18	1	5	6	4	0	0	8	0	0	1	1	37.5	37.5	0	0	1	1									33.3333	1	1	100			100	0	0	20	SA-AV-46								1		0
SA-AV-47	0	46	19	2	6.5	6	5	0	0	4	0	0	0	1	37.5	37.5	4	20	3	1	VERTIGINI ED ASTENIA	2	1	1					16.6667	0	0	100			100	0	0	15	SA-AV-47								1		0
SA-AV-48	0	35	10	1	5.5	6	6	0	0	0	0	0	3	1	25	25	0	0	2	1	VERTIGINI ED ASTENIA	2	1	1					0	0	0	100			100	0	0	15	SA-AV-48								1		1
SA-AV-49	0	41	20	2	7	7	4			8			0	1+8	50+300	50+300	0	0	1	0									42.8571	1	1	100			100	0	0	730	SA-AV-49		1		1				1		1
SA-AV-50	1	46	16	2	7	7	7	0	0	8	0	0	0	1	75	75	0	0	3	1	Non Responder	1							0	0	0	100			100	0	0	730	SA-AV-50								1		1
SA-AV-51	1	39	10	1	4.5	6								1	75		0	0		0									100	0		100			100	0	0	730	SA-AV-51								1		1
SA-AV-52	1	52	14	3	7	7								1	50		0	0		0									100	0		100			100	0	0	730	SA-AV-52								1		0
SA-AV-53	0	35	5	1	4	6								1	50		0	0		0									100	0		100			100	0	0	730	SA-AV-53								1		1
SA-AV-54	0	42	8	1	5.5	6								2	6		3	20		0									100	0		100			100	0	0	730	SA-AV-54								1		0
SA-AV-55	0	57	25	3	6.5	6								1	75		0	0		0									100	0		100			100	0	0	730	SA-AV-55								1		0
SA-FI-01	0	67	33	2	7	10	7	7		5	5	6		1.7	25mg/die, 300mg/die	Invariata			1	0									30	1	1	30	1	1	100	0	0	730	SA-FI-01				1			dolore	1		1
SA-FI-02	0	62	23	2	6	9								1,4,8	25mg 1/2cpx2/die, 75mg1cpx2/die	25mg1/2x2/die, 75mg1cpx3/die			3	1	Scarso beneficio+effetti collaterali (capogiri, caduta a terra)	1.2	1						100	0	0	100			100	0	0	730	SA-FI-02								1		1
SA-FI-03	0	54	31	2	7	8								1	25mg 2+1/2cp/die	Invariata	3.7	10mg/die, tegretol200mgx2/die	3	1	Scarso beneficio+effetti collaterali(effetto paradosso con aumento rigidità)	1.2							100	0	0	100			100	0	0	730	SA-FI-03								1		1
SA-FI-04	1	47	13	1		8	5			5	5			1.8	25mgx3/die e 150mgx2/die	Invariata			3	0									37.5	1	1	100			100	0	0	730	SA-FI-04		1		1				1		0
SA-FI-05	0	58	8	2	6	9	7			8				1	25mg 1/2cp/die	Invariata	4	escitalopram20mg/die	1	0									22.2222	1	0	100			100	0	0	730	SA-FI-05		1		1				1		1
SA-FI-06	0	71	16	2	7	8	4			4				1	25mg 1/2cp/die	Invariata			1	1	Effetti collaterali(deficit memoria e sonnolenza)	2			1		1		50	1	1	100			100	0	0	123	SA-FI-06								1		1
SA-FI-07	0	59	38	2	8	8	6			3				2	2mg/die	invariata			1	0									25	1	0	100			100	0	0	730	SA-FI-07		1		1				1		0
SA-FI-08	0	57	5	3	7	4	8	4	4	8	8			1	25mg 1cpx3/die	25mg 1cpx3/die	2	10mgx3/die	1	0									-100	0	0	0			0	0	0	4	SA-FI-08								1		1
SA-FI-09	0	40	8	1	6	7	5					3	2	7.1	300mgx2/die, 25mgx2/die	200mgx2/die, 25mg 1/2cpx2/die	2	4mgx2/die	1	0									28.5714	1	0	100			100	0	0	730	SA-FI-09		1		1				1		0
SA-FI-10	0	50	16	2	7.5	8				3			5	1	12,5mg/die	Invariata			3	1	Scarso beneficio	1							100	0	0	100			100	0	0	730	SA-FI-10		1		1				1		0
SA-FI-11	0	70	44	2	7.5	8	5				1			1.8	25mg 1+1/2+1/die, 25mg 1cpx2/die	Invariata	4	sertralina50mg/die	1	0									37.5	1	1	100			100	0	0	730	SA-FI-11		1		1				1		1
SA-FI-12	0	79	16	2	8	10	8			5	2			1.7	25mg1cpx3/die, 700mg/die	Invariata			1	0									20	1	0	100			100	0	0	730	SA-FI-12	1	1		1				1		0
SA-FI-13	0	50	16	2	7.5	8	4	4		6	8			9	100mgx3/die	Invariata	2.4	8mgx3/die, sertralina 100mg/die	1	0									50	1	1	50	1	1	100	0	0	730	SA-FI-13		1		1			sonno	1		0
SA-FI-14	1	61	3	1	7	10	5			5			5	1.8	25mg/die, 150mgx2	Invariata			1	0									50	1	1	100			100	0	0	730	SA-FI-14		1					sonno/dolore	1		0
SA-FI-15	0	44	24	2	6	7	5			7			5	1	25mg 1/2x2/die	Invariata			1	0									28.5714	1	0	100			100	0	0	730	SA-FI-15		1		1				1		1
SA-FI-16	0	51	23	2	7	10	7	7		8	8			1.7	25mg 1/2cp/die, 300mgx2/die	Baclofen300mg/die				0									30	1	1	30	1	1	100	0	0	730	SA-FI-16								1		1
SA-FI-17	1	50	21	2	6	8	6	4		12	12	12		1.8	25mg 1cpx3/die, 75+150mg/die	Invariata			1	0									25	1	0	50	1	1	100	0	0	730	SA-FI-17								1		0
SA-FI-18	0	51	13	1	2.5	7				2				1	25mg 1/2cpx2/die	Invariata			3	1	Effetti collaterali (ipotonia muscolare)	2		1					100	0	0	100			100	0	0	730	SA-FI-18								1		0
SA-FI-19	1	32	12	1	7.5	10	8			6	3			1	25mg 1/2+1/2+1	Invariata	4.7	clonazepam5gttx3/die, escitalopram10mg/die		0									20	1	0	100			100	0	0	393	SA-FI-19								1		0
SA-FI-20	0	55	15	1	5.5	7	5			7	7	9	1	1.6	25mg 1x2/die, diazepam 10gtt	Invariata	4	10gtt/die	1	0									28.5714	1	0	100			100	0	0	730	SA-FI-20		1		1			tremore	1		0
SA-FI-21	0	65	18	2	6	8	6				8	8	3	1.7	25mg1/2+1, 400mg 2x3/die	Invariata	4	escitalopram 10mg/die	2	0									25	1	0	100			100	0	0	730	SA-FI-21		1		1			sonno	1		0
SA-FI-22	1	31	7	1	7.5	7	5	5		1	2	1	4	1	25mg 1/2cpx2/die	Invariata			1	0									28.5714	1	0	28.5714	1	0	100	0	0	730	SA-FI-22		1		1			migl appetito	1		0
SA-FI-23	1	66	22	2	7.5	8	6			6			5	1.4	25mgx2/die, tossina somministrazione semestrale	Invariata	4	citalopram 20mg/die	1	0									25	1	0	100			100	0	0	47	SA-FI-23		1		1				1		1
SA-FI-24	1	52	31	1	6	6.7	7	5		6			1	1	25mg 1/2cp					0									-4.47761	0	0	25.3731	1	0	100	0	0	730	SA-FI-24		1		1				1		0
SA-FI-25	1	76	13	2	7	8								1	10mg/die					0									100	0	0	100			100	0	0	30	SA-FI-25								1		0
SA-FI-26	0	58	7	1	3.5	8.5								1	?					1	sospeso per K mammella	2							100	/////	si	100			100			730	SA-FI-26								1		0
SA-FI-27	0	54	15	1	2.5	6	4	4					5	1	25mg 1/2 cp				3	1	sospeso per effetti collaterali (senso di confusione)	2					1		33.3333	////	?	33.3333			100			204	SA-FI-27								1		1
SA-FI-28	0	50	22	2	6.5	7							2	1	?		3	8mgx2/die	3	1	sospeso per inefficacia	1							100	////	?	100			100			8	SA-FI-28								1		1
SA-NA2-01	0	38	15	2	7.5	9		7	7				2	4	fl sc /3 mesi	0			2	0									100	0	0	22.2222	1	0	22.2222	1	0	730	SA-NA2-01		1		1		1	dolore	1	1	0
SA-NA2-02	0	51	25	2	7	7		5	4				0	1	25 mg/die	25	4	20 MG	2	0									100	0	0	28.5714	1	0	42.8571	1	1	730	SA-NA2-02		1		1		1		1	1	0
SA-NA2-03	0	42	17	1	4	7		5		7	2		1	0			0		2	0									100	0	0	28.5714	1	0	100	0	0	730	SA-NA2-03		1		1		1		1	1	1
SA-NA2-04	0	44	11.6	2	7.5	7	7						2	1; 6	25 mg 3/die	25 mg 3/die	0		3	1	inefficacia	1							0	0	0	100			100	0	0	40	SA-NA2-04						0		1	1	0
SA-NA2-05	1	40	20	1	6.5	7							3	0			7	50 MG	in corso di rivalutazione	0									100	0	0	100			100	0	0	730	SA-NA2-05		1		1		1		1	1	0
SA-NA2-06	0	62	12	1	4	6				7			1	1	25 mg x2/die				in corso di rivalutazione	1									100	0	0	100			100	0	0	28	SA-NA2-06						1		1	1	0
SA-NA2-07	1	59	8	2	4.5	6		4		7	2		1	0			0		2	0									100	0	0	33.3333	1	1	100	0	0	730	SA-NA2-07		1		1		1		1	1	1
SA-NA2-08	0	34	14	2	6.5	8	7			7			4	1	25 mg/die		1	100	1	0									12.5	0	0	100			100	0	0	730	SA-NA2-08		1		1		1		1	1	1
SA-NA2-09	0	61	14.5	2	6.5	9				8			2	0			0		3	1									100	0	0	100			100	0	0	28	SA-NA2-09						1		1	1	1
SA-NA2-10	0	53	5	2	6.5	9		7	5	8	8		4	1	25 mg 2/die	2: 2mg/die	4	30	2	0									100	0	0	22.2222	1	0	44.4444	1	1	730	SA-NA2-10		1		1		1		1	1	1
SA-NA2-11	1	56	12	2	6.5	7		6		7	5		1	1	25 mg x1/die	25 mg x 1/die	0		2	0									100	0	0	14.2857	0	0	100	0	0	730	SA-NA2-11		1		1		1	dolore	1	1	0
SA-NA2-12	0	46	21	1	4.5	7				3			1	1;8	25 mg x1/die; 75 mg x1/die	25 mg x1/die; 75 mg x1/die	4	20 mg	1	0									100	0	0	100			100	0	0	730	SA-NA2-12		1		1		0		1	1	1
SA-NA2-13	0	59	35	1	5.5	8							1	1; 8; 6	10 mg 2/die; 75 x 2/die; 20 gtt		5	25	in corso di rivalutazione	1									100	0	0	100			100	0	0	28	SA-NA2-13						1		1	1	1
SA-NA2-14	1	41	24	1	7	9							3	0			0			0									100	0	0	100			100	0	0	730	SA-NA2-14						1		1	1	0
SA-NA2-15	1	47	25	3	8.5	8		6					0	1	25 mg 1/die		1; 4	100 mg; 20 mg	2	1									100	0	0	25	1	0	100	0	0	28	SA-NA2-15						1		1	1	1
SA-NA2-16	1	52	8	1	4	8			6	5	5	5	2	1	25 mg 2/die	25 mg /die			1	0									100	0	0	100			25	1	0	730	SA-NA2-16		1		1		0		1	1	1
SA-NA2-17	0	57	17	1	4.5	6		4				6	1	0			7	75mg+125mg/die	1	0									100	0	0	33.3333	1	1	100	0	0	730	SA-NA2-17		1		1		1		1	1	1
SA-NA2-18	0	58	39	2	6.5	6		4	4		8	8	3	1	n,a,	0	7	0,5 ml	1	0									100	0	0	33.3333	1	1	33.3333	1	1	730	SA-NA2-18		1		1		1	dolore	1	1	0
SA-NA2-19	1	46	13	2	6.5	6		4		5	5	5	3	0		0	5	60 mg	1	0									100	0	0	33.3333	1	1	100	0	0	730	SA-NA2-19		1		1		1		1	1	0
SA-NA2-20	0	45	25	2	6.5	6							0	5	n,a,		1	100mg x 2/die	n,a,	0									100	0	0	100			100	0	0	730	SA-NA2-20		1		1		0	dolore	1	1	1
SA-NA2-21	0	47	6	2	6.5	7	5						0	6	0,25 mg/die		1;4	100 mg/die; 25 mg/die;	in corso di rivalutazione	1									28.5714	1	0	100			100	0	0	2	SA-NA2-21						1		1	1	1
SA-NA2-22	0	50	8	2	6.5	10							0	8	150 mg x 2/die		0	0	in corso di rivalutazione	1									100	0	0	100			100	0	0	56	SA-NA2-22		1		1		1		1	1	1
SA-NA2-23	0	58	16	1	2.5	7							1	0			4;7	10 MG/DIE; 200 MG X2/DIE	in corso di rivalutazione	1									100	0	0	100			100	0	0	6	SA-NA2-23						1		1	1	1
SA-NA2-24	1	43	18	3	7.5	9							2	1;6	25 MG x2/die; 1 mg/die		4	10 mg x2/die	in corso di rivalutazione	1									100	0	0	100			100	0	0	7	SA-NA2-24						1		1	1	1
SA-NA2-25	1	49	10	2	6.5	7		5			3		0	1	25 mg X2/die	25 mg x 2/die	0		1	0									100	0	0	28.5714	1	0	100	0	0	730	SA-NA2-25		1		1		1		1	1	0
SA-NA2-26	0	60	20	2	6	8							0	6	0,6 mg/die		1; 4	100 mg x3die; 20 mg x 1/die	in corso di rivalutazione	1									100	0	0	100			100	0	0	28	SA-NA2-26						1		1	1	0
SA-NA2-27	0	47	22	1	5.5	7							3	0			0		in corso di rivalutazione	1									100	0	0	100			100	0	0	6	SA-NA2-27						1		1	1	1
SA-NA2-28	1	38	10	2	6	8		6	4		8		3	0			0		1	0									100	0	0	25	1	0	50	1	1	730	SA-NA2-28		1		1		1		1	1	1
SA-NA2-29	0	47	14	1	6.5	8		6			6		0	6	25 mg x2/die		4	10 MG/DIE	2	0									100	0	0	25	1	0	100	0	0	730	SA-NA2-29		1		1		1		1	1	0
SA-NA2-30	0	64	34	2	6.5	8							0	1	25 mg x2/die		0		in corso di rivalutazione	1									100	0	0	100			100	0	0	28	SA-NA2-30						1		1	1	0
SA-NA2-31	0	47	10	3	9.5	9	7						3	1;8	25 mg x4/die	25 mg x4/die			2	0									22.2222	1	0	100			100	0	0	730	SA-NA2-31		1		1		0		1	1	0
SA-NA2-32	0	33	8	2	7	10		7	7		12		0	1	25 mg/die	0			2	0									100	0	0	30	1	1	30	1	1	730	SA-NA2-32		1		1		0		1	1	1
SA-PI-01	1	41	12	1	6	8	4	4	4	6	6	6	3	1	25 mgx2/die	25 mgx2/die	1	50 mgx2/die	3	1	EC (incontinenza urinaria, disturbi concentrazione/attenzione	2					1		50	1	1	50	1	1	50	1	1	163	SA-PI-01								1		1
SA-PI-02	1	64	13	2	7	8	8			6			0	1, 2, 8	25 mg/die; 4 mg/die; 50 mg/die	25 mg/die; 4 mg/die; 50 mg/die			3	1	INEFFICACIA + EC (mialgie diffuse)	1, 2							0	0	0	100			100	0	0	54	SA-PI-02								1		1
SA-PI-03	1	39	16	2	6	7	4	4	4	6	6	6	0	1, 7	12,5 mg/die; 600 mg/die	12,5 mg/die; 600 mg/die			1	0									42.8571	1	1	42.8571	1	1	42.8571	1	1	730	SA-PI-03				1			dolore, sonno	1		1
SA-PI-04	1	52	16	3	7.5	9	6	6	6	8	8	8	0	1	12,5 mg/die	12,5 mg/die	7	400 mg/die	1	0									33.3333	1	1	33.3333	1	1	33.3333	1	1	730	SA-PI-04				1			dolore, disartria	1		0
SA-PI-05	0	54	4	2	6.5	8							0	2	2 mg/die				3	1	INEFFICACIA	1							100	0	0	100			100	0	0	33	SA-PI-05								1		0
SA-PI-06	1	37	5	3	7	8	6	6	6	10	10	10	5	1.6	62,5 mg/die; 0,9 mg/die	62,5 mg/die; 0,9 mg/die			1	0									25	1	0	25	1	0	25	1	0	730	SA-PI-06			1	1			dolore,	1		1
SA-PI-07	1	44	25	3	7.5	7							0	1	25 mg/die	25 mg/die	2	20 mg/die	1	1	EC (xerostomia)	2				1			100	0	0	100			100	0	0	20	SA-PI-07								1		0
SA-PI-08	0	56	20	2	7	8	5	5	5	6	6	6	0	1	12,5 mg/die	12,5 mg/die			1	0									37.5	1	1	37.5	1	1	37.5	1	1	730	SA-PI-08				1				1		1
SA-PI-09	0	32	13	1	7	8	5	5	5	5	5	5	3	Tiocolchisoside	4 mg/die	4 mg/die			1	0									37.5	1	1	37.5	1	1	37.5	1	1	730	SA-PI-09	1			1			dolore,	1		1
SA-PI-10	1	62	6	1	6	7	4	4	4	8	8	8	0	1, 7	12,5 mg/die; 300 mg/die	12,5 mg/die; 300 mg/die	4	50 mg/die	1	0									42.8571	1	1	42.8571	1	1	42.8571	1	1	730	SA-PI-10				1			dolore	1		1
SA-PI-11	0	48	7	2	4	7	5	5	5	3	4	4	1	2, 7	16 mg/die; 200 mg/die	16 mg/die; 200 mg/die			1	0									28.5714	1	0	28.5714	1	0	28.5714	1	0	730	SA-PI-11				1			dolore	1		1
SA-PI-12	1	70	14	3	7	8	8			3			0	1.6	25 mg/die;0,9 mg/die	25 mg/die; 0,9 mg/die	2	10 mg/die	3	1	EC (aumento rigidità)	2							0	0	0	100			100	0	0	31	SA-PI-12								1		0
SA-PI-13	1	47	13	2	6	7	7			3			0	1	25 mg/die	25 mg/die			3	1	INEFFICACIA + EC (instabilità, astenia)	1, 2	1	1					0	0	0	100			100	0	0	48	SA-PI-13								1		0
SA-PI-14	1	31	4.5	1	6.5	9	7	7		11	9		1	1, 7	50 mg/die; 600 mg/die	50 mg/die; 600 mg/die			3	1	EC (aumento rigidità)	2							22.2222	1	0	22.2222	1	0	100	0	0	67	SA-PI-14								1		0
SA-PI-15	0	55	17	2	7.5	8	6			5			0	1	50 mg/die	50 mg/die			3	1	INEFFICACIA	1							25	1	0	100			100	0	0	45	SA-PI-15								1		0
SA-PI-16	1	31	10	1	7.5	8	8			12			3	1	50 mg/die	50 mg/die			3	1	INEFFICACIA	1							0	0	0	100			100	0	0	48	SA-PI-16								1		1
SA-PI-17	1	68	19	2	7	8	8			8			0	1	50 mg/die	50 mg/die			3	1	INEFFICACIA	1							0	0	0	100			100	0	0	37	SA-PI-17								1		1
SA-PI-18	1	46	25	2	6	10	10			2			1	1, 2, 4	25 mg/die; 4 mg/die; 1000 UI	25 mg/die; 8 mg/die	7	7 gtt/die (0,7 mg/die)	3	1	INEFFICACIA+ EC (dispercezioni visive, xerostomia)	1.2				1			0	0	0	100			100	0	0	30	SA-PI-18								1		0
SA-PI-19	1	63	38	2	7	8	5			10			1.5	2	8 mg/die	4 mg/die			1	0									37.5	1	1	100			100	0	0	730	SA-PI-19				1			dolore	1		1
SA-PI-20	0	44	22	2	6	6	6			7			0	1	25 mg/die	stop	3	20 mg/die	3	1	INEFFICACIA	1							0	0	0	100			100	0	0	57	SA-PI-20								1		0
SA-PI-21	1	51	24	2	7.5	8	6	4	4	11	11	8	5	5.6	1,5 mg/die	1,5 mg/die	4	50 mg/die	1	0									25	1	0	50	1	1	50	1	1	730	SA-PI-21				1				1		0
SA-PI-22	0	55	12.7	1	6.5	6	4	4	4	10	10	6	0	1	75 mg/die	75 mg/die	6	15 gtt/die (30 mg/die)	1	0									33.3333	1	1	33.3333	1	1	33.3333	1	1	730	SA-PI-22				1				1		1
SA-PI-23	1	49	8.3	1	4	7	5	5	5	6	6	6	0	1	50 mg/die	50 mg/die			1	0									28.5714	1	0	28.5714	1	0	28.5714	1	0	730	SA-PI-23				1			sonno	1		0
SA-PI-24	1	40	21	2	7	8	6	6	6	8	6	6	0	1	62,5 mg/die	62,5 mg/die	3	20 mg/die	1	0									25	1	0	25	1	0	25	1	0	730	SA-PI-24				1			dolore	1		0
SA-PI-25	1	51	30	2	6	6	4	4	4	10	10	10	0	1	50 mg/die	50 mg/die	3	20 mg/die	1	0									33.3333	1	1	33.3333	1	1	33.3333	1	1	730	SA-PI-25				1				1		0
SA-PI-26	1	42	15.3	2	6	8	6	6	6	6	6	6	0	1	25 mg/die	25 mg/die			1	0									25	1	0	25	1	0	25	1	0	730	SA-PI-26				1				1		0
SA-PI-27	0	61	6.3	3	6.5	7	4.5	4.5	4.5	9	3	3	0	1, 7	12,5 mg/die; 300 mg/die	25 mg/die; 300 mg/die			1	0									35.7143	1	1	35.7143	1	1	35.7143	1	1	730	SA-PI-27				1			dolore	1		0
SA-PI-28	1	63	7.8	1	4.5	7	5	5		9	6		1	2, 1	4 mg/die; 0 mg/die	4 mg/die; 25 mg/die	4	25 mg/die	2	1	INEFFICACIA	1							28.5714	1	0	28.5714	1	0	100	0	0	104	SA-PI-28								1		0
SA-PI-29	1	40	6.5	1	4	7	4	4		8	8		3	1, 6, 7	37,5 mg/die; 0,5 mg/die; 300 mg/die	37,5 mg/die; 0,5 mg/die; 300 mg/die	4	20 mg/die	3	1	INEFFICACIA	1							42.8571	1	1	42.8571	1	1	100	0	0	129	SA-PI-29								1		0
SA-PI-30	1	51	15	2	7	7	4			8			0	5	125 mg/die	125 mg/die			3	1	INEFFICACIA +EC (eccessiva ipotonia)	1.2		1					42.8571	1	1	100			100	0	0	58	SA-PI-30								1		1
SA-PI-31	0	56	20.6	2	6	8	4	4	4	9	8	8	0	1	12,5 mg/die	12,5 mg/die			1	0									50	1	1	50	1	1	50	1	1	730	SA-PI-31				1			dolore	1		1
SA-PI-32	0	54	15	2	7.5	8.5	6	6	6	4	4	4	0	2.7	4 mg/die; 400 mg/die	4 mg/die; 400 mg/die	2	20 mg/die	1	0									29.4118	1	0	29.4118	1	0	29.4118	1	0	730	SA-PI-32				1				1		0
SA-PI-33	1	45	16	1	4	7	4	4	4	4	3	3	3	1	25 mg/die	12,5 mg/die			2	0									42.8571	1	1	42.8571	1	1	42.8571	1	1	730	SA-PI-33				1				1		1
SA-PI-34	0	45	5	1	7	7	4	4	4	8	8	8	3	1	25 mg/die	25 mg/die			1	0									42.8571	1	1	42.8571	1	1	42.8571	1	1	730	SA-PI-34				1				1		0
SA-VR-01	1	46	18	2	5	5	4			9			5	1	12,5 mg/die		2	20 mg/die	2	0									20	1	0	100			100	0	0	110	SA-VR-01				1		1	incontinenza fecale	1	1	0
SA-VR-02	0	40	17	2	6.5	8	5	5	5	8	8	8	0	1.6	75 mg/die, 5 mg/die	75 mg/die, 5 mg/die	4	50 mg/die	1	0									37.5	1	1	37.5	1	1	37.5	1	1	515	SA-VR-02				1		1		1	1	0
SA-VR-03	0	57	9	2	6.5	9	9			4			0	1	50 mg/die	50 mg/die	2	15 mg/die	3	1	INEFFICACIA	1							0	0	0	100			100	0	0	65	SA-VR-03						1		1	1	0
SA-VR-04	1	61	32	2	8.5	7	5	5	5	5	5	5	0	4.5			2	20 mg/die	1	0									28.5714	1	0	28.5714	1	0	28.5714	1	0	485	SA-VR-04				1		1		1	1	1
SA-VR-05	1	59	10	3	6.5	8							0	1.7	50 mg/die, 500 mg/die		4	20 mg/die		0									100	0	0	100			100	0	0	30	SA-VR-05						0		1	1	1
SA-VR-06	0	63	33	1	4.5	8	7			5	5		5	6			1	200 mg/die	3	1	INEFFICACIA	1							12.5	0	0	100			100	0	0	75	SA-VR-06						0		1	1	0
SA-VR-07	0	50	22	2	6.5	7	5	5		5	5		5	1	37,5 mg/die	37,5 mg/die	2.4	15 mg/die	1	0									28.5714	1	0	28.5714	1	0	100	0	0	180	SA-VR-07				1		0	deambulazione	1	1	0
SA-VR-08	1	53	24	2	8	6	4		4	8		8	0	6.7	3 gtt/die (clonazepam), 900 mg/die	3 gtt/die (clonazepam), 900 mg/die	1	200 mg/die	1	0									33.3333	1	1	100			33.3333	1	1	420	SA-VR-08						0	incontinenza urinaria	1	1	1
SA-VR-09	1	45	17	1	5	9	7	7		6	8		0	1.8	75 mg/die (entrambi)	75 mg/die	1	100 mg/die	1	0									22.2222	1	0	22.2222	1	0	100	0	0	180	SA-VR-09				1		0		1	1	1
SA-VR-10	1	44	12	2	4.5	9	8			4	4		0	1.6	50 mg	50 mg	2	20 mg/die	2	1	EFFETTI COLLATERALI (astenia)	2		1					11.1111	0	0	100			100	0	0	20	SA-VR-10						0		1	1	0
SA-VR-11	1	61	15	2	8	8	4			5			0	6					1	0									50	1	1	100			100	0	0	240	SA-VR-11				1		1		1	1	0
SA-VR-12	1	43	8	3	5.5	8	2	6		8	9		5	1	50 mg/die	50 mg/die			1	0									75	1	1	25	1	0	100	0	0	270	SA-VR-12		1		1		0	insonnia	1	1	1
SA-VR-13	0	59	19	2	7	7	7			8			5	1	75 mg/die	75 mg/die	4 (paroxetina), 6 (amitriptilina)	20 mg, 15 gtt	3	1	INEFFICACIA	1							0	0	0	100			100	0	0	50	SA-VR-13						0		1	1	1
SA-VR-14	0	48	29	1	5.5	8	6		6	10		4	2	1	25 mg/die	25 mg/die			1	1	EFFETTI COLLATERALI (disturbi psichici e cognitivi)	2					1		25	1	0	100			25	1	0	290	SA-VR-14				1		1	incontinenza urinaria,	1	1	0
SA-VR-15	0	59	14	3	5.5	8	7			6			5	1,2,8	25 mg/die, 4 mg/die, 300 mg/die	25 mg/die, 4 mg/die, 300 mg/die			2	1	EFFETTI COLLATERALI (atassia)	2							12.5	0	0	100			100	0	0	38	SA-VR-15				1		1		1	1	0
SA-VR-16	1	50	26	2	8	8	6		6	4		4	0	1	75 mg/die	75 mg/die			1	0									25	1	0	100			25	1	0	365	SA-VR-16				1		1		1	1	0
SA-VR-17	1	44	12	2	8	7	5	5	5	5	5	5	0	1.8	75 mg/die, 450 mg/die	75 mg/die, 450 mg/die	4 (sertralina)	50 mg/die	1	0									28.5714	1	0	28.5714	1	0	28.5714	1	0	240	SA-VR-17				1		1		1	1	0
SA-VR-18	0	52	10	2	7	8	6	7		2	3		0	1	37,5 mg/die	37,5 mg/die			2	1	EFFETTI COLLATERALI (peggioramento paraparesi)	2							25	1	0	12.5	0	0	100	0	0	120	SA-VR-18						0		1	1	1
SA-VR-19	1	36	21	2	7	8	8			4			0	1,6,7	25 mg/die, 6 gtt, 300 mg	25 mg/die, 6 gtt, 300 mg	2	15 mg/die	3	1	INEFFICACIA	1							0	0	0	100			100	0	0	60	SA-VR-19						1		1	1	1
SA-VR-20	1	54	37	2	5.5	8	6			4			0	1.4	75 mg/die	75 mg/die	2	20 mg/die	1	1	EFFETTI COLLATERALI (ipostenia)	2							25	1	0	100			100	0	0	210	SA-VR-20				1		1	nevralgia trigeminale,	1	1	0
SA-VR-21	1	55	26	3	9	6	6			8			0	1	50 mg/die	50 mg/die			3	1	INEFFICACIA	1							0	0	0	100			100	0	0	40	SA-VR-21						1		1	1	0
SA-VR-22	0	54	36	2	7.5	5	4	4	4	1	1	1	1	8	25 mg/die	25 mg/die			1	0									20	1	0	20	1	0	20	1	0	455	SA-VR-22				1		0	dolore, insonnia	1	1	1
SA-VR-23	1	38	8	3	6.5	7	7			5			0	1.8	100mg/die, 150 mg/die	100mg/die, 150 mg/die			3	1	INEFFICACIA	1							0	0	0	100			100	0	0	75	SA-VR-23						0		1	1	1
SA-VR-24	0	50	13	2	8	10	6		5	10		10	0	1.6	75 mg/die, 20 mg/die	75 mg/die, 20 mg/die			1	0									40	1	1	100			50	1	1	300	SA-VR-24				1		0		1	1	1
SA-VR-25	1	64	14	1	5.5	6	6			5			1	6	5 gtt	5 gtt	1	200 mg/die	3	1	INEFFICACIA	1							0	0	0	100			100	0	0	120	SA-VR-25						1		1	1	1
SA-VR-26	1	45	23	2	6.5	8	6	6		3	3		5	1	100 mg/die	100 mg/die	2	20 mg/die	1	0									25	1	0	25	1	0	100	0	0	300	SA-VR-26				1		0		1	1	0
SA-ME-01	1	51	28	2	7	10	6	6		10	10			1	50 MG/DIE	50 MG/DIE			1	0									40	1	1	40	1	1	100	0	0	730	SA-ME-01										1
SA-ME-02	1	64	24	2	8	8	5	4		8	10			1	75MG/DIE	75MG/DIE			1	0									37.5	1	1	50	1	1	100	0	0	730	SA-ME-02										0
SA-ME-03	0	48	8	1	6	8	6	6		10	10		4	1	50 MG/DIE	25 MG/DIE			1	0									25	1	0	25	1	0	100	0	0	730	SA-ME-03										0
SA-ME-04	1	57	8	2	7	9	7	6	6	8	10	10	5	1	50 MG/DIE	25 MG/DIE			1	0									22.2222	1	0	33.3333	1	1	33.3333	1	1	730	SA-ME-04										0
SA-ME-05	1	57	20	2	6.5	10	7	6		10	10			1	75MG/DIE	50 MG/DIE			1	0									30	1	1	40	1	1	100	0	0	730	SA-ME-05										1
SA-ME-06	0	52	25	2	7.5	8	6	5		8	8		2	1	50 MG/DIE	50 MG/DIE			1	0									25	1	0	37.5	1	1	100	0	0	730	SA-ME-06										1
SA-ME-07	1	56	15	1	6.5	9	9			10	10		1	1					3	1	INEFFICACIA	1							0	0	0	100			100	0	0	730	SA-ME-07										1
SA-ME-08	0	36	15	2	8	9	7	7	7	8	10	8	5	1	50 MG/DIE	50 MG/DIE			1	0									22.2222	1	0	22.2222	1	0	22.2222	1	0	730	SA-ME-08										1
SA-ME-09	0	52	18	1	5.5	8	5	3					1	1	75MG/DIE	50 MG/DIE			1	0									37.5	1	1	62.5	1	1	100	0	0	730	SA-ME-09										1
SA-ME-10	1	57	24	2	6.5	9	5	4	5	10	12	10		1	75MG/DIE	50 MG/DIE			1	0									44.4444	1	1	55.5556	1	1	44.4444	1	1	730	SA-ME-10										0
SA-ME-11	1	42	14	1	6.5	6							1	1	50 MG/DIE	50 MG/DIE			1	0									100	0	0	100			100	0	0	730	SA-ME-11										0
SA-ME-12	0	55	2	3	7	9							5	1	50 MG/DIE	50 MG/DIE			1	0									100	0	0	100			100	0	0	730	SA-ME-12										0
SA-ME-13	0	46	12	2	7	8	6	6		11	10			1	75MG/DIE	50 MG/DIE			1	0									25	1	0	25	1	0	100	0	0	730	SA-ME-13										1
SA-ME-14	1	58	21	2	7.5	8	5	5		10	10		5	1	75MG/DIE	50 MG/DIE			1	0									37.5	1	1	37.5	1	1	100	0	0	730	SA-ME-14										1
SA-ME-15	1	52	17	2	7	8	5			8	10		2	1	50 MG/DIE	25 MG/DIE			1	0									37.5	1	1	100			100	0	0	730	SA-ME-15										1
SA-ME-16	0	50	24	1	6.5	7	5						1	1	50 MG/DIE	25 MG/DIE			1	0									28.5714	1	0	100			100	0	0	730	SA-ME-16										1
SA-ME-17	0	45	24	2	8	9	4	4		8	10		2	1	50 MG/DIE	25 MG/DIE			1	0									55.5556	1	1	55.5556	1	1	100	0	0	730	SA-ME-17										0
SA-ME-18	0	44	9.5	1	6.5	7	5	2		10	9		1	1	75MG/DIE	75MG/DIE			1	0									28.5714	1	0	71.4286	1	1	100	0	0	730	SA-ME-18										0
SA-ME-19	1	56	24	2	6.5	9	4	4		10	9		2	1	50 MG/DIE	50 MG/DIE			1	0									55.5556	1	1	55.5556	1	1	100	0	0	730	SA-ME-19										0
SA-ME-20	0	49	10	1	7	8	6	5	5	11	11	11	1	1	50 MG/DIE	25 MG/DIE			1	0									25	1	0	37.5	1	1	37.5	1	1	730	SA-ME-20										0
SA-ME-21	0	52	35	1	7.5	10	8	8		10	11		1	1	50 MG/DIE	50 MG/DIE			1	0									20	1	0	20	1	0	100	0	0	730	SA-ME-21										0
SA-ME-22	0		18	1	6.5	8							1	1	75MG/DIE	75MG/DIE			3	1	INEFFICACIA	1							100	0	0	100			100	0	0	730	SA-ME-22										0
SA-ME-23	1	32	5	2	6.5	7	5							1	75MG/DIE	75MG/DIE			3	1	SCARSA TOLLERANZA	2							28.5714	1	0	100			100	0	0	730	SA-ME-23										1
SA-ME-24	0	44	4	1	6	9				10			1	1	50 MG/DIE	25 MG/DIE			1	0									100	0	0	100			100	0	0	730	SA-ME-24										0
SA-ME-25	0	48	15	2	7.5	9								1	50 MG/DIE	25 MG/DIE			1	0									100	0	0	100			100	0	0	730	SA-ME-25										0
SA-ME-26	1	52	10	2	7.5	9	8			10	10			1	50 MG/DIE	50 MG/DIE			3	1	INEFFICACIA	1							11.1111	0	0	100			100	0	0	730	SA-ME-26										0
SA-ME-27	0	70	30	2	8	10	7	10		10	10	8		1	50 MG/DIE	50 MG/DIE			3	1	INEFFICACIA	1							30	1	1	0			100	0	0	730	SA-ME-27										0
SA-ME-28	0	38	12	2	7	8	8							1	50 MG/DIE	50 MG/DIE			2	1	SCARSA TOLLERANZA	2							0	0	0	100			100	0	0	730	SA-ME-28										1
SA-ME-29	0	51	17	2	7	9	5	5	5	10	8	8	5	1	75MG/DIE	50 MG/DIE			1	0									44.4444	1	1	44.4444	1	1	44.4444	1	1	730	SA-ME-29										1
SA-ME-30	1	48	14	1	6	8	7			12			1	1	75MG/DIE	75MG/DIE			3	1	INEFFICACIA	1							12.5	0	0	100			100	0	0	730	SA-ME-30										1
SA-ME-31	1	73	15	2	6.5	8	8						2	1	75MG/DIE	75MG/DIE			2	1	INEFFICACIA	1							0	0	0	100			100	0	0	730	SA-ME-31										0
SA-ME-32	0	58	24	2	8	10	9							1	75MG/DIE	75MG/DIE			3	1	INEFFICACIA	1							10	0	0	100			100	0	0	730	SA-ME-32										0
SA-ME-33	1	56	33	2	7.5	9	8							1	75MG/DIE	75MG/DIE			2	1	INEFFICACIA	1							11.1111	0	0	100			100	0	0	730	SA-ME-33										1
SA-ME-34	0	58	20	1	6.5	9	8						1	1	75MG/DIE	75MG/DIE			3	1	INEFFICACIA	1							11.1111	0	0	100			100	0	0	730	SA-ME-34										0
SA-ME-35	1	62	30	2	8	9	8							1	50 MG/DIE	50 MG/DIE			2	1	INEFFICACIA	1							11.1111	0	0	100			100	0	0	730	SA-ME-35										1
SA-ME-36	1	70	30	2	8	9	9							1	75MG/DIE	75MG/DIE			3	1	INEFFICACIA	1							0	0	0	100			100	0	0	730	SA-ME-36										1
SA-ME-37	0	51	15	1	6.5	10	5	5	5	11	10	10	1	1	50 MG/DIE	25 MG/DIE			1	0									50	1	1	50	1	1	50	1	1	730	SA-ME-37										0
SA-ME-38	0	40	14	2	7	9	6	6		10	9	9	1	1	25 MG/DIE	25 MG/DIE			1	0									33.3333	1	1	33.3333	1	1	100	0	0	730	SA-ME-38										1
SA-ME-39	0	46	15	1	6	9	5	5		11	10	10	4	1	25 MG/DIE	25 MG/DIE			1	0									44.4444	1	1	44.4444	1	1	100	0	0	730	SA-ME-39										0
SA-ME-40	1	54	14	2	7.5	8	8							1	50 MG/DIE	50 MG/DIE			3	1	INEFFICACIA	1							0	0	0	100			100	0	0	730	SA-ME-40										1
SA-ME-41	1	45	20	1	6.5	8	4	4		12	11		4	1	50 MG/DIE	25 MG/DIE			2	1	SCARSA TOLLERANZA	2							50	1	1	50	1	1	100	0	0	730	SA-ME-41										0
SA-ME-42	1	45	17	2	8	10	9			10				1	50 MG/DIE	50 MG/DIE			3	1	INEFFICACIA	1							10	0	0	100			100	0	0	730	SA-ME-42										1
SA-ME-43	0	58	19	1	6	9	4	4	4	10	9	9	1	1	25 MG/DIE	25 MG/DIE			1	0									55.5556	1	1	55.5556	1	1	55.5556	1	1	730	SA-ME-43										1
SA-ME-44	0	44	15	2	7.5	10	7			11	11		5	1	25 MG/DIE	25 MG/DIE			2	1									30	1	1	100			100	0	0	730	SA-ME-44										1
SA-ME-45	1	66	12	2	6.5	8	4			9				1	25 MG/DIE	25 MG/DIE			2	1	SCARSA TOLLERANZA	2							50	1	1	100			100	0	0	730	SA-ME-45										1
SA-ME-46	0	52	4	3	6.5	8	8			9				1	50 MG/DIE	25 MG/DIE			3	1	INEFFICACIA	1							0	0	0	100			100	0	0	730	SA-ME-46										0
SA-ME-47	0	57	4	3	7.5	8	3	4	3	11	9	9		1	50 MG/DIE	50 MG/DIE			1	0									62.5	1	1	50	1	1	62.5	1	1	730	SA-ME-47										1
SA-ME-48	1	48	20	1	7.5	8	8							1					3	1	INEFFICACIA	1							0	0	0	100			100	0	0	730	SA-ME-48										1
SA-ME-49	1	40	11	3	7.5	9	7	7	7	12	11	11	5	1	75MG/DIE	50 MG/DIE			1	0									22.2222	1	0	22.2222	1	0	22.2222	1	0	730	SA-ME-49										0
SA-ME-50	0	42	13	2	6.5	8	7							1					3	1	INEFFICACIA	1							12.5	0	0	100			100	0	0	730	SA-ME-50										1
SA-ME-51	0	72	7	2	7	9	5	5	5	11	10	10		1	75MG/DIE	50 MG/DIE			1	0									44.4444	1	1	44.4444	1	1	44.4444	1	1	730	SA-ME-51										0
SA-ME-52	0	50	11	2	7	8	6							1	25 MG/DIE	25 MG/DIE			1	0									25	1	0	100			100	0	0	730	SA-ME-52										0
SA-ME-53	1	49	22	1	7.5	9	4	5	5	10	9	9	1	1	50 MG/DIE	50 MG/DIE			1	0									55.5556	1	1	44.4444	1	1	44.4444	1	1	730	SA-ME-53										0
SA-ME-54	0	49	14	2	7.5	9	3	3	3	11	11	10	5	1	25 MG/DIE	25 MG/DIE			1	0									66.6667	1	1	66.6667	1	1	66.6667	1	1	730	SA-ME-54										0
SA-ME-55	1	44	23.25	3	8	9	9							1	75MG/DIE	75MG/DIE			3	1	INEFFICACIA	1							0	0	0	100			100	0	0	730	SA-ME-55										0
SA-ME-56	0	59	24	2	9	10	7	7		12	11	10		1	50 MG/DIE	25 MG/DIE			1	0									30	1	1	30	1	1	100	0	0	730	SA-ME-56										1
SA-ME-57	0	58	27	2	7.5	9	5	5	5	11	11	10	5	1	75MG/DIE	50 MG/DIE			1	0									44.4444	1	1	44.4444	1	1	44.4444	1	1	730	SA-ME-57										1
SA-ME-58	1	38	25	2	7	8	6			11	8			1	75MG/DIE	50 MG/DIE			2	1	SCARSA TOLLERANZA	2							25	1	0	100			100	0	0	730	SA-ME-58										0
SA-ME-59	1	54	16	2	6	10	10			11	11		1	1	75MG/DIE	50 MG/DIE			3	1	INEFFICACIA	1							0	0	0	100			100	0	0	730	SA-ME-59										0
SA-ME-60	1	62	26	2	6.5	8	5	5		11	10			1	50 MG/DIE	25 MG/DIE			1	0									37.5	1	1	37.5	1	1	100	0	0	730	SA-ME-60										0
SA-ME-61	0	53	27	1	6.5	8	4	4	4	11	11	10		1	50 MG/DIE	25 MG/DIE			1	0									50	1	1	50	1	1	50	1	1	730	SA-ME-61										1
SA-ME-62	1	54	15	2	8	10	6	5	5	10	9	9		1	75MG/DIE	50 MG/DIE			1	0									40	1	1	50	1	1	50	1	1	730	SA-ME-62										1
SA-ME-63	0	46	10	2	6	8	4	4	4	11	10	10		1	50 MG/DIE	25 MG/DIE			1	0									50	1	1	50	1	1	50	1	1	730	SA-ME-63										0
SA-ME-64	0	58	17	2	7.5	9	5	5	5	11	10	8		1	50 MG/DIE	25 MG/DIE			1	0									44.4444	1	1	44.4444	1	1	44.4444	1	1	730	SA-ME-64										1
SA-ME-65	0	36	14	2	7	9	6	5	5	10	9	8		1	75MG/DIE	50 MG/DIE			1	0									33.3333	1	1	44.4444	1	1	44.4444	1	1	730	SA-ME-65										1
SA-ME-66	1	42	20	2	6.5	8	5	5	5	10	9	9		1	75MG/DIE	50 MG/DIE			1	0									37.5	1	1	37.5	1	1	37.5	1	1	730	SA-ME-66										1
SA-DG-01	1	59	9	3	8.5	9	7	7		6	6		0	6	3 GOCCE	3 GOCCE	NO		1	0									22.2222	1	0	22.2222	1	0	100	0	0	730	SA-DG-01	1			1		1		1	1	0
SA-DG-02	0	52	26	2	6	10	7			5	4		0	6	3 GOCCE		NO		1	0									30	1	1	100			100	0	0	730	SA-DG-02				1		0		1	1	1
SA-DG-03	1	49	27	2	6	9	6	6		5	5		5	1	NA				1	0									33.3333	0	0	33.3333			100	0	0	730	SA-DG-03				1		1		1	1	1
SA-DG-04	0	56	17	3	7	8	5	6	6	4	4	4	0	7	1200 MG	600 MG	NO		1	0									37.5	1	1	25	1	0	25	1	0	730	SA-DG-04		1		1		0		1	1	1
SA-DG-05	1	49	19	3	6.5	9				6			0	1	NA		NO		3	1	INEFFICACIA	1							100	0	0	100			100	0	0	28	SA-DG-05								1	1	1
SA-DG-06	0	48	26	2	7	8	5			5	5		3	1	25 MG	25 MG	NO		1	0									37.5	1	1	100			100	0	0	730	SA-DG-06		1		1		1		1	1	0
SA-DG-07	0	44	16	1	6	10	7			5	6		6	6	3 GTT		NO		1	0									30	1	1	100			100	0	0	730	SA-DG-07				1		1		1	1	0
SA-DG-08	1	47	20	3	8	9	7	7	7	6	8	8	0	1	50 MG	50 MG	NO		1	0									22.2222	0	0	22.2222			22.2222	0	0	730	SA-DG-08		1				0		1	1	0
SA-DG-09	0	67	20	3	8	8	4	4		4	4		0	1	50 MG	50 MG	4 (EFEXOR)	37,5 MG	1	0									50	1	1	50	1	1	100	0	0	730	SA-DG-09	1	1		1		1		1	1	0
SA-DG-10	1	49	8	1	6.5	8	3	3		8	5		4	1;7	75 MG; 300 MG	75 MG; 300 MG	NO		1	0									62.5	1	1	62.5	1	1	100	0	0	730	SA-DG-10				1		0		1	1	1
SA-DG-11	0	53	9	3	6.5	9	7			8	8		5	1	25 MG		NO		1	0									22.2222	1	0	100			100	0	0	730	SA-DG-11				1		1		1	1	0
SA-DG-12	1	64	15	3	8	8	6			5	6		0	1	25 MG	12.5	2;4	20 MG	3	1	INEFFICACIA	1							25	1	0	100			100	0	0	40	SA-DG-12								1	1	0
SA-DG-13	1	41	18	2	8	8	6						0	6	3 GTT		NO		1	0									25	0	0	100			100	0	0	730	SA-DG-13				1		0		1	1	1
SA-DG-14	0	55	30	2	6.5	10	7	7		7	7		0	1;7	75 MG; 1200 MG	75 MG; 1200 MG	NO		1	0									30	0	0	30			100	0	0	730	SA-DG-14	1			1		1		1	1	0
SA-DG-15	1	49	25	2	7	10	8			6			0	1.6	50 MG;3 GTT	50 MG;3 GTT	NO		1	0									20	1	0	100			100	0	0	730	SA-DG-15				1		1		1	1	0
SA-DG-16	1	60	25	3	8	8	6			12			0	7	100 MG	NO	NO		3	1	INEFFICACIA	1							25	1	0	100			100	0	0	78	SA-DG-16								1	1	0
SA-DG-17	0	58	41	2	7.5	9	7	7	7	8	8	8	0	1	25 MG	25 MG	NO		1	0									22.2222	1	0	22.2222			22.2222	0	0	730	SA-DG-17				1		1		1	1	0
SA-DG-18	0	51	27	2	4	7	3	3	4	5	5	4	0	6	3 GTT	3 GTT	4 (ESCITALOPRAM)	5 MG	1	0									57.1429	1	1	57.1429	1	1	42.8571	1	1	730	SA-DG-18	1			1		0		1	1	0
SA-DG-19	1	47	13	2	6.5	8	7	7		4	5		0	1;8	75; 150 MG	75; 150 MG	NO		1	0									12.5	0	0	12.5			100	0	0	730	SA-DG-19				1		1	dolore	1	1	0
SA-DG-20	1	47	17	3	7.5	10	7	7		8	8		0	6	2 MG	2 MG	4 (CITALOPRAM)	20 MG	1	0									30	1	1	30			100	0	0	730	SA-DG-20		1		1		0		1	1	0
SA-DG-21	0	55	29	3	7	9	6	6		5	5		0	1	12,5 MG	12,5 MG	NO		1	0									33.3333	1	1	33.3333			100	0	0	730	SA-DG-21	1			1		0		1	1	1
SA-DG-22	0	46	21	2	8.5	10	4	4	4	9	8	8	0	1;7	100 MG; 900 MG	100 MG; 900 MG	NO		1	0									60	1	1	60			60	0	0	730	SA-DG-22		1				1		1	1	0
SA-DG-23	1	53	19	3	6	8	6	6	6	7	5	5	0	6	3 GTT	3 GTT	NO		1	0									25	1	0	25	1	0	25	1	0	730	SA-DG-23	1			1		1		1	1	0
SA-DG-24	1	41	16	3	8.5	10	7	7		4	7		0	1	50 MG	50 MG	NO		1	0									30	1	1	30			100	0	0	730	SA-DG-24				1		0		1	1	1
SA-DG-25	1	50	26	2	6.5	9	7	7		6	6		0	1;8	100 MG; 25 MG	100 MG; 25 MG	NO		1	0									22.2222	1	0	22.2222			100	0	0	730	SA-DG-25				1		0		1	1	0
SA-DG-26	1	76	19	3	7	10							0	6	5 GTT		NO		2	1	EFFETTI COLLATERALI (MUCOSITE ORALE)	2				1			100	0	0	100			100	0	0	30	SA-DG-26								1	1	1
SA-DG-27	0	58	15	3	5.5	7	5	4	4	4	4	4	0	6	3 GTT	NO	NO		1	0									28.5714	1	0	42.8571	1	1	42.8571	1	1	730	SA-DG-27		1				0		1	1	0
SA-DG-28	1	53	30	2	6.5	9	2	6	4	4	4	4	0	6	3 GTT	3 GTT	NO		1	0									77.7778	1	1	33.3333	1	1	55.5556	1	1	730	SA-DG-28		1		1		0		1	1	0
SA-DG-29	0	66	20	2	7	10	9	7	7	9	9	7	0	1	50 MG	50 MG	NO		1	0									10	0	0	30	1	1	30	1	1	730	SA-DG-29	1			1		1		1	1	0
SA-DG-30	0	74	48	2	6.5	10	7	7	7	7	7	7	0	7	300 MG		NO		1	0									30	1	1	30	1	1	30	0	0	730	SA-DG-30				1		1	dolore	1	1	0
SA-DG-31	0	65	24	2	8.5	10	8			8			0	1	75 MG	75 MG	NO		2	1	INEFFICACIA	1							20	1	0	100			100	0	0	50	SA-DG-31								1	1	0
SA-DG-32	1	50	17	3	8	8	5	5	5	8	7	7	0	1	50 MG	50 MG	NO		1	0									37.5	1	1	37.5	1	1	37.5	1	1	730	SA-DG-32		1				0		1	1	0
SA-DG-33	0	56	17	2	6.5	9	7	7	7	6	8	8	3	6	3 GTT	3 GTT	NO		1	0									22.2222	1	0	22.2222	1	0	22.2222	1	0	730	SA-DG-33				1		1	dolore	1	1	0
SA-DG-34	1	37	2	1	5	8	6	6	6	7	7	7	2	6	10 GTT	10 GTT	5	60 MG	1	0									25	1	0	25	1	0	25	1	0	730	SA-DG-34				1		0	dolore	1	1	1
SA-DG-35	1	51	19	1	6	9	7			10			2	1;7	12,5; 300 MG	12,5; 300 MG	1	1 CP	1	0									22.2222	1	0	100			100	0	0	730	SA-DG-35				1		0		1	1	1
SA-DG-36	0	46	23	2	7.5	7	7						0	1	50 MG	75 MG	NO		3	1	INEFFICACIA	1							0	0	0	100			100	0	0	30	SA-DG-36								1	1	0
SA-DG-37	0	43	9	2	8	8	6			8			0	1	75 MG		NO		3	1	INEFFICACIA	1							25	1	0	100			100	0	0	79	SA-DG-37								1	1	1
SA-DG-38	1	37	17	2	7	10	8	8	8	4	2	1	0	1	50 MG	50 MG	NO		3	1	INEFFICACIA	1							20	1	0	20	1	0	20	1	0	153	SA-DG-38								1	1	0
SA-DG-39	0	58	17	2	8.5	6	4						0	7	300 MG		NO		3	1	INEFFICACIA	1							33.3333	1	1	100			100	0	0	48	SA-DG-39								1	1	1
SA-DG-40	0	37	16	2	7	10	4			4			0	6	3 GTT	3 GTT	NO		3	1	INEFFICACIA	1							60	1	1	100			100	0	0	102	SA-DG-40								1	1	1
SA-DG-41	1	42	18	2	6.5	8	8			5			0	6	3 GTT		NO		3	1	INEFFICACIA	1							0	0	0	100			100	0	0	34	SA-DG-41								1	1	0
SA-DG-42	0	63	17	3	8.5	8							0	6	3 GTT		4 (ESCITALOPRAM)	10 MG	3	1	EFF COLL (ASTENIA)	2		1					100	0	0	100			100	0	0	7	SA-DG-42								1	1	0
SA-DG-43	1	65	12	2	6.5	10	8			6			0	8.6	150 MG; 5 GTT	150 MG; 5 GTT	4 (SERTRALINA)	50 MG	3	1	INEFFICACIA	1							20	1	0	100			100	0	0	123	SA-DG-43								1	1	0
SA-DG-44	1	46	14	3	7	8	6	6		3	3		0	1	75 MG	87,5 MG	4 (ESCITALOPRAM)	10 MG	3	1	EFF COLL (ASTENIA) + INEFFICACIA	1, 2		1					25	1	0	25	1	0	100	0	0	220	SA-DG-44								1	1	1
SA-DG-45	0	55	14	1	5.5	7	7			6			0	1	50 MG		NO		3	1	INEFFICACIA	1							0	0	0	100			100	0	0	20	SA-DG-45								1	1	0
SA-DG-46	0	65	29	3	6.5	8	8			12			0	6	5 GTT		NO		3	1	INEFFICACIA	1							0	0	0	100			100	0	0	30	SA-DG-46								1	1	0
SA-DG-47	1	42	18	2	8	9	7	7		9	3		0	1.6	75 MG;5 GTT		4 (PAROXETINA)	20 MG	3	1	INEFFICACIA	1							22.2222	1	0	22.2222	1	0	100	0	0	98	SA-DG-47								1	1	0
SA-DG-48	0	70	30	3	8.5	10	10			8			0	1	75 MG				3	1	INEFFICACIA	1							0	0	0	100			100	0	0	28	SA-DG-48								1	1	1
SA-DG-49	1	46	19	3	8	8	8			7			0	6	15 GTT		NO		3	1	INEFFICACIA	1							0	0	0	100			100	0	0	28	SA-DG-49								1	1	0
SA-DG-50	0	51	25	2	7.5	7	4			5			0	1	75 MG	75 MG	NO		3	1	INEFFICACIA	1							42.8571	1	1	100			100	0	0	202	SA-DG-50								1	1	1
SA-DG-51	1	42	21	2	8	9	7	7		7	7		0	6	3 GTT	NO	NO		3	1	INEFFICACIA	1							22.2222	1	0	22.2222	1	0	100	0	0	246	SA-DG-51								1	1	1
SA-DG-52	0	52	23	2	6.5	8	6			9			2	6	3 GTT	NO	4 (CITALOPRAM)	20 MG	3	1	INEFFICACIA	1							25	1	0	100			100	0	0	41	SA-DG-52								1	1	1
SA-DG-53	0	49	18	1	6	9	7			8			3	1	75 MG	50 MG	NO		3	1	INEFFICACIA	1							22.2222	1	0	100			100	0	0	124	SA-DG-53								1	1	0
SA-DG-54	0	63	33	2	6.5	8							0	6	12 GTT		NO		3	1	EFF COLL (PEGGIORAM STIPSI)+ INEFFICACIA	1.2						1	100	0	0	100			100	0	0	19	SA-DG-54								1	1	0
SA-DG-55	0	60	30	3	6.5	10	6	6		4	2		0	6	3 GTT	3 GTT	4 (CITALOPRAM)	20 MG	3	1	EFF COLL (MAGGIORE FATICABILITA')	2		1					40	1	1	40	1	1	100	0	0	210	SA-DG-55								1	1	1
SA-DG-56	0	68	12	2	8.5	8	8			10			0	1;8	75 MG;150 MG	75 MG;150 MG	4 (PAROXETINA)	10 MG	3	1	INEFFICACIA	1							0	0	0	100			100	0	0	41	SA-DG-56								1	1	1
SA-DG-57	0	56	12	3	6.5	10							0	6	AL BISOGNO		NO		3	1	INEFFICACIA	1							100	0	0	100			100	0	0	14	SA-DG-57								1	1	1
SA-DG-58	1	48	22	2	8	8							0	6	4 GTT		NO		3	1	INEFFICACIA	1							100	0	0	100			100	0	0	29	SA-DG-58								1	1	0
SA-DG-59	0	54	16	1	7	8	6	10		6	4		4	6	3 GTT	3 GTT	5 (DULOXETINA)	30 MG	3	1	INEFFICACIA	1							25	1	0	-25	0	0	100	0	0	167	SA-DG-59								1	1	1
SA-DG-60	0	45	12	1	6	8	5	9		5	2		0	6	3 GTT	NO			3	1	EFF COLL (VERTIGINI)+ INEFFICACIA	1.2	1						37.5	1	1	-12.5	0	0	100	0	0	84	SA-DG-60								1	1	0
SA-DG-61	0	74	30	2	9	8	6			6			0	1	50 MG	50 MG	NO			0									25	1	0	100			100	0	0	104	SA-DG-61								1	1	0
SA-DG-62	1	47	17	2	6.5	10							0	1	25 MG		4 (PAROXETINA)	20 MG	DECESSO	1									100	0	0	100			100	0	0	13	SA-DG-62								1	1	1
SA-DG-63	1	45	19	2	8.5	10							0	6	3 GTT		NO		3	1	INEFFICACIA	1							100	0	0	100			100	0	0	33	SA-DG-63								1	1	0
SA-DG-64	1	59	32	3	8.5	10							0	1	75 MG					0									100	0	0	100			100	0	0	29	SA-DG-64								1	1	1
SA-DG-65	1	59	30	2	7	8							0	1	12.5		NO			0									100	0	0	100			100	0	0	730	SA-DG-65								1	1	0
SA-RM1-01	1	46	6	1	3	7				4			3	1	10 mg					0									100	0	0	100			100	0	0	28	SA-RM1-01						1		1	1	1
SA-RM1-02	1	44	3	1	3	8				6			1	1	12,5 mg					0									100	0	0	100			100	0	0	28	SA-RM1-02						0		1	1	0
SA-RM1-03	0	69	42	2	6.5	8				6	8	8	0	1	25 MG				3	1	inefficacia/effetti coll(riferita ipotrofia quadric,	1.2							100	0	0	100			100	0	0	28	SA-RM1-03						1		1	1	1
SA-RM1-04	1	36	2.5	1	4	8	6			4			4	9	300MG				1	0									25	1	0	100			100	0	0	730	SA-RM1-04	1	1		1		1		1	1	0
SA-RM1-05	0	39	8.5	1	6	8							3	1	25					0									100	0	0	100			100	0	0	28	SA-RM1-05						1		1	1	1
SA-RM1-06	1	54	7.5	2	6	7				4			3	1	25					0									100	0	0	100			100	0	0	28	SA-RM1-06						1		1	1	0
SA-RM1-07	0	56	19	2	8	9				6			0	1	25				3	1	inefficacia/compliance	1, 0							100	0	0	100			100	0	0	28	SA-RM1-07						1		1	1	1
SA-RM1-08	0	46	3	1	3.5	7	6	6		4	4	4	1	1	25	25			1	0									14.2857	0	0	14.2857	0	0	100	0	0	224	SA-RM1-08						1		1	1	1
SA-RM1-09	0	49	27	1	3	7	3	3	3	4	4		3	1	25	12:05:00			1	0									57.1429	1	1	57.1429	1	1	57.1429	1	1	730	SA-RM1-09		1		1		1		1	1	1
SA-RM1-10	1	57	10.5	2	7	8				5			0	1	37.5					0									100	0	0	100			100	0	0	28	SA-RM1-10						0		1	1	1
SA-RM1-11	1	58	9	2	7	5	2			6	6		0	1	50	50			1	0									60	1	1	100			100	0	0	730	SA-RM1-11	1			1		1		1	1	0
SA-RM1-12	0	41	7	2	3	7	5			5			0	1	25	25			2	0									28.5714	1	0	100			100	0	0	280	SA-RM1-12						0		1	1	0
SA-RM1-13	1	44	8	1	3	6							3	1	25					0									100	0	0	100			100	0	0	28	SA-RM1-13						1		1	1	0
SA-RM1-14	1	44	9	1	3	5				4			4	1	25					0									100	0	0	100			100	0	0	28	SA-RM1-14						0		1	1	0
SA-RM1-15	1	65	36	2	4.5	7				4			0	1	25					0									100	0	0	100			100	0	0	28	SA-RM1-15						1		1	1	0
SA-RM1-16	0	45	21	2	5	7	7			4			1	1	25				3	1	inefficacia/compliance	1, 0							0	0	0	100			100	0	0	28	SA-RM1-16						1		1	1	1
SA-RM1-17	1	42	5	1	1.5	6				4			1	1	12.5					0									100	0	0	100			100	0	0	28	SA-RM1-17						0		1	1	0
SA-RM1-18	0	50	8	2	6	7	7			4			1	1	25	25			2	0									0	0	0	100			100	0	0	730	SA-RM1-18		1		1		0		1	1	0
SA-RM1-19	1	62	13	2	6.5	7	5			4	6		3	1	25	25			2	0									28.5714	1	0	100			100	0	0	140	SA-RM1-19						1		1	1	0
SA-RM1-20	1	45	17	2	5	7	5	5		4	5		1	1	50	25			1	0									28.5714	1	0	28.5714	1	0	100	0	0	730	SA-RM1-20	1	1		1		1		1	1	0
SA-RM1-21	0	36	9	1	3	7							4	1	25					0									100	0	0	100			100	0	0	28	SA-RM1-21						1		1	1	1
SA-RM1-22	1	43	17	1	3	7	3			4	4		3	1	25	12.5			1	0									57.1429	1	1	100			100	0	0	730	SA-RM1-22	1	1		1		1		1	1	1
SA-RM1-23	1	30	2	1	6.5	8							4	1	25					0									100	0	0	100			100	0	0	730	SA-RM1-23	1	1		1		1		1	1	1
SA-RM1-24	1	55	7	1	6	7							3	1	25					0									100	0	0	100			100	0	0	730	SA-RM1-24		1		1		0		1	1	1
SA-RM1-25	0	47	24	2	7	8							0							0									100	0	0	100			100	0	0	730	SA-RM1-25	1	1		1		1	dolore	1	1	1
SA-RM1-26	1	36	5	1	2.5	7	4			4	4		3	1	25	12.5			1	0									42.8571	1	1	100			100	0	0	730	SA-RM1-26	1	1		1		1		1	1	1
SA-RM1-27	0	60	18	2	6.5	8				4			1	1	25					0									100	0	0	100			100	0	0	730	SA-RM1-27				1		1		1	1	0
SA-RM1-28	1	68	28.5	2	7	9							0	1	50					0									100	0	0	100			100	0	0	730	SA-RM1-28						0		1	1	1
SA-CZ-01	0	56	10	1	6	7	4	4	4				5	2					1	0									42.8571	1	1	42.8571	1	1	42.8571	1	1	730	SA-CZ-01								1		1
SA-CZ-02	0	45	20	2	8.5	9	7			10				7	900MG	900MG			1	1	EFFETTI COLLATERALI	2							22.2222	1	0	100			100	0	0	90	SA-CZ-02								1		0
SA-CZ-03	1	43	11	2	7.5	7	5	5		2	2		5	1	75 MG	75 MG	5.7		1	0									28.5714	1	0	28.5714	1	0	100	0	0	730	SA-CZ-03								1		0
SA-CZ-04	1	58	11	2	7	7				5				1	50 MG	50 MG			2	1	EFFETTI COLLATERALI, INEFFICACIA	1.2							100	0	0	100			100	0	0	36	SA-CZ-04								1		0
SA-CZ-05	0	47	7	1	6.5	9	6			7			5	1	75 MG	75 MG	6		1	0									33.3333	1	1	100			100	0	0	730	SA-CZ-05	1	1		1				1		0
SA-CZ-06	1	58	13	2	7.5	6	4			4				1	75 MG	75 MG				1	EFFETTI COLLATERALI	2							33.3333	1	1	100			100	0	0	730	SA-CZ-06								1		1
SA-CZ-07	0	58	30	2	6.5	8	5	5	5	8	8	8		1	75 MG	75 MG			1	0									37.5	1	1	37.5	1	1	37.5	1	1	730	SA-CZ-07	1	1		1				1		1
SA-CZ-08	0	50	25	2	6.5	9				3				1	25 MG		1	100 MG	2	1	NAUSEA, LIPOTIMIE, INEFFICACIA	1.2						1	100	0	0	100			100	0	0	65	SA-CZ-08								1		0
SA-CZ-09	1	48	10	2	6	8	5	5	5	7	8	8	5	1	25MG	25 MG	1	200 MG	1	0									37.5	1	1	37.5	1	1	37.5	1	1	730	SA-CZ-09							dolore	1		1
SA-CZ-10	0	38	19	2	7.5	9	7			9				1	62,5 MG	62,5 MG			1	0									22.2222	1	0	100			100	0	0	730	SA-CZ-10	1	1		1				1		0
SA-CZ-11	0	61	12	3	7	8				8				1	50 MG	0 MG			3	1	TENTATO SUICIDIO	2					1		100	0	0	100			100	0	0	8	SA-CZ-11								1		0
SA-CZ-12	0	46	25	2	6.5	9	7	7		8	10			1	50 MG		1	150 MG	1	0									22.2222	1	0	22.2222	1	0	100	0	0	730	SA-CZ-12								1		1
SA-CZ-13	1	57	21	3	6.5	7	5	5		11	11		5	1	75 MG		1	100 MG	1	0									28.5714	1	0	28.5714	1	0	100	0	0	730	SA-CZ-13		1		1				1		0
SA-CZ-14	0	47	16	2	7.5	8				3				1	75 MG				1	0									100	0	0	100			100	0	0	730	SA-CZ-14								1		1
SA-CZ-15	1	35	20	2	7.5	9	7	7		8	6			1.2	75 MG, 4 MG				1	0									22.2222	1	0	22.2222	1	0	100	0	0	730	SA-CZ-15		1		1				1		1
SA-CZ-16	1	47	10	3	6	8	6	6		3	3		5	2	4 MG		1	100 MG	1	0									25	1	0	25	1	0	100	0	0	730	SA-CZ-16							sonno	1		0
SA-CZ-17	1	35	17	2	6	7	5			3			4	1	50 MG				1	0									28.5714	1	0	100			100	0	0	250	SA-CZ-17								1		0
SA-CZ-18	1	57	10	2	6.5	7	5	5		6	6		5	1	25 MG		1	100 MG	1	0									28.5714	1	0	28.5714	1	0	100	0	0	730	SA-CZ-18	1						sonno	1		0
SA-CZ-19	1	34	12	2	8	9	7	7		6	6			1	25 MG		1	200 MG	1	0									22.2222	1	0	22.2222	1	0	100	0	0	730	SA-CZ-19	1							1		0
SA-CZ-20	1	62	12	3	6.5	8	6			8			5	1	37,5 MG				1	1	EFFETTI COLLATERALI, INEFFICACIA	1.2							25	1	0	100			100	0	0	90	SA-CZ-20								1		0
SA-CZ-21	0	36	7	2	7	7	5	4		6	4		4	1	37,5 MG	0 MG			1	0									28.5714	1	0	42.8571	1	1	100	0	0	730	SA-CZ-21							dolori	1		0
SA-CZ-22	1	33	9	2	6.5	7	4	4		12	12			1	75 MG				1	1	NAUSEA, INEFFICACIA	1.2						1	42.8571	1	1	42.8571	1	1	100	0	0	240	SA-CZ-22								1		1
SA-CZ-23	0	55	11	2	6.5	8	6			12	6		4	7	600 MG		4	20 MG	1	0									25	1	0	100			100	0	0	730	SA-CZ-23							dolori	1		0
SA-CZ-24	0	50	25	2	6.5	6	4	3		9	9		1	1	50 MG				1	0									33.3333	1	1	50	1	1	100	0	0	249	SA-CZ-24								1		0
SA-CZ-25	0	54	16	2	7	8	6	6		6	8			1	25 MG		1	100 MG	1	0									25	1	0	25	1	0	100	0	0	730	SA-CZ-25							dolori notturni, sonno	1		0
SA-CZ-26	1	46	21	2	6	7	5			4			4						1	1	SOSP, VOLONTARIA	4							28.5714	1	0	100			100	0	0	110	SA-CZ-26								1		0
SA-CZ-27	0	45	17	1	6	7	5			2			3						1	0									28.5714	1	0	100			100	0	0	730	SA-CZ-27		1		1				1		1
SA-CZ-28	0	49	8	2	6.5	5				9			3	1	50 MG		4	20 MG		1	NAUSEA	2						1	100	0	0	100			100	0	0	20	SA-CZ-28								1		0
SA-CZ-29	0	53	5	2	7.5	6	4.5			5				1	50 MG				1	1									25	1	0	100			100	0	0	90	SA-CZ-29								1		0
SA-CZ-30	0	63	43	2	6.5	7	4			5				1	25 MG		1	100 MG	1	0									42.8571	1	1	100			100	0	0	730	SA-CZ-30			1					1		1
SA-CZ-31	0	65	11	3	7.5	9	7			9			5	1	25 MG				1	0									22.2222	1	0	100			100	0	0	730	SA-CZ-31								1		0
SA-CZ-32	0	51	8	2	6.5	8	6			9			5	1	50 MG				1	1	NAUSEA, VERTIGINI	2	1					1	25	1	0	100			100	0	0	60	SA-CZ-32								1		1
SA-CZ-33	0	34	16	1	6.5	9	6			8			4	2	2 MG				1	0									33.3333	1	1	100			100	0	0	730	SA-CZ-33							dolore	1		0
SA-CZ-34	0	54	19	3	6.5	8	6			7				1	75 MG		7	300 MG	1	0									25	1	0	100			100	0	0	730	SA-CZ-34	1			1			dolore	1		1
SA-NA3-01	1	50	18	2	6.5	10	7	7	7	12	12	12	7	1	25	25			1	0									30	1	1	30	1	1	30	1	1	730	SA-NA3-01		1		1				1		0
SA-NA3-02	1	41	3	2	5.5	9	6	6		8	3		7	1	20	20	Duloxetina	30mg	1	1	EFFETTI COLLATERALI	2							33.3333	1	1	33.3333	1	1	100	0	0	84	SA-NA3-02								1		1
SA-NA3-03	0	46	16	2	6.5	8	8						3	1	50	50	Lamictal	75mg	3	1	INEFFICACIA	1							0	0	0	100			100	0	0	28	SA-NA3-03								1		1
SA-NA3-04	1	47	18	2	6	7	4	7		5	5		4	1	10	10	Provigil	100mg	1	1	EFFETTI COLLATERALI	2							42.8571	1	1	0			100	0	0	84	SA-NA3-04								1		1
SA-NA3-05	1	46	19	2	6.5	9	9						3	7	600	600	Entact	10mg	3	1	INEFFICACIA E EFFETTI COLLATERALI	1.2							0	0	0	100			100	0	0	28	SA-NA3-05								1		0
SA-NA3-06	1	56	17	2	6.5	9	9						2	1	10	10	Wellbutrin	150mg	3	1	INEFFICACIA E EFFETTI COLLATERALI	1, 2							0	0	0	100			100	0	0	28	SA-NA3-06								1		0
SA-NA3-07	0	47	12	2	6.5	7	5	5		5	5		3	1	10	10	Wellbutrin	150mg	1	1	EFFETTI COLLATERALI	2							28.5714	1	0	28.5714	1	0	100	0	0	84	SA-NA3-07								1		1
SA-NA3-08	1	47	2	2	6	7	5	5		6	6		3	1	10	10	Laroxyl	28mg	1	1	EFFETTI COLLATERALI	2							28.5714	1	0	28.5714	1	0	100	0	0	84	SA-NA3-08								1		1
SA-NA3-09	0	46	11	2	6	7	5	5	5	5	5	5	1	1	37.5	37.5			1	0									28.5714	1	0	28.5714	1	0	28.5714	1	0	730	SA-NA3-09								1		0
SA-NA3-10	0	45	9	1	4	8	0	0	0	6	6	6	1	1	10	0			1	0									100	0	0	100			100	0	0	730	SA-NA3-10	1	1		1			DOLORE	1		0
SA-NA3-11	0	54	12	2	6.5	8	8						4	1	10	10			3	1	INEFFICACIA	1							0	0	0	100			100	0	0	28	SA-NA3-11								1		1
SA-NA3-12	1	54	19	2	6	10	10						2	1	10	10			3	1	INEFFICACIA	1							0	0	0	100			100	0	0	28	SA-NA3-12								1		0
SA-NA3-13	0	49	19.5	2	6.5	7	5	5		8	8		3	1	10	10	Entact	10mg	1	1	EFFETTI COLLATERALI	2							28.5714	1	0	28.5714	1	0	100	0	0	84	SA-NA3-13								1		1
SA-NA3-14	0	59	32	2	6.5	5	5						3	1	10	10			3	1	INEFFICACIA	1							0	0	0	100			100	0	0	28	SA-NA3-14								1		1
SA-NA3-15	0	53	16	1	4	5	5						1	1	10	10			3	1	INEFFICACIA	1							0	0	0	100			100	0	0	28	SA-NA3-15								1		0
SA-NA3-16	1	41	5	1	4	7	5	5		4	4		3	1	10	10			1	1	EFFETTI COLLATERALI	2							28.5714	1	0	28.5714	1	0	100	0	0	84	SA-NA3-16								1		0
SA-NA3-17	0	61	19	2	6	6	3	3		4	4		3	1	25	12.5			1	1	EFFETTI COLLATERALI	2							50	1	1	50	1	1	100	0	0	84	SA-NA3-17	1			1				1		1
SA-NA3-18	0	42	8	2	6.5	10	10						1	1	10	10			3	1	INEFFICACIA E EFFETTI COLLATERALI	1.2							0	0	0	100			100	0	0	28	SA-NA3-18								1		0
SA-NA3-19	0	31	15	1	4.5	6	6			6			3	1	10	10			3	1	INEFFICACIA	1							0	0	0	100			100	0	0	28	SA-NA3-19								1		1
SA-NA3-20	1	48	2	2	6.5	7	7						4	1	10	10			3	1	INEFICACIA	1							0	0	0	100			100	0	0	28	SA-NA3-20								1		1
SA-NA3-21	0	52	31.5	2	6	7	5	4		8	8		1	1	10	10	Lamictal;tolep;laroxyl	75mg;300;60mg	1	0									28.5714	1	0	42.8571	1	1	100	0	0	730	SA-NA3-21								1		0
SA-NA3-22	1	54	16	1	4.5	6	6						4	7	1200	1200			3	1	INEFFICACIA	1							0	0	0	100			100	0	0	28	SA-NA3-22								1		0
SA-NA3-23	1	39	15	2	6.5	8	5	5	5	8	8	8	1	1	20	20	Cymbalta	60mg	1	0									37.5	1	1	37.5	1	1	37.5	1	1	730	SA-NA3-23	1						DOLORE SONNO	1		0
SA-NA3-24	1	52	13	2	5	9	7	7	7	6	6	6	6	1	10	0			1	0									22.2222	1	0	22.2222	1	0	22.2222	1	0	730	SA-NA3-24	1			1	1			1		1
SA-NA3-25	0	45	22	2	6.5	8	8						4	1	10	10	Cymbalta	30mg	3	1	INEFFICACIA	1							0	0	0	100			100	0	0	28	SA-NA3-25								1		0
SA-NA3-26	0	51	20	2	6	10	7	7		12	10		3	1	50	50	4 aminopiridina; Cymbalta;Lorazepam	20mg;30mg;1mg	1	0									30	1	1	30	1	1	100	0	0	730	SA-NA3-26		1		1				1		1
SA-NA3-27	0	47	17	2	6	7	7			5			4	1	10	10			3	1	INEFFICACIA	1							0	0	0	100			100	0	0	28	SA-NA3-27								1		0
SA-NA3-28	0	45	8	2	6.5	7	5	5		9	9		3	1	10	10	lamictal, keppra	300mg;500mg	1	0									28.5714	1	0	28.5714	1	0	100	0	0	730	SA-NA3-28								1		0
SA-NA3-29	0	40	4	2	5.5	8	8						1	1	10	10	Fampyra	20mg	3	1	INEFFICACIA	1							0	0	0	100			100	0	0	28	SA-NA3-29								1		0
SA-NA3-30	1	51	11	2	6.5	10	8	8		10	10		3	1	62.5	62.5	4 aminopiridina; Ossibutinina; Vesiker	10mg;10mg;	1	0									20	1	0	20	1	0	100	0	0	730	SA-NA3-30		1					DOLORE	1		0
SA-NA3-31	0	44	6	2	6.5	9	9						1	1	50	0	Gabapentina	1200mg	3	1	INEFFICACIA	1							0	0	0	100			100	0	0	28	SA-NA3-31								1		0
SA-NA3-32	1	63	14	2	6.5	8	3	3		8	8		1	1	75	75	Laroxyl; Lyrica	28mg; 300mg	1	1	EFFETTI COLLATERALI	2							62.5	1	1	62.5	1	1	100	0	0	84	SA-NA3-32			1				SONNO	1		1
SA-NA3-33	1	58	15	2	6.5	7	5	5		7	7		3	1	10	10	Rivotril	1mg	1	1	EFFETTI COLLATERALI	2							28.5714	1	0	28.5714	1	0	100	0	0	84	SA-NA3-33		1		1			SONNO	1		0
SA-NA3-34	1	71	20	2	7	10	10			7			1	1	10	10	Rivotril;Urorec;Cymbalta;Depakin	1mg;4mg;60mg;800mg	3	1	INEFFICACIA	1							0	0	0	100			100	0	0	28	SA-NA3-34								1		0
SA-NA3-35	1	45	19	2	6	8	4	4	4	3	3	3	3	1	12.5	12.5	Remeron	15mg	1	1	EFFETTI COLLATERALI	2							50	1	1	50	1	1	50	1	1	84	SA-NA3-35								1		0
SA-NA3-36	0	54	28	2	5.5	7	4	4		7	6		3	1	10	10			1	0									42.8571	1	1	42.8571	1	1	100	0	0	730	SA-NA3-36	1	1		1			DOLORE	1		1
SA-NA3-37	0	48	21	2	6	5	5						1	1	20	20			3	1	INEFFICACIA E EFFETTI COLLATERALI	1.2							0	0	0	100			100	0	0	28	SA-NA3-37								1		0
SA-NA3-38	0	44	23	2	6	8	6	6		8	8		4	1	10	10	Omnic	0,4mg	1	0									25	1	0	25	1	0	100	0	0	730	SA-NA3-38	1	1		1			SONNO	1		0
SA-NA3-39	1	66	23	2	5.5	7	5	5		6	6		2	1	10	10	Provigil	200mg	1	0									28.5714	1	0	28.5714	1	0	100	0	0	730	SA-NA3-39					1		SONNO	1		0
SA-NA3-40	0	48	20	2	6.5	6	6						3	1	10	10	Fampyra	10mg	3	1	INEFFICACIA E EFFETTI COLLATERALI	1.2							0	0	0	100			100	0	0	28	SA-NA3-40								1		0
SA-NA3-41	0	62	20	2	6.5	7	5			11	11		1	1	10	10	Lyrica; Laroxyl;Tegretol;Gabapentin	150mg;50mg;1200mg;900mg	1	1	EFFETTI COLLATERALI	2							28.5714	1	0	100			100	0	0	84	SA-NA3-41		1		1				1		1
SA-NA3-42	0	41	7	2	6.5	7	3	3		9	6		1	1	37.5	37.5			1	1	EFFETTI COLLATERALI	2							57.1429	1	1	57.1429	1	1	100	0	0	84	SA-NA3-42	1	1		1			SONNO	1		1
SA-NA3-43	1	42	4	2	5.5	8	6	6		6	6		1	1	10	10			1	0									25	1	0	25	1	0	100	0	0	730	SA-NA3-43		1		1				1		0
SA-NA3-44	1	42	20	2	6.5	10	7	7	7	2	3	3	0	1	10	10	duloxetina	60mg	1	0									30	1	1	30	1	1	30	1	1	730	SA-NA3-44		1		1				1		1
SA-NA3-45	1	57	34	2	6.5	7	5	5		10	10		3	1	20	20	Lamictal; Eutimil; Triptizol; Urorec	15mg;40mg; 20mg; 4mg	1	0									28.5714	1	0	28.5714	1	0	100	0	0	730	SA-NA3-45		1		1			DOLORE	1		0
SA-NA3-46	0	50	12	2	6	10	8	8		6	6		3	1	10	10			1	1	EFFETTI COLLATERALI	2							20	1	0	20	1	0	100	0	0	84	SA-NA3-46				1				1		1
SA-NA3-47	1	48	19.5	2	5.5	8	8						1	1	10	10			3	1	INEFFICACIA	1							0	0	0	100			100	0	0	28	SA-NA3-47								1		1
SA-NA3-48	1	39	12	1	4	9	9						3	1	10	10			3	1	INEFFICACIA	1							0	0	0	100			100	0	0	28	SA-NA3-48								1		0
SA-NA3-49	1	41	12	1	4.5	8	6	6		4	4		2	1	10	10			1	0									25	1	0	25	1	0	100	0	0	730	SA-NA3-49		1		1				1		1
SA-NA3-50	0	60	22	1	4.5	10	10						3	1	10	10	Lexotan;Anafranil	1,7mg;50mg	3	1	INEFFICACIA E EFFETTI COLLATERALI	1.2							0	0	0	100			100	0	0	28	SA-NA3-50								1		0
SA-NA3-51	0	52	18	1	4	9	6	7		6	6		3	1	10	10			1	0									33.3333	1	1	22.2222	1	0	100	0	0	730	SA-NA3-51		1		1				1		0
SA-NA3-52	1	44	2	2	7.5	8	6	6		10	10		1	1	10	10	Ossibutirina;Topamax	5mg;87,5mg	1	1	EFFETTI COLLATERALI	2							25	1	0	25	1	0	100	0	0	84	SA-NA3-52								1		1
SA-NA3-53	1	47	10	2	7	6	4	4		2	2		2	1	25	25			1	0									33.3333	1	1	33.3333	1	1	100	0	0	730	SA-NA3-53		1		1				1		0
SA-NA3-54	1	49	13	1	5.5	7	7						4	1	10	10			3	1	EFFETTI COLLATERALI	2							0	0	0	100			100	0	0	28	SA-NA3-54								1		0
SA-NA3-55	1	51	30	2	6.5	6	6						3	1	10				3	1	EFFETTI COLLATERALI	2							0	0	0	100			100	0	0	28	SA-NA3-55								1		0
SA-NA3-56	1	53	24	2	6.5	9	7	7		4	4		2	1	10	10	Wellbutrin;Lamictal	150mg;100mg	1	1	EFFETTI COLLATERALI	2							22.2222	1	0	22.2222	1	0	100	0	0	84	SA-NA3-56								1		0
SA-NA3-57	0	63	20	1	4.5	10	3	3	3	8	8	8	3	1	10	10	Cymbalta;Kentera;	60mg;7,8mg	1	0									70	1	1	70	1	1	70	1	1	730	SA-NA3-57		1		1			DOLORE SONNO	1		0
SA-NA3-58	1	45	1.5	1	5	7	7			7			4	1	10	10			3	1	INEFFICACIA	1							0	0	0	100			100	0	0	28	SA-NA3-58								1		0
SA-NA3-59	1	62	10	1	5	6	6			6			1	1	10	10			3	1	INEFFICACIA	1							0	0	0	100			100	0	0	28	SA-NA3-59								1		1
SA-NA3-60	1	24	8	2	6	5	4	5		4	4		trapianto midollo	1	10	10			1	1	INEFFICACIA E EFFETTI COLLATERALI	1.2							20	1	0	0			100	0	0	84	SA-NA3-60								1		1
SA-NA3-61	0	54	19.5	2	6	8	6	7					3	1	10	10	Wellbutrin;Depakin;Vesiker;Urorec;	150mg;150mg;5mg;4mg	1	1	INEFFICACIA E EFFETTI COLLATERALI	1.2							25	1	0	12.5	0	0	100	0	0	84	SA-NA3-61								1		0
SA-NA3-62	0	50	33	2	6	7	5	5	5	6	7	7	1	1	10	10			1	0									28.5714	1	0	28.5714	1	0	28.5714	1	0	730	SA-NA3-62	1	1		1			SONNO	1		0
SA-NA3-63	0	43	22	2	5.5	7	5	5	5	5	5	5	3	1	12.5	12.5	Xanax;4 aminopiridina;Lamictal;	0,75mg;15mg;75mg	1	0									28.5714	1	0	28.5714	1	0	28.5714	1	0	730	SA-NA3-63		1		1				1		1
SA-NA3-64	0	43	10	2	6.5	9	7	7	7	12	12	12	4	1	20	20			1	0									22.2222	1	0	22.2222	1	0	22.2222	1	0	730	SA-NA3-64	1	1					SONNO/DOLORE	1		1
SA-NA3-65	0	53	20	2	7	8	8						1	1	20	20			3	1	INEFFICACIA	1							0	0	0	100			100	0	0	28	SA-NA3-65								1		1
SA-NA3-66	0	39	15	2	6	9	6	6		7	4		4	1	10	10	Urorec;Kentera	4mg;3,9mg	1	0									33.3333	1	1	33.3333	1	1	100	0	0	730	SA-NA3-66		1		1				1		0
SA-NA3-67	0	41	28	2	6.5	10	8	8		8	8		2	1	10	10			1	0									20	1	0	20	1	0	100	0	0	730	SA-NA3-67	1	1		1			SONNO	1		1
SA-NA3-68	1	39	15	2	6.5	10	7	7		9	8		4	1	10	10	Rivotril	0,2mg	1	1	EFFETTI COLLATERALI	2							30	1	1	30	1	1	100	0	0	84	SA-NA3-68	1			1				1		1
SA-NA3-69	1	42	12	2	5.5	8	6	6	6	7	7	4	7	1	10	10	4 aminopiridina	20mg	1	0									25	1	0	25	1	0	25	1	0	730	SA-NA3-69								1		0
SA-NA3-70	0	52	21	2	5.5	6	4	4	4	6	3	3	4	1	25	25	Lyrica	75mg	1	0									33.3333	1	1	33.3333	1	1	33.3333	1	1	730	SA-NA3-70								1		0
SA-NA3-71	1	48	10	2	7	10	5	5	5	12	12	10	3	1	10	10			1	0									50	1	1	50	1	1	50	1	1	730	SA-NA3-71								1		0
SA-NA3-72	0	47	26	2	7	5	5						4	1	20	20	Wellbutrin;Mirapexin;Remeron	150mg;0,7mg;30mg	3	1	INEFFICACIA	1							0	0	0	100			100	0	0	28	SA-NA3-72								1		0
SA-NA3-73	0	64	31	2	6	5	5						0	1	10	10			3	1	INEFFICACIA	1							0	0	0	100			100	0	0	28	SA-NA3-73								1		0
SA-NA3-74	1	37	11	2	6.5	10	10			10			3	1	10	10			3	1	INEFFICACIA	1							0	0	0	100			100	0	0	28	SA-NA3-74								1		0
SA-NA3-75	0	54	33	1	5	10	10						3	1	10	10			3	1	INEFFICACIA	1							0	0	0	100			100	0	0	28	SA-NA3-75								1		0
SA-NA3-76	1	54	20	1	5	5	3	3		7	5		2	1	10	10			1	0									40	1	1	40	1	1	100	0	0	730	SA-NA3-76	1			1				1		0
SA-NA3-77	1	42	6	2	6.5	7	5	5		3	3		7	1	10	10	Xantral; Mirtazapina	10mg;15mg	1	0									28.5714	1	0	28.5714	1	0	100	0	0	730	SA-NA3-77								1		1
SA-NA3-78	0	34	6	2	4	7	4	4					7	2	2	2			1	1	EFFETTI COLLATERALI	2							42.8571	1	1	42.8571	1	1	100	0	0	84	SA-NA3-78			1				SONNO	1		0
SA-NA3-79	0	53	16	2	6	9	7	7		7	7		3	1	25	25	Topamax;Laroxyl	50mg;50mg	1	1	EFFETTI COLLATERALI	2							22.2222	1	0	22.2222	1	0	100	0	0	84	SA-NA3-79	1	1		1			SONNO	1		1
SA-NA3-80	0	54	14	2	6.5	9	7	7		3	3		1	1	10	10	Lyrica	50mg	1	1	EFFETTI COLLATERALI	2							22.2222	1	0	22.2222	1	0	100	0	0	84	SA-NA3-80		1		1			SONNO	1		1
SA-NA3-81	0	39	7	1	4.5	9	7	7	7	8	4	4	3	1	10	10			1	0									22.2222	1	0	22.2222	1	0	22.2222	1	0	730	SA-NA3-81		1		1				1		1
SA-NA3-82	0	35	10	2	6.5	8	6	6	6	8	10	10	4	1	10	0			1	0									25	1	0	25	1	0	25	1	0	730	SA-NA3-82								1		1
SA-NA3-83	0	57	20	2	6.5	10	8	8		8	7		3	1	10	10			1	1	EFFETTI COLLATERALI	2							20	1	0	20	1	0	100	0	0	84	SA-NA3-83		1		1				1		1
SA-NA3-84	1	35	19	2	5.5	6	4	4		8	8		7	1	75	75	4 aminopiridina;Cymbalta	20mg;60mg	1	0									33.3333	1	1	33.3333	1	1	100	0	0	730	SA-NA3-84								1		0
SA-NA3-85	1	59	21	2	6	5	4	4		6	6	6	4	1	10	10			1	0									20	1	0	20	1	0	100	0	0	730	SA-NA3-85	1	1		1			DOLORE	1		0
SA-NA3-86	0	49	17	2	6	8	6	6		6	6	7	3	1	10	10	Mantadan	100mg	1	0									25	1	0	25	1	0	100	0	0	730	SA-NA3-86	1							1		0
SA-NA3-87	1	51	11	2	6.5	5	5			11			3	1	10	10	4 aminopiridina	10mg	3	1	INEFFICACIA	1							0	0	0	100			100	0	0	28	SA-NA3-87								1		1
SA-NA3-88	1	44	7	1	4	6	4	6		8			4	1	10	10			1	1	INEFFICACIA	1							33.3333	1	1	0			100	0	0	84	SA-NA3-88								1		1
SA-NA3-89	0	62	28	2	5	7	4	4		2	2		3	1	10	10			1	0									42.8571	1	1	42.8571	1	1	100	0	0	730	SA-NA3-89		1		1				1		0
SA-NA3-90	0	67	38	1	5.5	9	7	7		5	5		1	1	10	0			1	0									22.2222	1	0	22.2222	1	0	100	0	0	730	SA-NA3-90		1		1				1		0
SA-NA3-91	1	53	20	2	6	7	4	4	4	6	6	6	3	1	10	10	Keppra;Cymbalta;Tegretol;Remeron	100mg;50mg;1200mg;30mg	1	0									42.8571	1	1	42.8571	1	1	42.8571	1	1	730	SA-NA3-91		1		1			DOLORE SONNO	1		1
SA-NA3-92	0	47	8	2	5	8	6	6	6	9	9	9	4	1	10	10	Tegretol	500mg	1	0									25	1	0	25	1	0	25	1	0	730	SA-NA3-92		1					DOLORE SONNO	1		0
SA-NA3-93	1	44	19.5	2	4	5	4	4	4	5	5	3	1	1	10	10			1	0									20	1	0	20	1	0	20	1	0	730	SA-NA3-93							SONNO	1		0
SA-NA3-94	1	64	23	2	4.5	5	5						3	1	10	10	Xatral;Rivotril	2,5mg;0,8mg	3	1	INEFFICACIA	1							0	0	0	100			100	0	0	28	SA-NA3-94								1		0
SA-NA3-95	0	39	16	2	6.5	9	9						1	1	10	10			3	1	INEFFICACIA	1							0	0	0	100			100	0	0	28	SA-NA3-95								1		1
SA-NA3-96	1	52	26	1	4.5	6	3	3	3	6	6	7	1	1	20	20			1	0									50	1	1	50	1	1	50	1	1	730	SA-NA3-96		1		1				1		0
SA-NA3-97	1	41	8	2	6	6	6						4	1	10	10	4 aminopiridina	20mg	3	1	INEFFICACIA	1							0	0	0	100			100	0	0	28	SA-NA3-97								1		1
SA-NA3-98	1	55	27	1	4.5	6	3	3	3	11	11	11	1	1	20	20	Omnic;Lyrica;Trittico;Palexia	0,4mg;300mg;20mg;150mg	1	0									50	1	1	50	1	1	50	1	1	730	SA-NA3-98								1		1
SA-NA3-99	0	47	34	2	6.5	6	0	0	0	1	1	4	1	1	10	10			1	0									100	0	0	100			100	0	0	730	SA-NA3-99		1		1				1		0
SA-NA3-100	1	53	21	2	6.5	8	8			5			1	1	10	10			3	1	INEFFICACIA	1							0	0	0	100			100	0	0	28	SA-NA3-100								1		0
SA-NA3-101	1	48	14	2	6	8	6	8		6	6		4	1	10	10			1	1	INEFFICACIA	1							25	1	0	0			100	0	0	84	SA-NA3-101								1		0
SA-NA3-102	0	57	26	2	6.5	10	8	8	8	11	8	8	7	1	10	0			1	0									20	1	0	20	1	0	20	1	0	730	SA-NA3-102		1		1				1		0
SA-NA3-103	0	40	10	2	6	10	7	10		5	5		1	1	10	10			1	1	INEFFICACIA	1							30	1	1	0			100	0	0	84	SA-NA3-103								1		1
SA-NA3-104	0	42	14	1	5.5	10	10						3	1	10	10	4 aminopiridina	20mg	3	1	INEFFICACIA	1							0	0	0	100			100	0	0	28	SA-NA3-104								1		1
SA-NA3-105	1	39	11.5	1	3.5	8	8						4	1	10	10			3	1	INEFFICACIA	1							0	0	0	100			100	0	0	28	SA-NA3-105								1		0
SA-NA3-106	0	48	16.5	2	5.5	6	4	4	4	3	3	6	1	1	10	10	Laroxyl;Sereupin	20mg;10mg	1	0									33.3333	1	1	33.3333	1	1	33.3333	1	1	730	SA-NA3-106		1		1				1		0
SA-NA3-107	0	54	19	2	7	10	7	4	4	5	5	5	0	1	10	10	Nicetile	1000mg	1	0									30	1	1	60	1	1	60	1	1	730	SA-NA3-107							DOLORE	1		1
SA-NA3-108	1	54	16	2	5	8	8						2	1	10	10			3	1	INEFFICACIA	1							0	0	0	100			100	0	0	28	SA-NA3-108								1		1
SA-NA3-109	1	49	18	2	4.5	9	9						1	1	10	10	Seroquel;Tolep	75mg;900mg	3	1	INEFFICACIA	1							0	0	0	100			100	0	0	28	SA-NA3-109								1		0
SA-NA3-110	0	51	20	2	6.5	8	6			7			4	1	10	10	Wellbutrin;Depakin	150mg;500mg	1	0									25	1	0	100			100	0	0	730	SA-NA3-110		1		1			DOLORE	1		1
SA-NA3-111	1	34	10	2	7	10	8	8		7	7		3	1	0	10	duloxetina	60mg	1	0									20	1	0	20	1	0	100	0	0	730	SA-NA3-111		1		1			SONNO	1		1
SA-NA3-112	1	60	20	2	6.5	8	8						3	1	10	10	Avodart	0,5mg;	3	1	INEFFICACIA	1							0	0	0	100			100	0	0	28	SA-NA3-112								1		0
SA-NA3-113	1	46	12	2	7.5	10	10			12			3	1	10	25	Mirtazapina	45mg	3	1	INEFFICACIA	1							0	0	0	100			100	0	0	28	SA-NA3-113								1		0
SA-NA3-114	1	52	12	2	5	9	7			3			3	1	10	10	Lamictal	100mg	1	0									22.2222	1	0	100			100	0	0	730	SA-NA3-114		1		1				1		1
SA-NA3-115	1	26	5	1	4	6	6			1			1	1	10	10			3	1	INEFFICACIA	1							0	0	0	100			100	0	0	28	SA-NA3-115								1		1
SA-NA3-116	1	48	0	2	6.5	9	5	5	5	9	9	9	4	1	10		Wellbutrin	150mg	1	0									44.4444	1	1	44.4444	1	1	44.4444	1	1	730	SA-NA3-116	1	1		1			DOLROE SONNO	1		1
SA-NA3-117	0	38	8	2	6.5	7	5	5		6	6		7	1	10	10	Topamax; Remeron	100mg;30mg	1	0									28.5714	1	0	28.5714	1	0	100	0	0	730	SA-NA3-117								1		0
SA-NA3-118	1	66	39	2	6	8	5	5		8	8		1	1	10	0			1	0									37.5	1	1	37.5	1	1	100	0	0	730	SA-NA3-118		1		1				1		0
SA-NA3-119	1	46	25	2	7	7	5	5		6	6		1	1	20	20			1	0									28.5714	1	0	28.5714	1	0	100	0	0	730	SA-NA3-119		1		1				1		1
SA-NA3-120	0	52	27	1	4	6	4	4		9	9		3	1	20	20	Lamictal	100mg	1	0									33.3333	1	1	33.3333	1	1	100	0	0	730	SA-NA3-120		1		1				1		0
SA-NA3-121	1	37	9	1	4.5	10	7	7		7	7		1	1	10	10	omnic, cymbalta	0,25mg; 30mg	1	0									30	1	1	30	1	1	100	0	0	730	SA-NA3-121	1	1		1	1		DOLORE	1		0
SA-NA3-122	1	37	8	1	4.5	6	4	4	4	3	4	4	1	1	20	20			1	0									33.3333	1	1	33.3333	1	1	33.3333	1	1	730	SA-NA3-122							CAPOGIRI	1		0
SA-NA3-123	1	42	11	2	5.5	8	6	6	6	8	8	4	1	1	10	10			1	0									25	1	0	25	1	0	25	1	0	730	SA-NA3-123	1	1		1			SONNO	1		1
SA-NA3-124	1	44	16	2	7.5	7	5	5		5	5		6	1	10	10	EUTIMIL	10mg	1	0									28.5714	1	0	28.5714	1	0	100	0	0	730	SA-NA3-124								1		1
SA-NA3-125	0	50	10	2	5.5	8	8			12			3	1	30	30	Detrusitol	4mg	3	1	INEFFICACIA E EFFETTI COLLATERALI	1.2							0	0	0	100			100	0	0	28	SA-NA3-125	1							1		0
SA-NA3-126	0	52	10	2	7	10	10			12			3	1	50	50	Lamictal	100mg	3	1	INEFFICACIA E EFFETTI COLLATERALI	1.2							0	0	0	100			100	0	0	28	SA-NA3-126								1		0
SA-NA3-127	0	33	10	2	7	10	10			8			3	1	10	0	Wellbutrin	10mg	3	1	INEFFICACIA	1							0	0	0	100			100	0	0	28	SA-NA3-127								1		1
SA-NA3-128	1	32	10	2	6.5	7	5	5		12	12		3	1	10	10			1	0									28.5714	1	0	28.5714	1	0	100	0	0	730	SA-NA3-128		1		1				1		1
SA-NA3-129	1	74	8	2	6	7	7						6	1	10	10	Tegretol; Omnic	200mg;0,4mg	3	1	INEFFICACIA	1							0	0	0	100			100	0	0	28	SA-NA3-129								1		1
SA-NA3-130	1	60	20	2	5.5	6	6						3	1	20	20	Urorec	4mg	3	1	INEFFICACIA E EFFETTI COLLATERALI	1.2							0	0	0	100			100	0	0	28	SA-NA3-130								1		0
SA-NA3-131	0	57	17	2	5	7	5	5		4	4		3	1	20	20			1	0									28.5714	1	0	28.5714	1	0	100	0	0	730	SA-NA3-131		1		1				1		1
SA-NA3-132	0	44	27	2	7.5	9	7	7		4	4		6	1	10	10	Rivotril;Anafranil;Fevarin	3mg;75mg;100mg	1	0									22.2222	1	0	22.2222	1	0	100	0	0	730	SA-NA3-132		1		1			DOLORE	1		0
SA-NA3-133	1	32	12.5	1	3.5	5	4	4	4	1	1	5	3	1	10	10			1	0									20	1	0	20	1	0	20	1	0	730	SA-NA3-133		1		1				1		0
SA-NA3-134	0	53	8	2	5.5	8	6	6		8	8		1	1	10	10	wellbutrin, cymbalta	150mg;30mg	1	0									25	1	0	25	1	0	100	0	0	730	SA-NA3-134				1				1		1
SA-NA3-135	1	44	10	2	5.5	8	6	6		6	6		4	1	10	0			1	0									25	1	0	25	1	0	100	0	0	730	SA-NA3-135		1					DOLORE SONNO	1		1
SA-NA3-136	1	65	10	2	5	9	9			5			2	1	20	20	Trittico; Zarelis; Lorans; Xatral	150mg;150mg;5mg;2,5mg	3	1	INEFFICACIA	1							0	0	0	100			100	0	0	28	SA-NA3-136								1		1
SA-NA3-137	1	30	11	2	6	10	2	2	2	6	4	4	4	1	10	10	Laroxyl	30mg	1	0									80	1	1	80	1	1	80	1	1	730	SA-NA3-137	1	1		1				1		0
SA-NA3-138	0	43	8	2	7	9	6	6		8	8		2	1	12.5	12.5	Cymbalta; Topamax	60mg;100mg	1	0									33.3333	1	1	33.3333	1	1	100	0	0	730	SA-NA3-138		1		1				1		1
SA-NA3-139	0	59	10	2	5.5	5	4	4		8	8		2	1	87.5	87.5			1	0									20	1	0	20	1	0	100	0	0	730	SA-NA3-139		1		1				1		0
SA-NA3-140	0	53	10	2	5.5	10	7			8			1	1	20	20			1	0									30	1	1	100			100	0	0	730	SA-NA3-140		1		1				1		1
SA-NA3-141	0	42	8.3	1	4.5	7	5			10			1	1	20	20	Lamictal	100mg	1	0									28.5714	1	0	100			100	0	0	730	SA-NA3-141		1		1				1		0
SA-NA3-142	0	40	15	2	6.5	6	4	4		6	6		3	1	10	10			1	0									33.3333	1	1	33.3333	1	1	100	0	0	730	SA-NA3-142							DOLORE, SONNO	1		0
SA-NA3-143	0	47	12	1	5	7	5	5		8	8		1	1	10	10	Omnic, Vesiker, Anafranil	0,4mg;5mg;25mg	1	0									28.5714	1	0	28.5714	1	0	100	0	0	730	SA-NA3-143								1		0
SA-NA3-144	1	57	12	2	6.5	10	6			12			3	1	10	0	Vesiker	5mg	1	0									40	1	1	100			100	0	0	730	SA-NA3-144								1		1
SA-NA3-145	0	62	31	2	8	6	6			12			0	1	10	10			3	1	INEFFICACIA	1							0	0	0	100			100	0	0	28	SA-NA3-145								1		0
SA-NA3-146	1	56	12	2	6	5	4			9			3	1	50	50	LAMICTAL	100mg	1	0									20	1	0	100			100	0	0	730	SA-NA3-146								1		0
SA-NA3-147	0	50	24	1	4	8	8			7			1	1	10	10	Lamictal; Anafranil; Urorek	50mg;25mg;4mg	3	1	INEFFICACIA E EFFETTI COLLATERALI	1.2							0	0	0	100			100	0	0	28	SA-NA3-147								1		0
SA-NA3-148	0	49	17.8	1	4.5	9	7	7		4	4		3	1	37.5	37.5	Laroxyl; Xanax	36mg;0,75mg	1	0									22.2222	1	0	22.2222	1	0	100	0	0	730	SA-NA3-148								1		1
SA-GA-01	0	45	15	3	7.5	9	7	7	7	10	10	10		1	25 MG 3/DIE				1	0									22.2222	1	0	22.2222	1	0	22.2222	1	0	730	SA-GA-01										1
SA-GA-02	1	53	18	2	6	5	2	2	2	7	7	7	3						1	1	SCELTA DEL PAZIENTE DOPO 3 MESI	4							60	1	1	60	1	1	60	1	1	730	SA-GA-02										0
SA-GA-03	0	47	26	2	7	10	9	9		6	6			1	25 MG 2/DIE				3	1	INEFFICACIA DOPO 2 MESI DI TP+EFFETTI COLLATERALI	1.2							10	0	0	10	0	0	100	0	0	730	SA-GA-03										1
SA-GA-04	0	58	8	2	7	6	4	4	4	6	7	7		1	37,5 MG/DIE				1	1	INEFFICACIA DOPO 6 MESI DI TP ED EFFETTI COLL	1.2							33.3333	1	1	33.3333	1	1	33.3333	1	1	730	SA-GA-04										0
SA-GA-05	0	61	28	2	7	7	7												3	0									0	0	0	100			100	0	0	730	SA-GA-05										1
SA-GA-06	0	41	13	2	6.5	8	7			5			3	9	100 MG 2/DIE				3	1	INEFFICACIA DOPO 1 MESE	1							12.5	0	0	100			100	0	0	28	SA-GA-06										0
SA-GA-07	0	68	15	2	7	8	5	5	5	10	10	10		1	25 MG X 3/DIE				1	0									37.5	1	1	37.5	1	1	37.5	1	1	730	SA-GA-07										1
SA-GA-08	0	47	16	2	6.5	8	5	5	5	8	8	8		1	100 MG 3/DIE				1	0									37.5	1	1	37.5	1	1	37.5	1	1	730	SA-GA-08										1
SA-GA-09	0	51	6	2	7	8	4	4	4	7	7	7		1	50 MG/DIE				1	0									50	1	1	50	1	1	50	1	1	730	SA-GA-09										1
SA-GA-10	0	54	7	3	5.5	7	4	4	4	6	6	6	7	1	50 MG/DIE				1	0									42.8571	1	1	42.8571	1	1	42.8571	1	1	730	SA-GA-10										0
SA-GA-11	1	49	12	2	6.5	9	7	7	7	7	7	7	6						1	1	DOPO 3 MESI STOP X LESIONI BOLLOSE CAVO ORALE	2				1			22.2222	1	0	22.2222	1	0	22.2222	1	0	730	SA-GA-11										1
SA-GA-12	0	48	25	2	8.5	7	5	5	5	4	4	4		1	25 MG/DIE				1	1	DOPO 3 MESI intolleranza (cefalea, ipotensione, tachicardia)	2							28.5714	1	0	28.5714	1	0	28.5714	1	0	730	SA-GA-12										1
SA-GA-13	1	38	11	3	7.5	9	9			10	4			1	15 MG/DIE				3	1	INEFFICACIA DOPO 1 MESE ED EFFETTI COLLATERALI	1.2							0	0	0	100			100	0	0	28	SA-GA-13										1
SA-GA-14	1	48	13	2	7	9	9			12				2	8 MG/DIE				3	1	INEFFICACIA DOPO 1 MESE ED EFFETTI COLLATERALI	1.2							0	0	0	100			100	0	0	28	SA-GA-14										0
SA-GA-15	1	47	21	3	8	9	6	6	6	12	12	12		1	75 MG/DIE				1	0									33.3333	1	1	33.3333	1	1	33.3333	1	1	730	SA-GA-15										1
SA-GA-16	0	32	14	2	6.5	9	7	7	7	8	5	5		1	37,5 MG/DIE				1	0									22.2222	1	0	22.2222	1	0	22.2222	1	0	730	SA-GA-16										0
SA-GA-17	1	50	20	1	5	6	6			12			4	1	50 MG/DIE				3	1	INEFFICACIA DOPO 1 MESE	1							0	0	0	100			100	0	0	730	SA-GA-17										0
SA-GA-18	0	49	10	2	6.5	8	9			4			2	1	20 MG/DIE				3	1	INEFFICACIA DOPO 1 MESE	1							-12.5	0	0	100			100	0	0	730	SA-GA-18										0
SA-GA-19	1	47	25	2	6.5	7	3	3	3	9	8	7		1	25 MG/DIE		GABAPENTIN	1200 MG/DIE	1	0									57.1429	1	1	57.1429	1	1	57.1429	1	1	730	SA-GA-19										1
SA-GA-20	0	54	29	2	6.5	9	7	7	7	8	8	8		1	75 MG/DIE	50 MG/DIE	GABAPENTIN	900 MG/DIE	1	0									22.2222	1	0	22.2222	1	0	22.2222	1	0	730	SA-GA-20										1
SA-GA-21	1	47	14	2	7.5	8	8			12				1	50 MG/DIE				1	1	INEFFICACIA DOPO 1 MESE ED EFFETTI COLLATERALI	1.2							0	0	0	100			100	0	0	730	SA-GA-21										1
SA-GA-22	1	40	12	2	6	8	7			7			4						3	1	INEFFICACIA ED EFFETTI COLLATERALI DOPO 1 MESE	1.2							12.5	0	0	100			100	0	0	730	SA-GA-22										1
SA-GA-23	0	29	9	2	9	9	5	5	5	8	8	8		5	75 microgrammi/ml				1	0									44.4444	1	1	44.4444	1	1	44.4444	1	1	730	SA-GA-23										1
SA-GA-24	0	45	10	2	6.5	9	6	6		8	7		1	1	25 MG/DIE				1	0									33.3333	1	1	33.3333	1	1	100	0	0	730	SA-GA-24										0
SA-GA-25	0	50	8	2	6.5	8	5			9	9	9							1	0									37.5	1	1	100			100	0	0	730	SA-GA-25										1
SA-GA-26	0	59	23	2	8	8	10			7				1	65,2 MG/DIE				3	1	INEFFICACIA DOPO 1 MESE EFFETTI COLLATERALI	1.2							-25	0	0	100			100	0	0	730	SA-GA-26										1
SA-GA-27	1	43	18	2	6	6	6			4			3	1	75 MG/DIE		MANTADAN/CITALOPRAM,	200 MG/DIE	3	1	INEFFICACIA DOPO 1 MESE ED EFFETTI COLLATERALI	1.2							0	0	0	100			100	0	0	730	SA-GA-27										0
SA-GA-28	1	46	12	2	8.5	9	7	7	7	11	9	9		1	25 MG 3/DIE		ZOLOFT	50 MG/DIE-	1	1	DOPO 4 MESI EFFETTI COLLATERALI INTERAZIONE CON ANTIDEPRESSIVO SSRI	2							22.2222	1	0	22.2222	1	0	22.2222	1	0	730	SA-GA-28										0
SA-GA-29	1	43	6	2	7	8	6	6	6	10	10	10		1	75 MG/DIE		PREGABALIN	150 MG X 3/DIE	1	0									25	1	0	25	1	0	25	1	0	730	SA-GA-29										0
SA-GA-30	0	49	29	2	7	6	4	4	4	9	9	9							1	0									33.3333	1	1	33.3333	1	1	33.3333	1	1	730	SA-GA-30										0
SA-GA-31	1	52	22	2	7.5	9	4	4	4	4	4	4		1	50 MG/DIE				1	1	EFFETTI COLLATERALI DOPO 9 MESI DI TP (DEPRESSIONE)	2					1		55.5556	1	1	55.5556	1	1	55.5556	1	1	730	SA-GA-31										1
SA-GA-32	1	63	9	2	7	7	7			6							PREGABALIN	75 MG/DIE	3	1	INEFFICACIA DOPO 1 MESE	1							0	0	0	100			100	0	0	730	SA-GA-32										1
SA-GA-33	0	53	15	3	6.5	5	4			6							PREGABALIN	300MG/DIE	3	1	INEFFICACIA DOPO 1 MESE	1							20	1	0	100			100	0	0	730	SA-GA-33										0
SA-GA-34	0	55	10	2	7	9	6	6	6	10	8	10		1	25 MG		PREGABALIN	225 mg/die	1	0									33.3333	1	1	33.3333	1	1	33.3333	1	1	730	SA-GA-34										1
SA-GA-35	0	47	10	2	6	8	6	6	6	6	7	7		1	10 MG/DIE	20 MG/DIE			1	0									25	1	0	25	1	0	25	1	0	730	SA-GA-35										0
SA-GA-36	0	60	24	2	7.5	6	6			8				1	25 MG				3	1	INEFFICACIA DOPO 1 MESE	1							0	0	0	100			100	0	0	730	SA-GA-36										1
SA-GA-37	0	58	13	2	7.5	10	8	8	8	9	9	9		1	75 MG/DIE				1	0									20	1	0	20	1	0	20	1	0	730	SA-GA-37										1
SA-GA-38	0	60	25	2	7	4	4			6				1	25MG				3	1	INEFFICACIA DOPO 1 MESE ED EFFETTI COLLATERALI	1.2							0	0	0	100			100	0	0	730	SA-GA-38										0
SA-GA-39	1	28	7	3	7	9	2	2	2	10	10	10		1	37,5 MG/DIE		RIVOTRIL	22GGT	1	1	DOPO 5 MESI PER INEFFICACIA ED EFFETTI COLLATERALI (STIPSI+CONFUSIONE)	1.2					1	1	77.7778	1	1	77.7778	1	1	77.7778	1	1	730	SA-GA-39										0
SA-GA-40	0	53	31	2	9	6	3	3	3	8	8	8		1	37,5 MG/DIE				1	0									50	1	1	50	1	1	50	1	1	730	SA-GA-40										1
SA-GA-41	0	60	42	2	8	10	4	3	3	8	7	7		1	37,5 MG/DIE				1	0									60	1	1	70	1	1	70	1	1	730	SA-GA-41										1
SA-GA-42	1	44	20	1	3.5	5	2	2	2	5	4	4	4	1	25 MG				1	0									60	1	1	60	1	1	60	1	1	730	SA-GA-42										0
SA-GA-43	0	48	6	2	6	7				6	4		7	1	25 MG	25 MG			1	1	EFFETTI COLLATERALI: SENSAZ STOEDIMENTO MANCANZA DI APPETITO	2					1	1	100	0	0	100			100	0	0	730	SA-GA-43										0
SA-GA-44	0	43	14	2	4.5	7	5	5	5	12	12	12	6	1	25 MG/DIE				1	0									28.5714	1	0	28.5714	1	0	28.5714	1	0	730	SA-GA-44										0
SA-GE - 01	0	49	14	1	5	8	5	5		6	6	7	0	1, 8	50, 150	no	2	30	1	1	EFFETTI COLLATERALI	2							37.5	1	1	37.5	1	1	100	0	0	210	SA-GE - 01										0
SA-GE - 02	1	62	30	3	6.5	9	9			6			0	1	75	no	4	2	3	1	NO RESPONDER	1							0	0	0	100			100	0	0	30	SA-GE - 02										1
SA-GE - 03	1	38	10	1	6.5	10	7	7	7	5	6	7	0	1	50	no	3	20	1	0									30	1	1	30	1	1	30	1	1	730	SA-GE - 03										1
SA-GE - 04	0	66	23	3	6.5	9	6	6	6	8	8	8	0	1	50	no	2	30	1	0									33.3333	1	1	33.3333	1	1	33.3333	1	1	730	SA-GE - 04										0
SA-GE - 05	0	59	10	1	6	9	4	4	4	5	5	4	3	1	50	no	6	10	1	0									55.5556	1	1	55.5556	1	1	55.5556	1	1	730	SA-GE - 05										1
SA-GE - 06	0	46	17	2	6.5	10	7	7	7	8	8	8	0	1	37.5	37.5	no	no	1	0									30	1	1	30	1	1	30	1	1	730	SA-GE - 06										0
SA-GE - 07	1	37	19	2	7	5	5			6			0	1	25	no	no	no	3	1	NO RESPONDER	1							0	0	0	100			100	0	0	30	SA-GE - 07										1
SA-GE - 08	0	47	7	2	6.5	9	7	7	7	6	7	8	0	1	50	no	no	no	2	0									22.2222	1	0	22.2222	1	0	22.2222	1	0	730	SA-GE - 08										0
SA-GE - 09	1	74	0.7	1	6.5	8	6	6	6	8	8	8	0	1	37.5	no	no	no	1	0									25	1	0	25	1	0	25	1	0	730	SA-GE - 09										0
SA-GE - 10	1	52	10	1	5	5	2	2	2	10	8	8	0	1, 8	37,5 ; 300	no, 300	/ , NO	/, NO	1	0									60	1	1	60	1	1	60	1	1	730	SA-GE - 10										0
SA-GE - 11	1	44		2	6.5	9	9			8			0	8	500	no	2	40	3	1	NO RESPONDER	1							0	0	0	100			100	0	0	2	SA-GE - 11										1
SA-GE - 12	1	40	11	2	7	6	4	4	4	5	5	5	4	1	37.5	no	no	no	1	0									33.3333	1	1	33.3333	1	1	33.3333	1	1	730	SA-GE - 12										1
SA-GE - 13	1	48	6	3	6.5	9	7	7	7	10	10	10	0	1, 8	25, 150	no	no	no	1	0									22.2222	1	0	22.2222	1	0	22.2222	1	0	730	SA-GE - 13										0
SA-GE - 14	1	66	23	3	7.5	9	7	7	7	10	8	8	0	1	25	no	no	no	1	0									22.2222	1	0	22.2222	1	0	22.2222	1	0	730	SA-GE - 14										1
SA-GE - 15	1	49	6	3	6.5	6	6						0	8, 1	300, 25	300, NO	no	no	3	1	EFFETTI COLLATERALI	2							0	0	0	100			100	0	0	2	SA-GE - 15										0
SA-GE - 16	0	75	14	3	6.5	8	2	2	2	4	4	4	0	1	25	no	no	no	1	0									75	1	1	75	1	1	75	1	1	730	SA-GE - 16										1
SA-GE - 17	1	35	17	1	7	9	6	6	6	10	10	10	2	1, 7	62,5; 300	no, 300	7	500	1	0									33.3333	1	1	33.3333	1	1	33.3333	1	1	730	SA-GE - 17										1
SA-GE - 18	0	42	8	1	2	7	5	5	5	10	10	10	2	1	25	no	no	no	1	0									28.5714	1	0	28.5714	1	0	28.5714	1	0	730	SA-GE - 18										0
SA-GE - 19	0	51	13	2	6.5	10	10			6			0	1	50	no	no	no	3	1	EFFETTI COLLATERALI	2							0	0	0	100			100	0	0	30	SA-GE - 19										1
SA-GE - 20	1	65	18	3	7	10	2	2	2	10	10	10	10	1, 8	37,5; 200	no, 100	no	no	1	0									80	1	1	80	1	1	80	1	1	730	SA-GE - 20										0
SA-GE - 21	0	50	3	2	7	10	9			4			0	1; 7	25, 400	NO; 400	4	20	3	1	EFFETTI COLLATERALI	2							10	0	0	100			100	0	0	30	SA-GE - 21										0
SA-GE - 22	1	63	5	3	5	10							0	1	25	NO	no	no	3	1	EFFETTI COLLATERALI	2							100	0	0	100			100	0	0	20	SA-GE - 22										0
SA-GE - 23	0	40	17	2	7	8	6	6	6	8	8	8	0	1	62.5	no	4	20	1	0									25	1	0	25	1	0	25	1	0	730	SA-GE - 23										1
SA-GE - 24	1	69	10	2	5	7	5	5	5	5	6	6	0	1	10	no	no	no	1	0									28.5714	1	0	28.5714	1	0	28.5714	1	0	730	SA-GE - 24										1
SA-GE - 25	0	38	3	1	6	8	3	3	3	4	4	3	3	1	10	no	5	60	1	0									62.5	1	1	62.5	1	1	62.5	1	1	730	SA-GE - 25										0
SA-GE - 26	1	52	16	3	6	8	6	6	6	6	6	6	0	1	10	no	no	no	1	0									25	1	0	25	1	0	25	1	0	730	SA-GE - 26										1
SA-GE - 27	0	35	9	2	6.5	9	7	7	7	6	8	8	3	1	10	no	no	no	1	0									22.2222	1	0	22.2222	1	0	22.2222	1	0	730	SA-GE - 27										1
SA-GE - 28	1	67	34	2	6	8	5	5	5	6	7	6	0	1; 7	12,5; 400	no; no	no	no	1	0									37.5	1	1	37.5	1	1	37.5	1	1	730	SA-GE - 28										1
SA-GE - 29	0	76	34	2	6.5	5	4			6			0	1	12.5	no	no	no	3	1	NO RESPONDER	1							20	1	0	100			100	0	0	240	SA-GE - 29										0
SA-GE - 30	1	52	4	1	6	7	7			8			0	1	25	no	no	no	3	1	NO RESPONDER	1							0	0	0	100			100	0	0	10	SA-GE - 30										0
SA-GE - 31	0	62				10							0	1	12.5	no	no	no	3	1	NO RESPONDER	1							100	0	0	100			100	0	0	30	SA-GE - 31										0
SA-GE - 32	1	54	8	3	5	7	5	5		8	8		0	1	10	no	no	no	2	1	EFFETTI COLLATERALI	2							28.5714	1	0	28.5714	1	0	100	0	0	30	SA-GE - 32										1
SA-GE - 33	1	43	23	1	6.5	8	8			6			0	1	12.5	no	no	no	3	1	NO RESPONDER	1							0	0	0	100			100	0	0	30	SA-GE - 33										1
SA-GE - 34	0	71	11	2	6	8	8			6			0	1	10	no	no	no	3	1	NO RESPONDER	1							0	0	0	100			100	0	0	30	SA-GE - 34										0
SA-GE - 35	1	45	9	3	5.5	5	3			2			0	1	25	no	no	no	2	1	SCARSA EFFICACIA	1							40	1	1	100			100	0	0	30	SA-GE - 35										0
SA-GE - 36	0	44	8	1	4	4	4			6	6		0	7	300	no	no	no	3	1	EFFETTI COLLATERALI	2							0	0	0	100			100	0	0	30	SA-GE - 36										0
SA-GE - 37	0	53	14	1	5	6	4	4	4	7	7	7	3	2	300	no	1	100	1	0									33.3333	1	1	33.3333	1	1	33.3333	1	1	730	SA-GE - 37										1
SA-GE - 38	1	46	10	1	6	6	7			12			3	7, 1	600, 37,5	no; no	no	no	3	1	NO RESPONDER	1							-16.6667	0	0	100			100	0	0	30	SA-GE - 38										0
SA-GE - 39	1	56	10	3	5	6	3	3	3	8	8	6	0	7, 1	600, 25	no; no	no	no	1	0									50	1	1	50	1	1	50	1	1	730	SA-GE - 39										1
SA-GE - 40	1	40	16	3	6.5	9	7	7	7	7	7	7	0	1	10	no	no	no	3	0									22.2222	1	0	22.2222	1	0	22.2222	1	0	730	SA-GE - 40										1
SA-GE - 41	0	42	4		7	9	7	9		8	8		0	1	50	no			1	1	SCARSA EFFICACIA	1							22.2222	1	0	0			100	0	0	60	SA-GE - 41										1
SA-GE - 42	0	39	12	2	7	8	8			6	6		0	1	25	no	no		3	1	EFFETTI COLLATERALI	2							0	0	0	100			100	0	0	30	SA-GE - 42										1
SA-GE - 43	0	66	8	3	6.5	5	3	3	3	4	4	3	3	7, 1	800; 37,5	800	no	no	1	0									40	1	1	40	1	1	40	1	1	730	SA-GE - 43										0
SA-GE - 44	0	71	21	3	7.5	7	8			11	11		0	1	25	no	no	no	3	1	NO RESPONDER	1							-14.2857	0	0	100			100	0	0	30	SA-GE - 44										1
SA-GE - 45	1	40	22	2	7	6	4	4	4	7	7	3	0	1	12.5	no	no	no	1	0									33.3333	1	1	33.3333	1	1	33.3333	1	1	730	SA-GE - 45										1
SA-GE - 46	1	46	2	1	5	8	7			12			0	1	12.5	no	no	no	3	1	EFFETTI COLLATERALI	2							12.5	0	0	100			100	0	0	10	SA-GE - 46										0
SA-GE - 47	1	56	7	2	7	10	10			8			0	1	25	no	no	no	3	1	EFFETTI COLLATERALI	2							0	0	0	100			100	0	0	30	SA-GE - 47										1
SA-GE - 48	0	48	14	1	3	5	3	3	3	5	4	3	3	1	12.5	no	no	no	1	0									40	1	1	40	1	1	40	1	1	730	SA-GE - 48										1
SA-GE - 49	0	59	19	2	7	8	8			4			0	1; 7	25, 600	no, no	no	no	3	1	EFFETTI COLLATERALI	2							0	0	0	100			100	0	0	30	SA-GE - 49										0
SA-GE - 50	0	50	4	1	6.5	10	0	1	1	4	4	4	0	1	25	no	no	no	1	0									100	0	0	90	1	1	90	1	1	730	SA-GE - 50										0
SA-GE - 51	1	55	18	2	6.5	8	4	4	4	8	8	6	0	1	100	100	no	no	1	0									50	1	1	50	1	1	50	1	1	730	SA-GE - 51										0
SA-GE - 52	0	55		2	6.5	5	5			7			3	1	12.5	no	no	no	3	1	EFFETTI COLLATERALI	2							0	0	0	100			100	0	0	30	SA-GE - 52										1
SA-GE - 53	0	49	7	1	6.5	7	7			2			4	1	25	no	no	no	3	1	EFFETTI COLLATERALI	2							0	0	0	100			100	0	0	2	SA-GE - 53										0
SA-GE - 54	0	60	12	2	8	10	8	8	8	12	6	6	0	1	37.5	no	no	no	2	0									20	1	0	20	1	0	20	1	0	730	SA-GE - 54										0
SA-CS-01	1	59	26	3	6	7	5			4			0	1	20mg/die	20mg/die	7	600mg	3	1	SCARSA COMPLIANCE	0							28.5714	1	0	100			100	0	0	82	SA-CS-01						0		1	1	0
SA-CS-02	0	55	27	2	8	6	4			3			0	1	20 mg/die	20MG/DIE	5	75 mg	3	1	ECCESSIVA SEDAZIONE	2			1				33.3333	1	1	100			100	0	0	86	SA-CS-02						1		1	1	0
SA-CS-03	0	50	20	2	6	7	5			4			1	1	25 mg/die	25 mg/die	///	///	3	1	SCARSA COMPLIANCE	0							28.5714	1	0	100			100	0	0	32	SA-CS-03						0		1	1	1
SA-CS-04	0	43	18	1	5	6	4			3			0	1	25 mg/die	25 mg/die	///	///	3	1	SCARSA COMPLIANCE	0							33.3333	1	1	100			100	0	0	31	SA-CS-04						1		1	1	1
SA-CS-05	0	50	8	2	5	7	5			4			1	1	20 mg/die	20 mg/die	///	///	3	1	SCARSA COMPLIANCE	0							28.5714	1	0	100			100	0	0	730	SA-CS-05				1		0		1	1	1
SA-CS-06	0	64	17	2	7	8	6	4		4	8		0	1	50 mg/die	50 mg/die	///	///	1	0	////								25	1	0	50	1	1	100	0	0	268	SA-CS-06						1		1	1	0
SA-CS-07	1	57	27	2	7	6	4	4		4	6		0	1	50 mg/die	50 mg/die	///	///	1	0	////								33.3333	1	1	33.3333	1	1	100	0	0	730	SA-CS-07		1				1		1	1	0
SA-CS-08	0	58	27	2	7	8	6			4			0	1	50mg/die	50mg/die	5	150mg	2	0	SCARSA COMPLIANCE	0							25	1	0	100			100	0	0	730	SA-CS-08				1		0		1	1	1
SA-CS-09	1	49	25	2	8	9	7	5		5	5		0	1	75mg/die	75 mg/die	///	///	1	0	///								22.2222	1	0	44.4444	1	1	100	0	0	730	SA-CS-09	1			1		1		1	1	1
SA-CS-10	1	41	8	3	6	5	4	4		6	7		0	1	25mg/die	25 mg/die	///	///	2	1	SCARSA COMPLIANCE	0							20	1	0	20	1	0	100	0	0	190	SA-CS-10						1		1	1	1
SA-CS-11	0	51	17	2	6	6	4			4			1	1	25mg/die	25 mg/die	///	///	2	1	ALLUCINAZIONI VISIVE	2					1		33.3333	1	1	100			100	0	0	31	SA-CS-11						1		1	1	1
SA-CS-12	0	56	23	2	8	8	6			4			0	1	25mg/die	25 mg/die	///	///	1	0	///								25	1	0	100			100	0	0	730	SA-CS-12				1		0		1	1	0
SA-CS-13	1	43	10	1	6	6	4	4		4	7		1	1	50mg/die	50mg/die	///	///	1	0	///								33.3333	1	1	33.3333	1	1	100	0	0	730	SA-CS-13	1			1	1	1		1	1	1
SA-CS-14	0	46	6	2	6	6	4			5			2	1	25mg/die	25mg/die	///	///	2	1	SCARSA COMPLIANCE	0							33.3333	1	1	100			100	0	0	237	SA-CS-14						0		1	1	1
SA-CS-15	1	57	20	2	6.5	7	5	5		4	9	10	0	1	50mg/die	50mg/die	///	///	1	0	///								28.5714	1	0	28.5714	1	0	100	0	0	730	SA-CS-15				1	1	0		1	1	0
SA-CS-16	0	52	25	2	6	7	5	5		4			1	1	50mg/die	50mg/die	///	///	1	0	///								28.5714	1	0	28.5714	1	0	100	0	0	730	SA-CS-16				1		1		1	1	1
SA-CS-17	0	53	24	2	6.5	6	4			4			2	1	25mg/die	25mg/die	5	60mg	2	1	ECCESSIVA SEDAZIONE	2			1				33.3333	1	1	100			100	0	0	30	SA-CS-17						0		1	1	0
SA-CS-18	1	31	16	3	6	7	5			4			1	1	25mg/die	25mg/die	///	///	1	0	///								28.5714	1	0	100			100	0	0	730	SA-CS-18	1					1		1	1	0
SA-CS-19	1	43	17	2	6	6	4	7		4	8		0	1	50mg/die	50mg/die	///	///	1	0	///								33.3333	1	1	-16.6667	0	0	100	0	0	730	SA-CS-19				1		1		1	1	0
SA-CS-20	0	57	18	2	6	8	6			4			0	1	50mg/die	50mg/die	///	///	1	0	///								25	1	0	100			100	0	0	730	SA-CS-20				1		1		1	1	0
SA-CS-21	1	42	17	2	6.5	7	5			4			0	1	25mg/die	25mg/die	7	1000 mg	2	1	SENSO DI CONFUSIONE	2					1		28.5714	1	0	100			100	0	0	31	SA-CS-21						0		1	1	1
SA-CS-22	0	62	31	2	7	5	4	4		6	7	7	0	1	50mg/die	50mg/die	///	///	1	0	///								20	1	0	20	1	0	100	0	0	730	SA-CS-22					1	1	DOLORE, VOCE,	1	1	1
SA-CS-23	1	60	29	2	8	9	7	6		4	8	6	0	1	50mg/die	50mg/die	///	///	1	0	///								22.2222	1	0	33.3333	1	1	100	0	0	730	SA-CS-23				1		1	DOLORE,	1	1	1
SA-CS-24	0	55	17	2	7	8	6	6		7	8		0	1	50mg/die	50mg/die	5	60mg	1	0	///								25	1	0	25	1	0	100	0	0	730	SA-CS-24				1		1	DOLORE,	1	1	0
SA-CS-25	1	41	23	1	5.5	7	5			4			3	1	50mg/die	50mg/die	///	///	1	0	///								28.5714	1	0	100			100	0	0	730	SA-CS-25				1		0		1	1	1
SA-CS-26	0	65	15	2	7.5	7				3			0	1	25mg/die	///	7	400mg	2	0	///								100	0	0	100			100	0	0	730	SA-CS-26				1		0		1	1	0
SA-TO-01	0	64	16	2	7.5	7	5	4		4	4		5	1	50 mg	50 mg	/	/	3	1	inefficacia	1							28.5714	1	0	42.8571	1	1	100	0	0	167	SA-TO-01	1	1				0	SONNO	1	1	0
SA-TO-02	0	46	19	2	7	10	9	6		8	6		5	1	75 mg	75 mg	4	escitalopram 10 mg	2	0	/								10	0	0	40	1	1	100	0	0	730	SA-TO-02	1			1		0		1	1	1
SA-TO-03	0	68	39	2	6	5	5	3	3	7	4	4	2	1	50 mg	50 mg	4	sertralina 50 mg	2	0	/								0	0	0	40	1	1	40	1	1	730	SA-TO-03				1		1		1	1	1
SA-TO-04	1	59	15	2	6	5	3	3		6	4		5	6	3 gtt	3 gtt	/	/	2	1	incontinenza fecale	2					1		40	1	1	40	1	1	100	0	0	144	SA-TO-04	1			1		0	SONNO	1	1	0
SA-TO-05	1	60	24	2	6.5	7	1	7	5	6	8	8	5	1 + 2	75 mg	75 mg	/	/	1	0	/								85.7143	1	1	0			28.5714	1	0	730	SA-TO-05		1		1		0	SONNO	1	1	1
SA-TO-06	1	62	13	2	8	8	6	6		4	2		5	1	75 mg	75 mg	5.7	60 mg duloxetina; topiramato 100 mg	2	1	debolezza AAII	2						1	25	1	0	25	1	0	100	0	0	65	SA-TO-06						0		1	1	1
SA-TO-07	0	39	18	2	6.5	9	6	5	5	4	5	4	5	1	75 mg	75 mg	4	citalopram 15 mg	2	0	/								33.3333	1	1	44.4444	1	1	44.4444	1	1	730	SA-TO-07	1	1		1		1	SONNO	1	1	1
SA-TO-08	1	37	6	1	2.5	9	7	6	6	8	7	5	3	1	30 mg	30 mg	4	sertralina 50 mg	2	0	/								22.2222	1	0	33.3333	1	1	33.3333	1	1	730	SA-TO-08		1		1		1		1	1	0
SA-TO-09	1	55	12	2	8	9	4	4	4	6	6	5	5	1	75 mg	75 mg	5	60 mg duloxetina	1	0	/								55.5556	1	1	55.5556	1	1	55.5556	1	1	730	SA-TO-09	1	1		1		1		1	1	0
SA-TO-10	1	35	8	2	6.5	7	7	7		8	8		2	1	50 mg	50 mg	/	/	1	0	/								0	0	0	0			100	0	0	730	SA-TO-10		1				0		1	1	0
SA-TO-11	1	47	11	2	7	7	6	6	6	4	4	4	3	1	50 mg	50 mg	/	/	2	0	/								14.2857	0	0	14.2857	0	0	14.2857	0	0	730	SA-TO-11		1		1		0		1	1	0
SA-TO-12	1	31	24	2	4.5	7	5	8	6	6	5	5	3	1	12, 5 mg	12,5 mg	/	/	1	0	/								28.5714	1	0	-14.2857	0	0	14.2857	0	0	730	SA-TO-12		1		1		0		1	1	1
SA-TO-13	0	66	28	2	6.5	5	5			3			1	1	50 mg	37,5 mg	1	100 mg mantadan	3	1	inefficacia + debolezza AAII + vertigine e sonnolenza	1.2		1					0	0	0	100			100	0	0	28	SA-TO-13						1		1	1	1
SA-TO-14	1	64	7	3	6	6	4			5			5	1	6,25 mg	6,25 mg	/	/	3	1	inefficacia + rallentamento	1.2					1		33.3333	1	1	100			100	0	0	35	SA-TO-14						0		1	1	1
SA-TO-15	1	29	6	1	3.5	6	4	4	4	1	1	3	4	/	/	/	/	/	1	0	/								33.3333	1	1	33.3333	1	1	33.3333	1	1	730	SA-TO-15	1			1		0	DOLORE SONNO	1	1	1
SA-TO-16	1	51	8	2	6.5	7	3	3	3	2	2	2	2	1	6,25 mg	6,25 mg	/	/	1	0	/								57.1429	1	1	57.1429	1	1	57.1429	1	1	730	SA-TO-16		1		1		1	SONNO	1	1	0
SA-TO-17	1	43	16	2	6.5	8							5	/	/	/	/	/	3	1	episodio di depersonalizzazione	2					1		100	0	0	100			100	0	0	3	SA-TO-17				1		0		1	1	0
SA-TO-18	1	57	12	2	8	7	4	3		4	4		2	1	75 mg	75 mg	4	sertralina 50 mg	1	0	/								42.8571	1	1	57.1429	1	1	100	0	0	730	SA-TO-18	1	1				1	SONNO	1	1	0
SA-TO-19	1	58	25	2	7.5	7							5	/	/	/	5	60 mg duloxetina	3	1	vertigine, debolezza e agitazione	2	1	1			1		100	0	0	100			100	0	0	25	SA-TO-19						0		1	1	0
SA-TO-20	1	38	9	2	6	8	6	6	6	7	6	6	3	/	/	/	/	/	1	0	/								25	1	0	25	1	0	25	1	0	730	SA-TO-20		1		1		1	DOLORE	1	1	0
SA-TO-21	1	47	14	2	6.5	6	4	2	2	5	5	5	2	1	12,5 mg	12,5 mg	/	/	1	0	/								33.3333	1	1	66.6667	1	1	66.6667	1	1	730	SA-TO-21	1	1		1		1	SONNO	1	1	1
SA-TO-22	1	62	23	2	8.5	7				5			5	1	75 mg	75 mg	/	/	3	1	difficoltà mnesiche e sedazione	2			1		1		100	0	0	100			100	0	0	10	SA-TO-22						0		1	1	0
SA-TO-23	1	37	18	2	8.5	8	7			12			5	1	37,5 mg	37.5	4.7	sertralina 50 mg, Levetiracetam 750 mg	3	1	inefficacia	1							12.5	0	0	100			100	0	0	29	SA-TO-23						0		1	1	1
SA-TO-24	1	56	14	2	7.5	6	4	4	4	11	7	7	5	1	37,5 mg	37,5 mg	/	/	1	0	/								33.3333	1	1	33.3333	1	1	33.3333	1	1	730	SA-TO-24	1	1		1		0	DOLORE	1	1	1
SA-TO-25	0	53	17	1	6.5	5	4	6		2	3		3	1	6,25 mg	6,25 mg	/	/	2	0	/								20	1	0	-20	0	0	100	0	0	730	SA-TO-25				1		1		1	1	0
SA-TO-26	1	62	36	2	6.5	8	8	3		3	3		5	5	115 mcg	115 mcg	/	/	1	0	/								0	0	0	62.5	1	1	100	0	0	730	SA-TO-26	1	1		1		0	SONNO	1	1	0
SA-TO-27	1	45	17	1	4	7	4	4		8	8		1	1	6,25 mg	/	7	carbamazepina 200 mg	1	0	/								42.8571	1	1	42.8571	1	1	100	0	0	730	SA-TO-27	1	1		1		0		1	1	0
SA-TO-28	0	63	30	2	7.5	8	8			3			5	5	300 mcg/die	300 mcg/die	/	/	3	1	peggioramento ipostenia AAII	2							0	0	0	100			100	0	0	37	SA-TO-28						0		1	1	0
SA-TO-29	0	60	30	2	6.5	7	4	4		6	3		5	1, 8	50 mg/die (pregabalin 150 mg/die)	0	/	/	1	0	/								42.8571	1	1	42.8571	1	1	100	0	0	730	SA-TO-29	1			1		0	DOLORE SONNO	1	1	1
SA-TO-30	1	28	6	1	4.5	5	4	6	6	8	8	8	2	1	25 mg	25 mg	/	/	1	0	/								20	1	0	-20	0	0	-20	0	0	730	SA-TO-30		1		1		1		1	1	1
SA-TO-31	1	35	14	2	7	8	4	4	4	4	8	5	4	1	75 mg	75 mg	1	200 mg mantadan	1	0	/								50	1	1	50	1	1	50	1	1	730	SA-TO-31	1	1		1		1		1	1	0
SA-TO-32	1	59	4	2	6.5	9	7	7		8	3		5	/	/	/	/	/	2	1	instabilità e debolezza AAII	2	1						22.2222	1		22.2222			100			92	SA-TO-32		1		1		1		1	1	0
SA-TO-33	1	52	30	2	6.5	8	5						5	4	/	/	/	/	3	1	vertigini, astenia, instabilità, cedimenti AAII	2	1	1					37.5	1		100			100			29	SA-TO-33						0		1	1	1
SA-RM2-01	0	48	30	3	8	8	6			5				1	75MG,	75MG			1	0									25	1	0	100	0	0	100	0	0	730	SA-RM2-01		1		1		1	tremore	1		0
SA-RM2-02	1	52	22	2	6.5	8	6	6	6	8	7	2		8	75 MG	75 MG			1	0									25	1	0	25	1	0	25	1	0	730	SA-RM2-02		1		1		1		1		0
SA-RM2-03	0	64	16	2	5.5	7	5	5	5	7	7	7	1						1	0									28.5714	1	0	28.5714	1	0	28.5714	1	0	730	SA-RM2-03		1		1		1		1		0
SA-RM2-04	1	69	30	2	6	7	4	4	4	6	5	5							1	0									42.8571	1	1	42.8571	1	1	42.8571	1	1	730	SA-RM2-04		1		1		0		1		1
SA-RM2-05	1	51	13	2	6	7	5	5		6	6			1	100 MG				1	0									28.5714	1	0	28.5714	1	0	100	0	0	730	SA-RM2-05		1		1		1		1		1
SA-RM2-06	0	57	22	2	6	7	4	4	4	8	8	8	1	1,2,7	50MG,4MG,600MG	50MG,4MG,600MG			1	0									42.8571	1	1	42.8571	1	1	42.8571	1	1	730	SA-RM2-06	1	1				0		1		1
SA-RM2-07	1	53	16	2	6.5	8							2						1	0									100	0	0	100	0	0	100	0	0	730	SA-RM2-07	1	1				0		1		1
SA-RM2-08	1	63	15	2	5.5	8	6	6	6	6	5	5							3	1	INEFFICACIA	1							25	1	0	25	1	0	25	1	0	262	SA-RM2-08						0		1		0
SA-RM2-09	1	74	18	3	7	8	6	6	6	6	5	5		1	50MG	50MG	CARBAMAZEPINA	1000	3	0									25	1	0	25	1	0	25	1	0	730	SA-RM2-09		1		1		1		1		1
SA-RM2-10	1	44	12	3	8	9	6	6	6	6	4	1	2	1	25				1	0									33.3333	1	1	33.3333	1	1	33.3333	1	1	730	SA-RM2-10		1		1		0		1		1
SA-RM2-11	0	43	8	2	6.5	7	5	5	5	4	4	4	1	1.8	25MG,150MG	25MG,150MG			1	0									28.5714	1	0	28.5714	1	0	28.5714	1	0	730	SA-RM2-11	1	1		1		0		1		0
SA-RM2-12	1	64	40	2	6	7	5	5	5	8	7	7		1	75MG,	50MG			1	0									28.5714	1	0	28.5714	1	0	28.5714	1	0	730	SA-RM2-12	1	1		1		1	stipsi	1		0
SA-RM2-13	0	61	23	2	6.5	8	6	5	5	7	7	7		1,2,4,7	25MG,2MG,NA,600MG	25MG,2MG,NA,600MG			1	0									25	1	0	37.5	1	1	37.5	1	1	730	SA-RM2-13	1	1		1		1		1		0
SA-RM2-14	1	50	28	3	8	8	6	6	6	9	8	8		1.8	50MG,75MG	50MG,75MG			1	0									25	1	0	25	1	0	25	1	0	730	SA-RM2-14	1	1		1		0		1		0
SA-RM2-15	0	54	21	3	7	8	5	5	5	7	8	8	5	1.7	50MG,300MG	50MG,300MG			1	0									37.5	1	1	37.5	1	1	37.5	1	1	730	SA-RM2-15		1		1		0		1		1
SA-RM2-16	0	59	30	3	7	8	6	6	6	6	5	4		1.7	25MG,600MG	25MG,600MG			1	0									25	1	0	25	1	0	25	1	0	730	SA-RM2-16	1					0	sonno dolore	1		1
SA-RM2-17	1	61	22	2	6.5	7	5	5	5	5	5	5		1	25MG,	25MG			1	0									28.5714	1	0	28.5714	1	0	28.5714	1	0	730	SA-RM2-17		1		1		1		1		1
SA-RM2-18	0	53	35	2	8.5	9	7	7	7	7	7	7		1	30 mg	30 mg			1	0									22.2222	1	0	22.2222	1	0	22.2222	1	0	730	SA-RM2-18		1		1		1	dolore	1		0
SA-RM2-19	0	65	11	2	6	8	6	6	6	8	6	6		1.7	25MG,300MG	25MG			1	0									25	1	0	25	1	0	25	1	0	730	SA-RM2-19		1		1		1	dolore	1		1
SA-RM2-20	0	76	14	2	5.5	5	3	3	3	5	6	6		1.7	25 mg	300 mg			1	0									40	1	1	40	1	1	40	1	1	730	SA-RM2-20		1		1		1		1		1
SA-RM2-21	1	46	23	2	6.5	8	6			8			1	1.7	50MG,300MG	25MG,300MG			1	0									25	1	0	100	0	0	100	0	0	730	SA-RM2-21	1	1		1		0		1		0
SA-RM2-22	1	41	14	3	8	8	6			7				1.7	25MG,700MG				1	0									25	1	0	100	0	0	100	0	0	730	SA-RM2-22		1		1		0		1		0
SA-RM2-23	0	54	11	3	7.5	8	6	6		7	7	7		1.7	50MG, 300MG	50MG, 300MG			1	0									25	1	0	25	1	0	100	0	0	730	SA-RM2-23		1		1		0		1		0
SA-RM2-24	1	56	15	3	7.5	8	6	6	6	6	6	6		1.7	50MG,300MG	50MG,300MG			1	0									25	1	0	25	1	0	25	1	0	730	SA-RM2-24	1	1		1		1		1		1
SA-RM2-25	1	44	26	3	8.5	9	5	5	5	6	6	6		1.7	25MG,600MG	25MG,600MG			1	0									44.4444	1	1	44.4444	1	1	44.4444	1	1	730	SA-RM2-25		1		1		0		1		0
SA-RM2-26	0	45	18	2	5	7	5	5		5	5		1	1	50MG	50MG			1	0									28.5714	1	0	28.5714	1	0	100	0	0	730	SA-RM2-26		1		1		0		1		0
SA-RM2-27	1	52	20	3	6.5	8	5	5	5	8	6	8	1						1	0									37.5	1	1	37.5	1	1	37.5	1	1	730	SA-RM2-27	1	1				0		1		0
SA-RM2-28	0	70	15	3	7	8	7	7	7	7	7	7	1	1.7	25MG,300MG	25MG,300MG			1	0									12.5	0	0	12.5	0	0	12.5	0	0	730	SA-RM2-28		1		1		1		1		0
SA-RM2-29	1	62	10	2	3.5	6	4			6	7			6			VALPROATO	500	1	0									33.3333	1	1	100	0	0	100	0	0	730	SA-RM2-29		1		1		0		1		0
SA-RM2-30	0	47	10	3	7	8	6	6	6	8	7	7	5	1.7	25MG,120MG	25MG,120MG			1	0									25	1	0	25	1	0	25	1	0	730	SA-RM2-30		1		1		0		1		0
SA-RM2-31	0	56	4	2	5.5	7	5	5	5	6	7	8	3	4					2	0									28.5714	1	0	28.5714	1	0	28.5714	1	0	730	SA-RM2-31	1	1				1		1		1
SA-RM2-32	0	70	20	2	6.5	8	8	8		10	5	5		1	25 MG				3	1	inefficacia, sonnolenza	1.2			1				0	0	0	0	0	0	100	0	0	496	SA-RM2-32						0		1		0
SA-RM2-33	0	52	23	2	7.5	9	5	5	5	6	6	6		1.7	20 MG	200 MG	LEVETIRACETAM	1000	1	0									44.4444	1	1	44.4444	1	1	44.4444	1	1	730	SA-RM2-33		1		1		0		1		0
SA-RM2-34	1	51	22	2	7	6	5	5	5	7	7	7	3	1	50MG	50MG			2	0									16.6667	0	0	16.6667	0	0	16.6667	0	0	730	SA-RM2-34		1		1		1		1		0
SA-RM2-35	1	49	16	2	6.5	9	7	7	7	10	9	9		1	75 MG				1	0									22.2222	1	0	22.2222	1	0	22.2222	1	0	730	SA-RM2-35		1				0	dolore	1		0
SA-RM2-36	0	57	19	2	7	8	5	5	5	8	5	5		1.7	50 MG	400 MG			1	0									37.5	1	1	37.5	1	1	37.5	1	1	730	SA-RM2-36		1		1		0		1		0
SA-RM2-37	0	60	26	2	7	9	7			9	6			1.8	50 MG	225 MG			1	0									22.2222	1	0	100	0	0	100	0	0	730	SA-RM2-37		1		1		0	sonno	1		0
SA-RM2-38	1	60	20	3	7.5	7	5	5	5	8	8	8		1					1	0									28.5714	1	0	28.5714	1	0	28.5714	1	0	730	SA-RM2-38		1		1		0		1		0
SA-RM2-39	0	45	24	2	6.5	7	5	5	5	6	6	6		1,7,2	25MG,300MG,2MG	25MG,300MG			1	0									28.5714	1	0	28.5714	1	0	28.5714	1	0	730	SA-RM2-39		1		1		1		1		1
SA-RM2-40	1	64	20	2	7.5	9	7	7		5	5			1	75 MG				1	0									22.2222	1	0	22.2222	1	0	100	0	0	730	SA-RM2-40		1				0		1		1
SA-RM2-41	1	61	10	3	7	9	6	6	6	8	8	7		1	25MG	25MG			1	0									33.3333	1	1	33.3333	1	1	33.3333	1	1	730	SA-RM2-41	1	1				1	dolori	1		1
SA-RM2-42	1	75	18	2	6.5	8	6	6	6	10	10	8		1.7	100 MG	200 MG			2	1									25	1	0	25	1	0	25	1	0	310	SA-RM2-42						0		1		1
SA-RM2-43	0	56	16	3	6	8	5	5	5	6	6	5		1.7	50 MG ,800MG	50MG,800 MG			1	0									37.5	1	1	37.5	1	1	37.5	1	1	730	SA-RM2-43	1	1		1		0		1		1
SA-RM2-44	0	48	29	2	6.5	7	5	5	5	8	8	8		1	25 MG		AMANTADINA	200	1	0									28.5714	1	0	28.5714	1	0	28.5714	1	0	730	SA-RM2-44	1	1		1		1		1		0
SA-RM2-45	1	54	20	2	6	8	6	6	6	6	6	6	2	2.7	25MG,300MG	25MG,300MG			3	1	INEFFICACIA	1							25	1	0	25	1	0	25	1	0	277	SA-RM2-45						0		1		0
SA-RM2-46	0	47	37	3	7.5	8	6	6	6	5	10	9		1.7	50MG,1200MG	50MG,1200MG			1	0									25	1	0	25	1	0	25	1	0	730	SA-RM2-46		1		1		1		1		1
SA-RM2-47	0	60	30	3	7.5	9	5	5	5	7	6	5		7	300MG	300MG			1	0									44.4444	1	1	44.4444	1	1	44.4444	1	1	730	SA-RM2-47		1		1		0		1		1
SA-RM2-48	0	70	16	2	6.5	7	5	5		6	6			1	25MG,	25MG	FANS		1	0									28.5714	1	0	28.5714	1	0	100	0	0	730	SA-RM2-48		1		1		0		1		1
SA-RM2-49	0	38	19	3	7.5	8	6	6	6	6	6	6		1,2,	75MG,4MG,	75MG,4MG,			1	0									25	1	0	25	1	0	25	1	0	730	SA-RM2-49		1		1		0		1		0
SA-RM2-50	0	51	12	2	6	8	6	6	6	5	6	5	3	1	50MG	NO	NO		1	0									25	1	0	25	1	0	25	1	0	730	SA-RM2-50	1	1				1		1		1
SA-RM2-51	1	56	18	2	6	7	5	5	5	8	5	5		1	25MG	25MG			1	0									28.5714	1	0	28.5714	1	0	28.5714	1	0	730	SA-RM2-51				1		1		1		0
SA-RM2-52	0	48	19	2	5.5	7	5	5	5	5	4	4		1	50MG	50MG			1	0									28.5714	1	0	28.5714	1	0	28.5714	1	0	730	SA-RM2-52		1		1		1		1		1
SA-RM2-53	0	53	6	2	4	6	4	4	4	5	6	6	3	1	25MG	25MG			1	0									33.3333	0	1	33.3333	1	1	33.3333	1	1	730	SA-RM2-53		1		1		1		1		1
SA-RM2-54	0	64	17	2	7.5	9	6	6	6	6	3	3		1	25MG	25MG			1	0									33.3333	1	1	33.3333	1	1	33.3333	1	1	730	SA-RM2-54		1		1		0		1		1
SA-RM2-55	0	65	12	2	7.5	6	5	5	5	6	5	5		1	12,5MG	12,5MG			3	1	SOSPENSIONE PER INEFFICACIA	1							16.6667	0	0	16.6667	0	0	16.6667	0	0	283	SA-RM2-55						0		1		0
SA-RM2-56	0	62	15	2	6	7	7			6	6			1	25MG	25MG			3	1	SOSPENSIONE PER INEFFICACIA	1							0	0	0	100	0	0	100	0	0	76	SA-RM2-56						1		1		0
SA-RM2-57	0	35	17	2	6	8	6	6	6	7	6	5	4	1	25MG	25MG			1	0									25	1	0	25	1	0	25	1	0	730	SA-RM2-57		1		1		0		1		0
SA-RM2-58	0	47	21	2	7.5	8	8			5				1	50MG	50MG	GABAPENTIN	300	3	1	SOSPENSIONE PER INEFFICACIA	1							0	0	0	100	0	0	100	0	0	44	SA-RM2-58						0		1		1
SA-RM2-59	1	63	28	2	7	8	8			7	3			1	25MG	25MG	PREGABALIN	75	3	1	SOSPENSIONE PER INEFFICACIA	1							0	0	0	100	0	0	100	0	0	65	SA-RM2-59						1		1		1
SA-RM2-60	1	69	11	2	6.5	8	8			5				1	75MG,	75MG			3	1	SOSPENSIONE PER INEFFICACIA	1							0	0	0	100	0	0	100	0	0	72	SA-RM2-60						1		1		0
SA-RM2-61	1	61	13	2	6.5	8	8	8		9	8			1	50MG	50MG			3	1	SOSPENSIONE PER INEFFICACIA	1							0	0	0	0	0	0	100	0	0	46	SA-RM2-61						1		1		1
SA-RM2-62	1	58	10	2	6	8	8			6	6			1	12,5MG	12,5MG			3	1	SOSPENSIONE PER INEFFICACIA	1							0	0	0	100	0	0	100	0	0	40	SA-RM2-62						0		1		0
SA-RM2-63	0	58	15	2	6.5	8	5	5	5	10	8	8		1	25	25			1	0									37.5	1	1	37.5	1	1	37.5	1	1	730	SA-RM2-63	1	1				1	dolore	1		1
SA-RM2-64	1	57	33	2	7	8	8			8				1	75MG	75MG			3	0	INEFFICACIA	1							0	0	0	100	0	0	100	1	0	39	SA-RM2-64						1		1		1
SA-RM2-65	1	46	21	2	6.5	8	7			7			4	1	50MG				3	0	INEFFICACIA	1							12.5	0	0	100	0	0	100	0	0	107	SA-RM2-65						1		1		0
SA-RM2-66	0	49	32	2	7.5	8	8			8				1,7,	25MG,300MG	25MG,300MG			3	0	INEFFICACIA	1							0	0	0	100	0	0	100	0	0	260	SA-RM2-66						1		1		1
SA-RM2-67	1	67	8	2	6.5	8				7	6		2	1	50MG	50MG			3	0	SOSPENSIONE PER INEFFICACIA	1							100	0	0	100	0	0	100	0	0	37	SA-RM2-67						1		1		0
SA-RM2-68	0	54	31	2	7	8	6	6	6	7	7	7		1.7	50MG,300MG	50MG,300MG			1	0									25	1	0	25	1	0	25	1	0	730	SA-RM2-68	1			1		1	dolore	1		1
SA-RM2-69	1	61	26	2	6.5	7	7			12	8			1.7	50MG,300MG	50MG,300MG			3	0	SOSPENSIONE PER INEFFICACIA	1							0	0	0	100	0	0	100	0	0	34	SA-RM2-69						1		1		1
SA-RM2-70	0	42	9	2	6.5	8	6	6		3	3			1	50MG	50MG			1	1									25	1	0	25	1	0	100	0	0	730	SA-RM2-70		1		1		1		1		1
SA-PV-01	1	63	12	2	6	8	6	6	5	8	5	8	0	1	25 mg/die	25 mg/die	1		1	0									25	1	0	25	1	0	37.5	1	1	730	SA-PV-01										1
SA-PV-02	0	48	17	2	3.5	7	9	4	4	10		12	1	1	25 mg/die	25 mg 1/2 cp/die	no		1	0									-28.5714	0	0	42.8571	1	1	42.8571	1	1	730	SA-PV-02										1
SA-PV-03	1	44	19	2	6	7	5	5		4	4		5	1	10 mg	0	1.4		1	0									28.5714	1	0	28.5714	1	0	100	0	0	730	SA-PV-03										1
SA-PV-04	0	55	10	2	6.5	8	4	4	4	8	9	8	2	1	25 mg x 3	25 mg x3	1.4		2	0									50	1	1	50	1	1	50	1	1	730	SA-PV-04										0
SA-PV-05	1	84	20	2	6.5	6	4			12			0	1;7;8			no		1	1	confusione, sonnolenza, allucinazioni	2			1		1		33.3333	1	1	100			100	0	0	730	SA-PV-05										0
SA-PV-06	1	40	13	2	9.5	9	5	5	5	10	8	8	0	6	Clonazepam 5 gtt	idem	no		1	0									44.4444	1	1	44.4444	1	1	44.4444	1	1	730	SA-PV-06										0
SA-PV-07	0	60	14	1	5	8	6	6	6	7	9	7	1	1			1		1	0									25	1	0	25	1	0	25	1	0	730	SA-PV-07										1
SA-PV-08	0	49	20	2	6.5	8	5	5	5	8	6	6	2	1	25 mg x2	25 mg x 2	4		1	1	sedazione, slatentizzazione ipostenia	2			1				37.5	1	1	37.5	1	1	37.5	1	1	730	SA-PV-08										0
SA-PV-09	1	46	7	1	6.5	5	3			6			1	1	10 mg x 2		no		2	1	sonnolenza, vertigini	2	1		1				40	1	1	100			100	0	0	730	SA-PV-09										0
SA-PV-10	0	58	8	2	6.5	8	3	3	3	8	8	7	0	1	25 mg x 3	idem	7		1	0									62.5	1	1	62.5	1	1	62.5	1	1	730	SA-PV-10										0
SA-PV-11	1	51	10	2	6	7	5	5	5	7	3	3	5	1		no	no		1	0	(NOTA: alla posologia di 7 puff segnalati eventi avversi gastrointestinali)	2						1	28.5714	1	0	28.5714	1	0	28.5714	1	0	730	SA-PV-11										1
SA-PV-12	0	49	15	2	6.5	7	8	5	5	5	5	5	1	1	25 mg x 2	idem	no		1	1	sonnolenza, nausea, confusione e scarsa efficacia	1, 2			1		1	1	-14.2857	0	0	28.5714	1	0	28.5714	1	0	730	SA-PV-12										0
SA-PV-13	1	42	28	2	7	8	9	6	6	12	11	10	0	1	25 mg 1/2 cp	no	no		1	0									-12.5	0	0	25	1	0	25	1	0	730	SA-PV-13										1
SA-PV-14	0	53	13	1	4	5	5			9			2	1.2	Baclofen 25 mg x2; Tizanidina 2 mg	idem	4		3	1	inefficacia	1							0	0	0	100			100	0	0	730	SA-PV-14										0
SA-PV-15	0	46	22	2	6	6	3	3	3	12	6	5	1	1		no	4		1	0									50	1	1	50	1	1	50	1	1	730	SA-PV-15										0
SA-PV-16	1	46	15	2	7.5	8	4	5	5	7	4	4	0	1	25 mg x 3	25 mg 1/2 + 1/2+1			1	0									50	1	1	37.5	1	1	37.5	1	1	730	SA-PV-16										1
SA-PV-17	0	49	20	1	2	6	4	4		6	4		3	1	25 mg x3	25 mg 1+1/2+1	4		1	0									33.3333	1	1	33.3333	1	1	100	0	0	730	SA-PV-17										1
SA-PV-18	0	44	13	2	6	10	10			8			0	1.4	25 mg x 2	idem	no		3	1	inefficacia	1							0	0	0	100			100	0	0	730	SA-PV-18										0
SA-PV-19	0	48	25	2	6	7	5	5	4	6	2	6	0	1	25 mg 1/2 cp	idem	no		1	1	confusione, sonnolenza	2			1		1		28.5714	1	0	28.5714	1	0	42.8571	1	1	730	SA-PV-19										1
SA-PV-20	1	61	17	2	6.5	8	5	5	5	10	10	10	0	1	25 mg/die	stop	no		1	0									37.5	1	1	37.5	1	1	37.5	1	1	730	SA-PV-20										1
SA-PV-21	1	58	27	2	6	6	3	3	3	8	8	9	0	1	25 mg/die	idem	no		1	0									50	1	1	50	1	1	50	1	1	730	SA-PV-21										1
SA-PV-22	1	44	18	2	6	7	4	4		5	5		0	1					1	1	agitazione, ‘fame compulsiva’, tachicardia	2					1		42.8571	1	1	42.8571	1	1	100	0	0	730	SA-PV-22										1
SA-PV-23	0	57	12	2	6	7	4	5		7	6		5	1, 8	Baclofen 25 mg 1/2 cp x 2; Pregabalin 75 mg x 2	idem	4		1	0									42.8571	1	1	28.5714	1	0	100	0	0	730	SA-PV-23										1
SA-PV-24	0	34		1	6	8	5	5		6	6		1	1						0									37.5	1	1	37.5	1	1	100	0	0	730	SA-PV-24										1
SA-PV-25	0	55	20	2	6	8	8			12			5	1.4			4		3	1	inefficacia	1							0	0	0	100			100	0	0	730	SA-PV-25										1
SA-PV-26	1	46	14	2	6	8							0	1	10 mg/die	10 mg/die	no		non valut	1	confusione, sonnolenza (al dosaggio di 4 spray/die)	2			1		1		100	0	0	100			100	0	0	730	SA-PV-26										0
SA-PV-27	0	74	29	2	6	8	8			3			0	1	25 mg x3	25 mg x3	4		non valut	1	confusione, affaticamento	2		1			1		0	0	0	100			100	0	0	730	SA-PV-27										1
SA-PV-28	1	49	23	2	7	9	4	4	5	8	8	8	0	1	25 mg x3	25 + 25+ 12,5/die	4		1	0									55.5556	1	1	55.5556	1	1	44.4444	1	1	730	SA-PV-28										0
SA-PV-29	0	56	15	2	7.5	7	3	5	6	10	10	10	0	1	25 mgx3	25 mg x3	no		1	0									57.1429	1	1	28.5714	1	0	14.2857	0	0	730	SA-PV-29										0
SA-PV-30	0	63	18	2	6	8	4	4	4	8	8	8		1	25 mg x3	12,5+25+12,5	no		1	0									50	1	1	50	1	1	50	1	1	730	SA-PV-30										1
SA-PV-31	0	54	14	1	4.5	8							6	1			no		3	1	sedazione, sonnolenza	2			1				100	0	0	100			100	0	0	730	SA-PV-31										1
SA-PV-32	0	57	13	1	5	7				2			0	1	10 mg	10 mg			3	1	tachicardia, lipotimia (attacco panico?)	2					1		100	0	0	100			100	0	0	730	SA-PV-32										1
SA-PV-33	0	43	17	2	6	8	6	5	5	4	4	5	0	2.4	Tizanidina 2 mg 1 cp	no	no		1	0									25	1	0	37.5	1	1	37.5	1	1	730	SA-PV-33										1
SA-PV-34	0	56	35	2	7.5	8	3	3	3	7	7	7	0	4			no		1	0									62.5	1	1	62.5	1	1	62.5	1	1	730	SA-PV-34										1
SA-PV-35	0	50	10	1	6.5	10	5	5	6	8	6	6	6	1,4,6	Baclofen 25 mg x3	25 mg x3	4		1	0									50	1	1	50	1	1	40	1	1	730	SA-PV-35										1
SA-PV-36	1	47	21	1	5	8	8			4			2	1	25 mg 1/2 cp	25 mg 1/2 cp	no		3	1	sonnolenza, disequilibrio, inefficacia	2	1		1				0	0	0	100			100	0	0	730	SA-PV-36										0
SA-PV-37	1	40	18	2	4	7	5	5	5	8	6	7	0	1	25 mg 1 cp	stop	no		1	0									28.5714	1	0	28.5714	1	0	28.5714	1	0	730	SA-PV-37										0
SA-PV-38	1	43	19	1	3	8	5	6	6	10	8	8	3	1	25 mg 1 cp	stop	no		1	0									37.5	1	1	25	1	0	25	1	0	730	SA-PV-38										1
SA-PV-39	1	44	19	2	8	10	7	7	7	8	12	10	0	1,4,6	Baclofen 25 mg 1/2cp x 3,	25 mg 1/2 x 3; stop bdz	no		1	0									30	1	1	30	1	1	30	1	1	730	SA-PV-39										0
SA-PV-40	0	51	18	2	7.5	9	6	6	6	10	9	6	0	6			no		1	0									33.3333	1	1	33.3333	1	1	33.3333	1	1	730	SA-PV-40										1
SA-PV-41	0	58	12	2	6.5	6	4	4		6	4			1	25 mg 1/2 cp	stop	4		1	0									33.3333	1	1	33.3333	1	1	100	0	0	730	SA-PV-41										1
SA-PV-42	0	68	7	2	6.5	9	5	5		6	10		5	4			4		1	0									44.4444	1	1	44.4444	1	1	100	0	0	730	SA-PV-42										1
SA-PV-43	1	60	35	2	8.5	8	5	5		8	8		0	5.4			4		1	0									37.5	1	1	37.5	1	1	100	0	0	730	SA-PV-43										0
SA-NA4-01	0	38		2	5.5	7	7		6	8	12	12	2	1	75 mg/die	50 mg/die			1	0									0	0	0	100			14.2857	0	0	730	SA-NA4-01						1		1	1	0
SA-NA4-02	0	29		1	4.5	7	7			3			4	8	50 mg/die	50 mg/die			3	1	EFFETTI COLLATERALI	2							0	0	0	100			100	0	0	31	SA-NA4-02		1		1		1		1	1	0
SA-NA4-03	0	33		1	4.5	7	7						1	8	150 mg/die	150 mg/die				1									0	0	0	100			100	0	0	30	SA-NA4-03						1		1	1	0
SA-NA4-04	1	47		2	5.5	9	6	6		9	10		1	1	75 mg/die	75 mg/die			1	0									33.3333	1	1	33.3333	1	1	100	0	0	730	SA-NA4-04		1		1		1		1	1	0
SA-NA4-05	1	50		2	5	8	6	6	6	4	4	4	1	1	50 mg/die	50 mg/die			1	0									25	1	0	25	1	0	25	1	0	730	SA-NA4-05	1	1		1		1		1	1	0
SA-NA4-06	0	51		1	4	7	7	7	7	5	5	5	1	1	37,5 mg/die	sospeso			1	0									0	0	0	0			0	0	0	730	SA-NA4-06		1		1		0		1	1	0
SA-NA4-07	0	57		1	3.5	7	7	7	7	6	6	6	1	1	75 mg/die	75 mg/die			1	0									0	0	0	0			0	0	0	730	SA-NA4-07		1		1		1		1	1	0
SA-NA4-08	0	54		1	4	4	4						1	1	25 mg/die	25 mg/die			3	1	INEFFICACIA	1							0	0	0	100			100	0	0	32	SA-NA4-08						1		1	1	1
SA-NA4-09	0	51		1	6	7	6	6	6	6	6	6	5	1	75 mg/die	50 mg/die			1	0									14.2857	0	0	14.2857	0	0	14.2857	0	0	730	SA-NA4-09		1		1		1		1	1	1
SA-NA4-10	0	55		1	6	7	6			3	3		5	1	37,5 mg/die	sospeso			1	0									14.2857	0	0	100			100	0	0	33	SA-NA4-10						1		1	1	0
SA-NA4-11	1	67		1	5.5	8	6	6		7	7		1	1	75 mg/die	25 mg/die			1	0									25	1	0	25	1	0	100	0	0	730	SA-NA4-11	1	1		1		0		1	1	1
SA-NA4-12	0	56		1	5	9	8			6			3	1	50 mg/die	50 mg/die			1	0									11.1111	0	0	100			100	0	0	730	SA-NA4-12		1		1		0		1	1	0
SA-NA4-13	1	47		2	5.5	5	4	4	4	6	6	3	1	1	75 mg/die	50 mg/die			1	0									20	1	0	20	1	0	20	1	0	730	SA-NA4-13		1		1		1		1	1	0
SA-NA4-14	1	38		2	4.5	7	7			4			2	1	50 mg/die	50 mg/die			1	1									0	0	0	100			100	0	0	730	SA-NA4-14		1		1		1		1	1	1
SA-NA4-15	0	39		1	5.5	7	7						4	1	25 mg/die	25 mg/die			2	1	INEFFICACIA	1							0	0	0	100			100	0	0	24	SA-NA4-15						1		1	1	1
SA-NA4-16	0	48		1	4.5	5	5			5			3	8	150 mg/die	75 mg/die			1	0									0	0	0	100			100	0	0	113	SA-NA4-16						1		1	1	0
SA-NA4-17	0	48		1	6	5	2			1			2	8	150 mg/die	150 mg/die			1	0									60	1	1	100			100	0	0	730	SA-NA4-17		1		1		1		1	1	1
SA-NA4-18	0	38		2	7.5	5	4						2	4					3	1	INEFFICACIA	1							20	1	0	100			100	0	0	34	SA-NA4-18						1		1	1	1
SA-NA4-19	1	46		1	3	2	2	2		6	6		1	1	50 mg/die	sospeso			1	0									0	0	0	0			100	0	0	730	SA-NA4-19	1	1		1		1		1	1	1
SA-NA4-20	0	65		3	6	7	6			3			1	1	50 mg/die	50 mg/die			1	0									14.2857	0	0	100			100	0	0	730	SA-NA4-20		1		1		1		1	1	1
SA-NA4-21	0	60		2	5.5	6	3			5			5	7	900 mg/die	900 mg/die			1	0									50	1	1	100			100	0	0	33	SA-NA4-21						1		1	1	1
SA-NA4-22	0	35		2	6.5	4							2	1						0									100	0	0	100			100	0	0	730	SA-NA4-22						0		1	1	0
SA-NA4-23	1	49		3	4.5	6	6			5			1	1	75 mg/die	75 mg/die			3	1									0	0	0	100			100	0	0	21	SA-NA4-23						0		1	1	0
SA-NA4-24	0	48		3	5	5	5			4			2	7	900 mg/die	900 mg/die			3	1	INEFFICACIA	1							0	0	0	100			100	0	0	25	SA-NA4-24						0		1	1	0
SA-NA4-25	0	57		1	5	5	4			6			2	1	50 mg/die	50 mg/die			1	0									20	1	0	100			100	0	0	730	SA-NA4-25		1		1		1		1	1	1
SA-NA4-26	1	29		2	5.5	10	10			4			2	1	75 mg/die	75 mg/die			3	1	INEFFICACIA	1							0	0	0	100			100	0	0	35	SA-NA4-26						1		1	1	0
SA-NA4-27	0	50		2	5.5	9	9						2	2	12 mg/die	12 mg/die			3	1	INEFFICACIA	1							0	0	0	100			100	0	0	6	SA-NA4-27						1		1	1	0
SA-NA4-28	1	67		3	6	9	7	6	6	6	6	6	3	1	75 mg/die	75 mg/die			1	0									22.2222	1	0	33.3333	1	1	33.3333	1	1	730	SA-NA4-28		1		1		1		1	1	0
SA-NA4-29	1	52		3	6	9	7	5	5				2	7	900 mg/die	600 mg/die			1	0									22.2222	1	0	44.4444	1	1	44.4444	1	1	730	SA-NA4-29		1		1		1		1	1	0
SA-NA4-30	1	49		1	6	9	8						5	7	1200 mg/die	1200 mg/die			3	1	INEFFICACIA	1							11.1111	0	0	100			100	0	0	34	SA-NA4-30						1		1	1	0
SA-NA4-31	1	42		1	7.5	10	8	7					2	1	75 mg/die	75 mg/die			3	1	EFFETTI COLLATERALI	2							20	1	0	30	1	1	100	0	0	75	SA-NA4-31						1		1	1	0
SA-NA4-32	1	45		3	5.5	8	6	5	5	7	7	7	2	1	50 mg/die	50 mg/die			1	0									25	1	0	37.5	1	1	37.5	1	1	730	SA-NA4-32		1		1		1		1	1	1
SA-NA4-33	1	46		1	5	8	6	6	6	6	6	6	1	8	300 mg/die	300 mg/die			1	0									25	1	0	25	1	0	25	1	0	730	SA-NA4-33		1		1		1		1	1	0
SA-NA4-34	0	42		1	5.5	10	9						1	1	75 mg/die	75 mg/die			3	1	INEFFICACIA	1							10	0	0	100			100	0	0	36	SA-NA4-34						1		1	1	0
SA-NA4-35	1	53		2	6	9	8						2	7	900 mg/die	900 mg/die			3	1	INEFFICACIA	1							11.1111	0	0	100			100	0	0	34	SA-NA4-35						1		1	1	0
SA-NA4-36	1	61		2	6.5	9	8						1	1	75 mg/die	75 mg/die			3	1	INEFFICACIA	1							11.1111	0	0	100			100	0	0	22	SA-NA4-36						0		1	1	0
SA-NA4-37	1	28		1	4	6				1			4	1	25 mg/die	25 mg/die			3	1	EFFETTI COLLATERALI	2							100	0	0	100			100			5	SA-NA4-37						1		1	1	0
SA-NA4-38	0	50		1	5.5	8	7			8			1	1	75 mg/die	50 mg/die			1	0									12.5	0	0	100			100			730	SA-NA4-38		1		1		1		1	1	0
SA-NA4-39	1	53		2	4.5	9				1			1	1	50 mg/die	sospeso			3	1	EFFETTI COLLATERALI	2							100	0	0	100			100			8	SA-NA4-39						1		1	1	1
SA-NA4-40	1	47		1	5.5	8				3			5	8	150 mg/die	150 mg/die			3	1	EFFETTI COLLATERALI	2							100	0	0	100			100			9	SA-NA4-40						1		1	1	1
SA-NA4-41	0	48		2	6.5	8	8			5			2	4					3	1	INEFFICACIA	1							0	0	0	100			100			34	SA-NA4-41						1		1	1	1
SA-NA4-42	1	54		1	5.5	7	6			6			1	7	600 mg/die	600 mg/die			1	0									14.2857	0	0	100			100			730	SA-NA4-42	1	1		1		0		1	1	0
SA-NA4-43	0	30		1	6	9	7			3			3	1	20 mg/die	10 mg/die			1	0									22.2222	1	0	100			100			730	SA-NA4-43		1		1		1		1	1	1
SA-NA4-44	1	58		2	5	6	6			3			1	8	75 mg/die	75 mg/die			3	1	INEFFICACIA	1							0	0	0	100			100			22	SA-NA4-44						1		1	1	0
SA-NA4-45	1	57		1	3.5	9							2	8	150 mg/die	150 mg/die			3	1	EFFETTI COLLATERALI	2							100	0	0	100			100			3	SA-NA4-45						1		1	1	1
SA-NA4-46	1	34		1	3.5	6	5			3			4	8	150 mg/die	75 mg/die			1	0									16.6667	0	0	100			100			730	SA-NA4-46		1		1		0		1	1	0
SA-NA4-47	0	41		1		8							3	8	75 mg/die	75 mg/die			3	1	EFFETTI COLLATERALI	2							100	0	0	100			100			4	SA-NA4-47						0		1	1	1
SA-BA-01	1	38.5	12.71	1	4	7	6			6				1					2	1	effetti collaterali (debolezza aaii,confusione)	2					1		14.2857	0	0	100			100	0	0	19	SA-BA-01								1		1
SA-BA-02	0	39.96	20.96	1	4	10	9			6			1	1					2	1	effetti collaterali (deficit di concentrazione)	2					1		10	0	0	100			100	0	0	19	SA-BA-02								1		0
SA-BA-03	1	39.61	4.18	1	6.5	7	6			6			2	1 + 7					2	1	effetti collaterali (vertigini,capogiri,debolezza aaii)	2	1				1		14.2857	0	0	100			100	0	0	16	SA-BA-03								1		0
SA-BA-04	0	37.85	22.62	1	6	10	10			8			1	2					3	1	inefficacia	1							0	0	0	100			100	0	0	48	SA-BA-04								1		0
SA-BA-05	0	69.04	10.38	1	6	8	8			6			1	1					2	1	effetti collaterali (confusione)	2					1		0	0	0	100			100	0	0	16	SA-BA-05								1		1
SA-BA-06	0	59.52	12.63	1	7	10								2						1	meno di un mese di terapia	0							100	0	0	100			100	0	0	20	SA-BA-06								1		1
SA-BA-07	1	31.68	1.58	2	6.5	10							1	1 + 7						1	meno di un mese di terapia	0							100	0	0	100			100	0	0	20	SA-BA-07								1		1
SA-BA-08	1	62.62	19.08	2	8.5	9	8			6				1					2	1	effetti collaterali (spasmi dolorosi)	2							11.1111	0	0	100			100	0	0	23	SA-BA-08								1		0
SA-BA-09	0	52.38	17.42	2	8.5	9	9			8			5	1 + 7					3	1	inefficacia	1							0	0	0	100			100	0	0	48	SA-BA-09								1		1
SA-BA-10	1	51.62	23.59	2	6.5	8	7			6				1 + 7					2	1	effetti collaterali (debolezza aaii)	2							12.5	0	0	100			100	0	0	15	SA-BA-10								1		0
SA-BA-11	1	37.41	11.62	2	5	7							2	1 + 7						1	meno di un mese di terapia	0							100	0	0	100			100	0	0	20	SA-BA-11								1		1
SA-BA-12	0	62.16	20.81	2	6.5	9	9			8				1 + 7					3	1	inefficacia	1							0	0	0	100			100	0	0	30	SA-BA-12								1		0
SA-BA-13	1	48.54	11.71	2	6	7	7			8			3	2					3	1	inefficacia	1							0	0	0	100			100	0	0	39	SA-BA-13								1		0
SA-BA-14	1	42.38	3.01	3	6	7	7			8			2	1 + 7					3	1	inefficacia	1							0	0	0	100			100	0	0	23	SA-BA-14								1		1
SA-BA-15	0	55.53	22.29	3	6.5	10	8	8	8	4	6	6		1					1	0									20	1	0	20	1	0	20	1	0	730	SA-BA-15		1		1				1		0
SA-BA-16	1	54.36	22.22	3	8.5	9	7			6				1					1	1	effetti collaterali (apnea)	2							22.2222	1	0	100			100	0	0	15	SA-BA-16								1		1
SA-BA-17	0	35.37	10.9	1	3.5	8	4	4	4	4	4	6	5	1 + 7					1	0									50	1	1	50	1	1	50	1	1	730	SA-BA-17		1		1				1		0
SA-BA-18	0	31.29	11.81	1	5.5	9	2	2		4	8		2	1					1	0									77.7778	1	1	77.7778	1	1	100	0	0	730	SA-BA-18		1		1				1		0
SA-BA-19	0	44.33	24.83	1	6	7	3	5	5	3	3	3	3	2 + 7					1	0									57.1429	1	1	28.5714	1	0	28.5714	1	0	730	SA-BA-19	1	1		1				1		0
SA-BA-20	1	45.96	20.77	1	6	5	3	3	3	6	8	8		1					1	0									40	1	1	40	1	1	40	1	1	730	SA-BA-20		1		1				1		1
SA-BA-21	1	37.44	17.72	1	4	7	4	5	5	7	5	5	2	1					2	1	effetti collaterali (artromialgia,deficit attenzione e concentrazione)	2					1		42.8571	1	1	28.5714	1	0	28.5714	1	0	214	SA-BA-21								1		1
SA-BA-22	0	53.99	29.89	1	7	8	4	4		6	8			1 + 7					3	1	inefficacia	1							50	1	1	50	1	1	100	0	0	244	SA-BA-22								1		1
SA-BA-23	1	47.08	23.29	1	6.5	6	4	4	4	6	6	4	3	1 + 7					1	0									33.3333	1	1	33.3333	1	1	33.3333	1	1	730	SA-BA-23		1		1				1		1
SA-BA-24	1	53.95	9.36	2	6.5	9	4			5	5	5		1					1	0									55.5556	1	1	100			100	0	0	730	SA-BA-24		1		1				1		0
SA-BA-25	1	69.9	33.38	2	6.5	7	4			8			1	1					3	1	inefficacia	1							42.8571	1	1	100			100	0	0	52	SA-BA-25								1		0
SA-BA-26	0	62.41	16.63	2	8	10	4	4	4	5	7	7		1 + 2 + 7					1	0									60	1	1	60	1	1	60	1	1	730	SA-BA-26		1		1			dolore	1		0
SA-BA-27	0	68.86	38.44	2	6	7	4	4	5	8	8	10	1	1 + 7					1	0									42.8571	1	1	42.8571	1	1	28.5714	1	0	730	SA-BA-27		1		1				1		0
SA-BA-28	1	46.01	23.52	2	6.5	7	4	5	5	8	10	8		1 + 7					1	0									42.8571	1	1	28.5714	1	0	28.5714	1	0	730	SA-BA-28	1	1		1			dolore	1		0
SA-BA-29	1	58.93	35.67	2	6	6	4			6				1 + 7					1	1	effetti collaterali	2							33.3333	1	1	100			100	0	0	39	SA-BA-29								1		0
SA-BA-30	0	57.15	30.43	2	6	7	4	5	4	7	7	8	1	1 + 7					1	0									42.8571	1	1	28.5714	1	0	42.8571	1	1	730	SA-BA-30		1		1				1		1
SA-BA-31	1	51.55	6.76	3	7.5	9	4	7	6	8	8	5	5	1 + 7					1	0									55.5556	1	1	22.2222	1	0	33.3333	1	1	730	SA-BA-31		1		1				1		0
SA-BA-32	0	65.54	23.6	3	7.5	6	4	4	4	8	8	8	2	1 + 7					1	0									33.3333	1	1	33.3333	1	1	33.3333	1	1	730	SA-BA-32		1		1				1		0
SA-BA-33	0	22.07	0	1	6	7	5			7			3	1 + 7					1	1	effetti collaterali (infiammazione cavo orale)	2				1			28.5714	1	0	100			100	0	0	34	SA-BA-33								1		0
SA-BA-34	0	58.05	36.43	2	6.5	7	5	5	5	6	4	4	5	1 + 7					1	1	effetti collaterali (a sei puff astenia,sonnolenza,cefalea)	2		1	1				28.5714	1	0	28.5714	1	0	28.5714	1	0	205	SA-BA-34								1		0
SA-BA-35	0	54.06	24.6	2	8	7	5			6			2	1					1	1	effetti collaterali (svenimenti)	2							28.5714	1	0	100			100	0	0	32	SA-BA-35								1		0
SA-BA-36	1	47.09	17.67	2	7	7	5	5		7	7			1					1	1	effetti collaterali (confusione,capogiri)	2	1				1		28.5714	1	0	28.5714	1	0	100	0	0	91	SA-BA-36								1		0
SA-BA-37	0	39.95	17.54	2	6.5	8	5			7				1 + 7					1	1	effetti collaterali (debolezza)	2		1					37.5	1	1	100			100	0	0	81	SA-BA-37								1		1
SA-BA-38	0	58.62	29.64	2	8	7	5	5	5	5	5	5		1					1	0									28.5714	1	0	28.5714	1	0	28.5714	1	0	730	SA-BA-38		1		1				1		1
SA-BA-39	0	48.63	8.52	3	6.5	8	5			8			2	1					1	1	effetti collaterali (capogiri,debolezza)	2					1		37.5	1	1	100			100	0	0	54	SA-BA-39								1		0
SA-BA-40	0	67.02	28.73	3	7.5	7	5	5	5	6	8	8		1					1	0									28.5714	1	0	28.5714	1	0	28.5714	1	0	730	SA-BA-40		1		1			dolore	1		0
SA-BA-41	1	38.87	12.19	1	5	8	6	6		6	6	6		1					1	0									25	1	0	25	1	0	100	0	0	730	SA-BA-41		1		1				1		0
SA-BA-42	1	59.88	22.6	1	3.5	8	6			4			1	7					1	0									25	1	0	100			100	0	0	730	SA-BA-42	1	1		1				1		1
SA-BA-43	0	37.51	0	2	8	8	6	6	6	6	8	8	1	1 + 7					1	0									25	1	0	25	1	0	25	1	0	730	SA-BA-43		1		1				1		0
SA-BA-44	1	46.99	14.54	2	6	10	6			8			2	1 + 7					3	1	inefficacia	1							40	1	1	100			100	0	0	52	SA-BA-44								1		0
SA-BA-45	1	49.7	28.45	2	6	8	6	6	6	6	6	6	2						1	0									25	1	0	25	1	0	25	1	0	730	SA-BA-45		1		1				1		0
SA-BA-46	0	42.44	10.7	2	7.5	8	6	6	6	6	9	9	2	1 + 7					2	0									25	1	0	25	1	0	25	1	0	730	SA-BA-46							dolore	1		1
SA-BA-47	1	46.97		2	7.5	8	6	6	6	8	8	6		1 + 7					1	0									25	1	0	25	1	0	25	1	0	730	SA-BA-47	1	1		1			dolore	1		1
SA-BA-48	1	61.7	22.87	2	8.5	8	6	6	6	8	12	10		2					1	0									25	1	0	25	1	0	25	1	0	730	SA-BA-48		1		1			dolore	1		0
SA-BA-49	1	41.37	17.32	2	8.5	10	6	6		6	6		2	1 + 7					1	0									40	1	1	40	1	1	100	0	0	730	SA-BA-49		1		1				1		0
SA-BA-50	0	50.46	28.39	3	7.5	8	6	6		8	4		5	1 + 7					2	1	sospensione volontaria	4							25	1	0	25	1	0	100	0	0	124	SA-BA-50								1		1
SA-BA-51	0	67.28	16.09	3	7	9	6	6	6	8	8	5	5	1					2	0									33.3333	1	1	33.3333	1	1	33.3333	1	1	730	SA-BA-51	1	1		1				1		0
SA-BA-52	1	59.55	21.76	3	6	8	6	5	5	6	6	6	2	1 + 7					1	0									25	1	0	37.5	1	1	37.5	1	1	730	SA-BA-52		1		1			dolore	1		0
SA-BA-53	1	26.61	8.51	1	4	10	7			8			4	2 + 7					2	1	effetti collaterali (debolezza,capogiri)	2					1		30	1	1	100			100	0	0	74	SA-BA-53								1		1
SA-BA-54	0	62.02	13.44	1	7	10	7	6	6	6	6	6		1					1	0									30	1	1	40	1	1	40	1	1	730	SA-BA-54		1		1				1		0
SA-BA-55	1	42.38	22.16	1	7	10	7	7	7	6	8	8	2	2 + 7					1	0									30	1	1	30	1	1	30	1	1	730	SA-BA-55		1		1				1		0
SA-BA-56	1	50.13	16.79	2	8	9	7	7		6	6		5	2 + 7					3	1	inefficacia	1							22.2222	1	0	22.2222	1	0	100	0	0	70	SA-BA-56								1		1
SA-BA-57	0	50.25	23.1	2	8	9	7	7	7	7	7	7	1	1					1	0									22.2222	1	0	22.2222	1	0	22.2222	1	0	730	SA-BA-57		1		1				1		1
SA-BA-58	1	51.02	30.42	2	8.5	9	7	5	7	6	4	4		1					1	1	effetti collaterali (vertigi sogg, bruciore cavo orale)	2	1			1			22.2222	1	0	44.4444	1	1	22.2222	1	0	329	SA-BA-58								1		1
SA-BA-59	0	45.15	21.9	2	6.5	9	7	5	5	6	7	7	2	2 + 7					1	0									22.2222	1	0	44.4444	1	1	44.4444	1	1	730	SA-BA-59	1	1		1				1		0
SA-BA-60	1	36.77	17.88	2	7.5	9	7	7	7	6	7	7	3	1					1	1	effetti collaterali (crisi epilettica)	2							22.2222	1	0	22.2222	1	0	22.2222	1	0	215	SA-BA-60								1		0
SA-BA-61	1	43.56	17.67	2	6.5	9	7	6	6	6	6	6		1 + 7					1	0									22.2222	1	0	33.3333	1	1	33.3333	1	1	730	SA-BA-61		1		1				1		1
SA-BA-62	0	62.5	22.7	2	7	9	7	7	7	4	4	4		1					1	0									22.2222	1	0	22.2222	1	0	22.2222	1	0	730	SA-BA-62		1		1				1		1
SA-BA-63	0	54.01	23.16	2	7.5	9	7			8	8			1					1	0									22.2222	1	0	100			100	0	0	730	SA-BA-63		1		1				1		1
SA-BA-64	0	46.75	24.35	2	8	9	7			6				1					3	1	inefficacia	1							22.2222	1	0	100			100	0	0	59	SA-BA-64								1		0
SA-BA-65	1	65.53	25.81	2	7	10	7	6	8	8	8	8		1 + 7					1	0									30	1	1	40	1	1	20	1	0	730	SA-BA-65		1		1			dolore	1		0
SA-BA-66	0	41.47	15	2	6.5	9	7	7	6	8	8	8	2	1					1	0									22.2222	1	0	22.2222	1	0	33.3333	1	1	730	SA-BA-66		1		1				1		0
SA-BA-67	0	68.14	10.63	3	7	9	7	5	5	6	6	6		1 + 7					1	0									22.2222	1	0	44.4444	1	1	44.4444	1	1	730	SA-BA-67		1		1				1		0
SA-BA-68	1	61.74	16.31	3	7	9	7	7		7	7	7		1					1	0									22.2222	1	0	22.2222	1	0	100	0	0	730	SA-BA-68		1		1			dolore	1		0
SA-BA-69	1	53.15	13.94	1	6.5	10	8			6			2	1 + 7					1	0									20	1	0	100			100	0	0	730	SA-BA-69		1		1				1		0
SA-BA-70	1	31.86	8.41	1	7	10	8	8	8	6	8	8		1 + 7					1	0									20	1	0	20	1	0	20	1	0	730	SA-BA-70		1		1				1		1
SA-BA-71	0	41.41	7.97	1	6	10	8	8	8	6	6	3	3	1					1	0									20	1	0	20	1	0	20	1	0	730	SA-BA-71		1		1				1		1
SA-BA-72	0	41.2	17.01	2	6	10	8	8	8	6	8	8	3	1					1	1	effetti collaterali (vertigini, alterazione gusto)	2	1			1			20	1	0	20	1	0	20	1	0	385	SA-BA-72								1		0
SA-BA-73	0	49.91	15.42	2	7.5	10	8	8	8	7	7	7	2	1					1	0									20	1	0	20	1	0	20	1	0	344	SA-BA-73								1		0
SA-BA-74	1	56.39	21.53	2	6.5	10	8	8	8	5	8	4	2	1					1	0									20	1	0	20	1	0	20	1	0	730	SA-BA-74		1		1				1		1
SA-BA-75	0	50.07	30.38	2	7	10	8	8	8	6	6	6	1	1					1	0									20	1	0	20	1	0	20	1	0	730	SA-BA-75							dolore	1		0
SA-BA-76	1	53.63	29.36	2	7.5	10	8	8		5	4								1	0									20	1	0	20	1	0	100	0	0	730	SA-BA-76		1		1				1		1
SA-BA-77	1	42.24	8.63	2	7.5	10	8	8	8	6	10	9	3						1	0									20	1	0	20	1	0	20	1	0	730	SA-BA-77		1		1				1		1
SA-BA-78	1	55.98	21.48	2	6	10	8	8		7	6			1					1	1	effetti collaterali	2							20	1	0	20	1	0	100	0	0	730	SA-BA-78								1		0
SA-BA-79	0	53.03	17.42	2	7	10	8	8	8	6	6	6	1	1					1	0									20	1	0	20	1	0	20	1	0	730	SA-BA-79		1		1				1		0
SA-BA-80	0	40.5	21.25	2	8	10	8			7				7					1	0									20	1	0	100			100	0	0	730	SA-BA-80							dolore	1		1
SA-BA-81	0	52.45	34.49	2	6	10	8			6				1					3	1	inefficacia	1							20	1	0	100			100	0	0	133	SA-BA-81								1		0
SA-BA-82	1	56.04	25.38	2	7	10	8			6				1					1	1	effetti collaterali (confusione)	2					1		20	1	0	100			100	0	0	59	SA-BA-82								1		1
SA-BA-83	0	45.57	11.53	2	6.5	10	8	8		7	7	7		1					1	0									20	1	0	20	1	0	100	0	0	730	SA-BA-83		1		1				1		0
SA-BA-84	1	52.04	23.16	2	7	10	8			8				1					3	1	inefficacia	1							20	1	0	100			100	0	0	57	SA-BA-84								1		0
SA-BA-85	0	49.51	17.72	3	8	10	8	8		6	6		2	1					1	0									20	1	0	20	1	0	100	0	0	730	SA-BA-85	1	1		1			dolore	1		0
SA-BA-86	1	33.28	3.53	3	6	10	8			8			3	1					3	1	inefficacia	1							20	1	0	100			100	0	0	118	SA-BA-86								1		0
SA-BA-87	1	46.87	19.02	3	7	10	8	8	6	6	6	6		1					1	0									20	1	0	20	1	0	40	1	1	730	SA-BA-87		1		1				1		1
SA-BA-88	1	33.71	15.5	2	7.5	10	10			8			5	1 + 7					3	1	inefficacia	1							0	0	0	100			100	0	0	36	SA-BA-88								1		0
SA-FD-01	0	53	15	2	7.5	5	5			5				1	25 mg x2 al di	0	no		3	1	inefficacia	1							0	0	0	100			100	0	0	141	SA-FD-01								1	1	0
SA-FD-02	0	39	5	1	4.5	6	4			5			4	1			no		2	1	inefficacia	1							33.3333	1	1	100			100	0	0	213	SA-FD-02								1	1	0
SA-FD-03	0	74	20	2	6.5	7	5	5		6	6			1 2	25 mgx2 e 4mg	25mgx2 e 4mg	no		1	0									28.5714	1	0	28.5714			100	0	0	730	SA-FD-03		1		1		1	dolore	1	1	0
SA-FD-04	0	54	8	2	5	5	3			4			1	1	25mgx2		no		3	1	inefficacia	1							40	1	1	100			100	0	0	136	SA-FD-04								1	1	1
SA-FD-05	1	63	16	2	7	9	7	6		7	7			1 6	25mgx3 5gtt	25mgx3	no		1	0									22.2222	1	0	33.3333			100	0	0	730	SA-FD-05		1		1				1	1	0
SA-FD-06	1	53	15	2	6	7	5	5		5	5			1 2	25mgx2	25mgx2	no		1	0									28.5714	1	0	28.5714			100	0	0	730	SA-FD-06				1			dolore	1	1	0
SA-FD-07	0	55	17	2	6.5	7	5	5		5	5			1 2 6	25mgx2 4mg 5gtt	25mgx2 4mg 5gtt	no		1	0									28.5714	1	0	28.5714			100	0	0	730	SA-FD-07		1		1		1		1	1	1
SA-FD-08	1	65	15	2	7.5	9	7	5	5	8	7	7		1	25mgx3	25mgx3	no		1	0									22.2222	1	0	44.4444			44.4444	1	1	730	SA-FD-08	1	1		1		0		1	1	0
SA-FD-09	1	58	13	2	7	8	6	6		7	7			1	25mgx3	25mgx3	no		1	0									25	1	0	25			100	0	0	730	SA-FD-09		1		1		1		1	1	0
SA-FD-10	1	60	15	2	7	7	5	5		6	6			1	25mgx3	25mgx3	no		1	0									28.5714	1	0	28.5714			100	0	0	730	SA-FD-10		1		1		0		1	1	1
SA-FD-11	0	52	16	2	5.5	9	7	7		6	6		2	1 6	25mgx2 5gtt	25mgx2 5gtt	no		1	0									22.2222	1	0	22.2222			100	0	0	730	SA-FD-11		1		1		1		1	1	1
SA-FD-12	0	49	15	2	7	7	3			7				6			si		1	1	decisione paziente	4							57.1429	1	1	100			100	0	0	218	SA-FD-12								1	1	1
SA-FD-13	1	50	15	2	7	7	5	5		6	6			1	25mgx3	25mgx3	no		1	0									28.5714	1	0	28.5714			100	0	0	730	SA-FD-13		1		1		0		1	1	0
SA-FD-14	1	42	7	2	8	7				4				1	25mgx3	25mgx3	no		3	1	effetti collaterali (stato confusionale acuto)	2					1		100	0	0	100			100	0	0	2	SA-FD-14								1	1	0
SA-FD-15	1	50	10	2	5.5	7				6				1	25mgx3	25mgx3	no		1	0									100	0	0	100			100	0	0	730	SA-FD-15		1		1		1		1	1	1
SA-FD-16	0	45	15	2	7	7	5	5		6	6			1 6	25mgx3 7gtt	25mgx3 7gtt	no		1	0									28.5714	1	0	28.5714			100	0	0	730	SA-FD-16		1		1		1		1	1	0
SA-FD-17	0	42	17	2	6.5	7	5			4	2			1	25mg	25mg	no		1	0									28.5714	1	0	100			100	0	0	730	SA-FD-17						0	dolore	1	1	0
SA-FD-18	0	52	16	2	6.5	8	6			5				7	300mgx2	300mgx2	no		1	0									25	1	0	100			100	0	0	730	SA-FD-18	1					1		1	1	0
SA-FD-19	1	45	19	2	6.5	9	7			6	6			1	25mgx3		no		1	0									22.2222	1	0	100			100	0	0	730	SA-FD-19		1		1		0		1	1	1
SA-FD-20	0	40	23	2	7.5	8								1	25mgx3		no		3	1	inefficacia	1							100	0	0	100			100	0	0	10	SA-FD-20								1	1	0
SA-FD-21	0	65	15	2	7	7				3				1	25mgx3		no		3	1	inefficacia	1							100	0	0	100			100	0	0	14	SA-FD-21								1	1	0
SA-FD-22	1	53	33	2	5.5	7				5			1	1	25mgx3	25mgx3	no		3	1	inefficacia	1							100	0	0	100			100	0	0	55	SA-FD-22								1	1	0
SA-FD-23	0	48	5	2	6	7	5			5			1	1	25mgx3	25mgx3	no		2	1	inefficacia	1							28.5714	1	0	100			100	0	0	141	SA-FD-23								1	1	0
SA-FD-24	1	50	20	2	7	8	6			4				1	25mgx3	25mgx3	no		2	1	inefficacia	1							25	1	0	100			100	0	0	29	SA-FD-24								1	1	0
SA-FD-25	0	44	22	2	8	10				4				1	25mgx3	25mgx3	no		3	1	inefficacia	1							100	0	0	100			100	0	0	18	SA-FD-25								1	1	0
SA-FD-26	0	50	22	1	4.5					4			3	1	25mgx2	25mgx2	no		3	na	eff,collaterali (confusione mentale)	2					1		#DIV/0!	0	0	#DIV/0!			#DIV/0!	0	0	44	SA-FD-26								1	1	0
SA-FD-27	0	60	22	2	6	6	4			5	5			1	25mgx3	25mgx3	no		2	1	decisione pz, Inefficacia	1							33.3333	1	1	100			100	0	0	98	SA-FD-27								1	1	0
SA-FD-28	1	65	36	2	7	7				4				1 6	25mgx3 7gtt	25mgx3 7gtt	no		3	1	eff,coll, Sincope	2							100	0	0	100			100	0	0	15	SA-FD-28								1	1	0
SA-FD-29	1	50	14	2	4.5	8				3			4	1	25mg	25mg	no		3	1	eff,coll (vertigini)	2	1						100	0	0	100			100	0	0	8	SA-FD-29								1	1	0
SA-FD-30	0	45	15	2	5	8				4				1	25 mgx2	25mgx2	no		3	1	inefficacia	1							100	0	0	100			100	0	0	18	SA-FD-30								1	1	0
SA-FD-31	0	37	21	2	6.5	7	5			3				1	25mgx3	25mgx3	no		3	1	inefficacia	1							28.5714	1	0	100			100	0	0	139	SA-FD-31								1	1	1
SA-FD-32	1	53	4	3	4.5	7	5			5			1	1	25mgx2	25mgx2	no		3	1	inefficacia	1							28.5714	1	0	100			100	0	0	49	SA-FD-32								1	1	0
SA-FD-33	1	42	18	2	5.5	6	4			4				6	10gtt	10gtt	no		3	1	inefficacia	1							33.3333	1	1	100			100	0	0	52	SA-FD-33								1	1	0
SA-FD-34	1	64	20	2	6.5	7	5			6			5	1	25mgx3	25mgx3	no		3	1	inefficacia	1							28.5714	1	0	100			100	0	0	108	SA-FD-34								1	1	1
SA-FD-35	0	67	26	2	7	8				3			5	1	25mgx3	25mgx3	no		3	1	intolleranza (confusione,vertigini)	2	1				1		100	0	0	100			100	0	0	6	SA-FD-35								1	1	1
SA-FD-36	1	60	15	2	6.5	6				4				1	25mgx3	25mgx3	no		3	1	inefficacia	1							100	0	0	100			100	0	0	49	SA-FD-36								1	1	1
SA-FD-37	1	67	22	2	5.5	7				5			1	1 2	25mgx3 4mg	25mgx3 4mg	no		3	1	inefficacia	1							100	0	0	100			100	0	0	117	SA-FD-37								1	1	0
SA-FD-38	1	39	8	2	6	8	6	6		7	7		1	1	25mgx3	25mgx3	no		1	0									25	1	0	25			100	0	0	730	SA-FD-38		1		1		1	dolore	1	1	1
SA-FD-39	1	52	15	1	4	6				4			2	1	25mgx2	25mgx2	no		2	1	intolleranza (confusione)	2					1		100	0	0	100			100	0	0	2	SA-FD-39								1	1	1
SA-FD-40	0	64	29	2	6.5	8				3				1	25mgx3	25mgx3	si(targin)	2,5x2	3	1	inefficacia	1							100	0	0	100			100	0	0	109	SA-FD-40								1	1	1
SA-FD-41	0	72	25	2	7	7				3				1	25mgx3		no		3	1	inefficacia	1							100	0	0	100			100	0	0	121	SA-FD-41								1	1	1
SA-FD-42	1	47	18	2	6.5	8	6	5		6	5	5	2	1	25mgx3	25mgx3			1	0									25	1	0	37.5			100	0	0	308	SA-FD-42								1	1	1
SA-OSR-01	0	46.074	8.20822	3	5	7	4	4	3		3	4		1	baclofene		eutirox, didrogyl, calcio, motilex, laevolac		1	0									42.8571	1	1	42.8571			57.1429	1	1	730	SA-OSR-01										0
SA-OSR-02	1	53.6904	8.33425	2	6.5	7	4	4	5	5	5	5	0	6	Rivotril				1	0									42.8571	1	1	42.8571			28.5714	1	1	730	SA-OSR-02							dolore			1
SA-OSR-03	1	47.8329	25.3781	2	6.5	9	4	4	4	7	7	7	5	1, 2	Baclofen, Tizanidina		AZA		1	0									55.5556	1	1	55.5556			55.5556	1	1	730	SA-OSR-03										1
SA-OSR-04	1	42.7205	8.30959	3	6	8	9			12				1	Baclofen 10 mg		eutirox, ossibutinina, fampyra, pantorc		3	1	inefficacia	1							-12.5	0	0	100			100	0	0	33	SA-OSR-04							dolore			0
SA-OSR-05	1	36.3863	8.46575	2	6.5	9	6	6	6	5	5	6	4	1, 6	Baclofen 25 +12,5+12,5 mg e valium la sera	Lioresal 25+12,5 (ha sospeso Lioresal 12,5 e valium alla sera)	Lioresal, NTZ		1	0									33.3333	1	1	33.3333			33.3333	1	1	730	SA-OSR-05							dolore			0
SA-OSR-06	0	52.5863	28.6466	1	4	5	3	4	4	6		6	2	1	Baclofen	lioresal 25 mg	4AP, GA		1	0									40	1	1	20			20	1	0	730	SA-OSR-06							dolore			1
SA-OSR-07	1	48.3123	8.34247	2	6	8	6			9			3	1, 6	Baclofen, rivotril 7gtt	Lioresal 25 mgx3			1	1	effetti collaterali	2							25	1	0	100			100	0	0	25	SA-OSR-07							dolore			0
SA-OSR-08	0	46.6795	8.35616	2	6	6	4	4	7	4	4	4	0	1	Baclofen				1	0									33.3333	1	1	33.3333			-16.6667	0	0	730	SA-OSR-08										0
SA-OSR-09	0	45.3123	7.21918	1	2	5	6			8			4	2	Tizanidina	Sirdalud 2 mg	NTZ		3	1	inefficacia	1							-20	0	0	100			100	0	0	28	SA-OSR-09							dolore			0
SA-OSR-10	1	42.611	9.08493	2	6.5	7	9			6				9	Eperisone x3 die		Citalopram 5gtt, 4AP x2, Stilnox x1		3	1	inefficacia	1							-28.5714	0	0	100			100	0	0	29	SA-OSR-10							dolore			1
SA-OSR-11	1	45.3233	5.4411	2	7.5	9	7	7	7	10	11	11	0	1, 6	Baclofen 25 mgx3, Rivotril 10gtt,		Cipralex 10 mg		1	0									22.2222	1	0	22.2222			22.2222	1	0	730	SA-OSR-11										1
SA-OSR-12	1	57.5616	8.46301	2	8	8	6	5	5	7	6	4	0	1	Baclofen	baclofen	Coumadin, Cymbaltab60 mg, simvastatina 20		1	0									25	1	0	37.5			37.5	1	1	730	SA-OSR-12										1
SA-OSR-13	1	48.2904	19.4685	2	6	7	5	5	5	4	4	4	0	6	Benzodiazepine		Minias gtt		1	0									28.5714	1	0	28.5714			28.5714	1	0	730	SA-OSR-13							dolore			0
SA-OSR-14	1	45.8959	22.389	2	7	8	8						0	1, 6	Baclofene 25x3, rivotril 7gtt	Lioresal 25mg x3, Rivotril 7gtt			2	1	effetti collaterali	2							0	0	0	100			100	0	0	14	SA-OSR-14										1
SA-OSR-15	1	47.5589	5.72055	1	5	6	4	4	4	7	5	4	4	1	Baclofene 12,5 mg die	lioresal 7,25 mg	tiroxina, efexor, NTZ		1	0									33.3333	1	1	33.3333			33.3333	1	1	730	SA-OSR-15							dolore			0
SA-OSR-16	0	43.0685	21.989	2	4.5	7	7			4			0	1	Baclofene 10mg	Lioresal 10mg 1/2 x2 die			3	1	inefficacia	1							0	0	0	100			100	0	0	28	SA-OSR-16										1
SA-OSR-17	1	45.5781	18.4082	2	8.5	8	5	4	4	12	12	12	0	5, 6	Baclofene in pompa,rivotril	Rivotril 6gtt	fans, ossibutinina		1	0									37.5	1	1	50			50	1	1	730	SA-OSR-17							dolore			1
SA-OSR-18	1	65.3096	26.5151	2	8	8	5	7	7	9	8		0	6	Valium 3 gtt		FANS		1	0									37.5	1	1	12.5			12.5	0	0	730	SA-OSR-18							dolore			0
SA-OSR-19	1	51.4877	14.5068	2	7.5	6	4	4	4	8	8	8	5	6	Valium 5gtt	Valium 5gtt	AZA		1	0									33.3333	1	1	33.3333			33.3333	1	1	730	SA-OSR-19										1
SA-OSR-20	1	45.7397	8.43562	3	6.5	8	5	5	5	5	6	6	5	1	Baclofene	Baclofene	FANS, CTX		1	0									37.5	1	1	37.5			37.5	1	1	730	SA-OSR-20							dolore			0
SA-OSR-21	0	51.1479	8.46849	3	8	9	10			11			0	1, 6	Baclofen 25 mgx4, diazepam 10gtt		citalopram 20 mg, pantoprazolo 20 mg		3	1	inefficacia	1							-11.1111	0	0	100			100	0	0	32	SA-OSR-21										1
SA-OSR-22	1	53.5507	8.47671	3	6.5	8	6	6	6	9	9		5	1	Baclofen 25x2	Baclofene 25 mg x2 die	azatioprina 100mg, tegretol200mg, folina 5mg,		1	0									25	1	0	25			25	1	0	730	SA-OSR-22										1
SA-OSR-23	0	46.8822	22.6986	2	6	8	8						3	1	Baclofen 25x2	Baclofen 25x2	zopranol 30mg, Norvasc 5mg, Gilenya0,5		3	1	inefficacia	1							0	0	0	100			100	0	0	32	SA-OSR-23										0
SA-OSR-24	0	32.9534	8.03562	2	6	8	6	4	4	2	3	3	3	1	Baclofen 25mg x3	lioresal 25mg x3	4aminopiridina 4mgx4		1	0									25	1	0	50			50	1	1	730	SA-OSR-24							dolore			1
SA-OSR-25	0	47.4904	23.5507	2	6	8	6	4	3	8	8	8	1	2	Tizanidina 2mg	Tizanidina 2mg	betaferon, 4aminopiridina		1	0									25	1	0	50			62.5	1	1	730	SA-OSR-25										1
SA-OSR-26	1	45.8932	21.7151	2	7.5	9	7	8		10	12		4	9	Eperisone 100 mg	expose 100mg	ramipril 5 mg die, NTZ		1	1	effetti collaterali	2							22.2222	1	0	11.1111			100	0	0	98	SA-OSR-26							dolore			0
SA-OSR-27	0	49.9808	27.9671	2	6	8	6	6	5	7	6	6	3	1	lioresal 25mgx3	lioresal 25mg x3	jasminelle, gilenya,		1	0									25	1	0	25			37.5	1	1	730	SA-OSR-27							dolore			1
SA-OSR-28	1	60.6795	8.48219	2	5	7	8			5			4	1	lioresal 25mg x3		lyrica 75mg x3, norvasc 20 mg, hyzar, NTZ		3	1	inefficacia	1							-14.2857	0	0	100			100	0	0	28	SA-OSR-28							dolore			0
SA-OSR-29	0	46.0274	16.1425	1	6	5	4	4	5	8	8	8	3	2	tizanidina 6mg	tizanidina 6mgRP	filenya		1	0									20	1	0	20			0	0	0	730	SA-OSR-29							dolore			0
SA-OSR-30	0	63.6301	8.52877	2	7	10	6	6	7	4	7		0	6	rivotril 10gtt	rivotril 3gtt			1	0									40	1	1	40			30	1	1	730	SA-OSR-30							dolore			0
SA-OSR-31	0	55.1479	8.54795	2	7.5	9	8						0	1	baclofen 25mg x2		Ditropan 5mg, Stilnox 10 mg,(Augmentin 1g x2 per IVU intercorrente)		2	1	effetti collaterali	2							11.1111	0	0	100			100	0	0	10	SA-OSR-31										0
SA-OSR-32	0	45.0384	8.54521	3	6.5	8	6	5	4	7	7	9		9	eperisone 100mg x4	expose 100x4	mantadan 100 mg, tamsulosina 0,4 mg, Effortil 5gtt a,b,, calcio 1000mg, congescor 1,25mg		1	0									25	1	0	37.5			50	1	1	730	SA-OSR-32							dolore			0
SA-OSR-33	0	51.1808	20.4575	2	6.5	8	6	4	6	9	10	10	0	1	Baclofen 25 mg	lioresal 25mg	fampira 1cpx2, mantadan 100mg		1	0									25	1	0	50			25	1	0	730	SA-OSR-33							dolore			1
SA-OSR-34	0	48.8247	12.0329	2	5.5	5	4	5	4	6	6	6	5	1	Lioresal 25 mg	lioresal 25 x3	losec 1 cp, aza		1	0									20	1	0	0			20	1	0	730	SA-OSR-34										0
SA-OSR-35	0	43.1425	11.6356	2	8	5	5			4			5	1, 6	lioresal 12,5 mg die, Valium 10gtt	Lioresal 12,5 mg die, Valium 10 gtt die	AZA 1/2 cp die,		3	1	inefficacia	1							0	0	0	100			100	0	0	29	SA-OSR-35										0
SA-OSR-36	0	39.2685	18.6438	2	6.5	8	3	3	2	5	5	5	5	1	lioresal 25 mg	lioresal 25mg	lyrica 75mg x2, ossibutinina 10 mg, paroxetina 20 mg, CTX		1	0									62.5	1	1	62.5			75	1	1	730	SA-OSR-36							dolore			0
SA-OSR-37	1	46.0438	19.3918	2	6.5	7	5	5	5	7	7	7	0	1	baclofen	baclofen saltuariamente			1	1	effetti collaterali	2							28.5714	1	0	28.5714			28.5714	1	0	260	SA-OSR-37							dolore			1
SA-OSR-38	0	64.7096	8.67123	2	5.5	5	2						0	1	Baclofen	lioresal	fampridinax2, risendronato, Kolibrì a,b,		1	1	effetti collaterali	2							60	1	1	100			100	0	0	27	SA-OSR-38							dolore			1
SA-OSR-39	1	42.0548	7.59178	1	4	8	6	5	5	5	5	4	1	1	Baclofen 25 mg	lioresal 25 mg 1 cp die	IFN		1	0									25	1	0	37.5			37.5	1	1	730	SA-OSR-39							dolore			1
SA-OSR-40	0	35.5753	12.6959	2	7	8	6	5	5	9	9	7	3	1, 6	baclofene 25 x2, rivotril 5gtt	LIORESAL 25MG X2, RIVOTRIL 5GTT	4aminopiridina 4mgx2, gilenya		1	0									25	1	0	37.5			37.5	1	1	730	SA-OSR-40							dolore			1
SA-OSR-41	1	65.7014	9.69315	2	7	9	6	6	7	8	6	8	0	1	baclofen 25x 2	baclofen 25mg x2	lyrica 150mgx3, mantadan 100x2, contramal 100mg x2, cymbalta 60 mg, remeron		1	0									33.3333	1	1	33.3333			22.2222	1	0	730	SA-OSR-41							dolore			0
SA-OSR-42	1	49.0575	15.5452	3	8	9	7	3	3	9	9	8	0	1	baclofen 25mg x3	lioresal 25 mg x3,	gabapentin 300x2, TAO		1	0									22.2222	1	0	66.6667			66.6667	1	1	730	SA-OSR-42		1					dolore			1
SA-OSR-43	1	45.0548	14.0466	2	6.5	6	4	4	4	6			5	1	baclofen 10mg x2	lioresal 10mgx2	ossibutinina 5x2 die, fulcrosupra, vitD, CTX		1	0									33.3333	1	1	33.3333			33.3333	1	1	730	SA-OSR-43										1
SA-OSR-44	1	28.0192	8.67123	2	5.5	7	5			2			4	1	baclofen 10 mg x3	baclofen 10mgx3,	lyrica 25mg x2, antra 40 mg, NTZ		1	1	effetti collaterali (ddepersonlizzazione)	2					1		28.5714	1	0	100			100	0	0	59	SA-OSR-44							dolore			0
SA-OSR-45	1	37.6137	8.66849	3	7	9	7	6	6	12	9	7		1	baclofen 25mg x4	lioresal 25mg x4	mantadan, paroxetina, enalapril		1	0									22.2222	1	0	33.3333			33.3333	1	1	730	SA-OSR-45		1					dolore			0
SA-OSR-46	1	52.0822	8.71233	2	7.5	8	8			7			0	6	valium gtt	valium,	ditropan, 4 AP		3	1	inefficacia	1							0	0	0	100			100	0	0	32	SA-OSR-46							dolore			1
SA-OSR-47	0	34.2849	8.68219	1	6.5	7	7			6			4	1, 6	baclofen 25x2, rivotril gtt		4AP 4mg x3, NTZ		3	1	inefficacia	1							0	0	0	100			100	0	0	28	SA-OSR-47										0
SA-OSR-48	0	55.2986	20.7397	2	7.5	9	8			9			5	9.6	eperisone 400mg, rivotril 8gtt	expose 100mg x4 die, Rivotril 5gttx2	AZA 125mg, Pursennid, Stilnox 10mg,		3	1	inefficacia	1							11.1111	0	0	100			100	0	0	33	SA-OSR-48										0
SA-OSR-49	0	67.8877	15.4192	2	6.5	7	5	5	5	6	6		0	1, 2	tizanidina lioresal 12,5mg x3 die,	lioresal 12,5mg x3 die, tizanidina,	omnic 0,4mg, Xeristar 60mg, Mirapexin 0,26, Lasitone 1x1, Ossibutinina 5mg x2, Lyrica 75mg, 4AP 4 mg		1	0									28.5714	1	0	28.5714			28.5714	1	0	730	SA-OSR-49										1
SA-OSR-50	1	69.1479	12.4192	3	6	8	8			8			0	1	baclofen 10 x5	lioresal	cymbalta 60mg, mantadan, targin, didrogyl, triatec		3	1	inefficacia	1							0	0	0	100			100	0	0	35	SA-OSR-50										1
SA-OSR-51	1	76.937	42.0438	2	6.5	8	8			4			0	1	baclofen		4AP 4mg x4, vitamina E		3	1	inefficacia	1							0	0	0	100			100	0	0	28	SA-OSR-51										0
SA-OSR-52	1	48.8164	14.7205	2	6.5	8	8			5			3	9	eperisone	sospeso eperisone	Gilenya, 4AP 4mg x4, pregabalin		3	1	inefficacia	1							0	0	0	100			100	0	0	32	SA-OSR-52										1
SA-OSR-53	1	47.9205	20.0603	2	5.5	7	8			8			2	1	baclofen		4AP, GA		3	1	inefficacia	1							-14.2857	0	0	100			100	0	0	31	SA-OSR-53										0
SA-OSR-54	1	51.9945	34.8384	2	7	9	7	6	6	2	2		0	6	rivotril 3gtt		rivotril 3gtt		1	0									22.2222	1	0	33.3333			33.3333	1	1	730	SA-OSR-54										0
SA-OSR-55	0	72.0164	28.0877	2	6	8	8			5			1	6	clonazepam	clonazepam	lyrica 25mg, ossibutinina 2,5 mg x2 die, IFN		3	1	inefficacia	1							0	0	0	100			100	0	0	27	SA-OSR-55							dolore			0
SA-OSR-56	1	60.2932	14.8301	2	7.5	9	7	7	7	8	8		0	2	tizanidina 4mg x4 die	sirdalud 4mg x4 die	4AP		1	0									22.2222	1	0	22.2222			22.2222	1	0	730	SA-OSR-56										0
SA-OSR-57	0	44.9178	18.8356	2	7	8	4	4	4	6	4	4	0	6	rivotril	rivotril 10gtt x2	mantadan 100x2, lyrica 75x2, omeprazolo 20 mg x2		1	0									50	1	1	50			50	1	1	730	SA-OSR-57							dolore			0
SA-OSR-58	0	59.6301	15.8329	3	8	9	7	6	7	5	6	5	0	2	tizanidina	tizanidina			1	0									22.2222	1	0	33.3333			22.2222	1	0	730	SA-OSR-58							dolore			0
SA-OSR-59	1	47.4795	8.83836	1	4	5	3	3	4	7	7	3	1	9	eperisone		Norvasc 5mg, IFN		1	0									40	1	1	40			20	1	0	730	SA-OSR-59										1
SA-OSR-60	0	49.5589	9.84384	2	6	9	5			8			3	6	clonazepam 5gtt		Keppra 500x2, gabapentin300 x3, mirapexin, gilenya		1	1	perso al fu	3							44.4444	1	1	100			100	0	0	730	SA-OSR-60							dolore			1
SA-OSR-61	1	43.6219	17.8493	2	6.5	6	4			8			0	2, 6	tizanidina 2mg, clonazepam 3gtt x2	rivotil 3gttx2, sirdalud 2mg	ditropan 5mg, ranidil, crestor		1	1	perso al fu	3							33.3333	1	1	100			100	0	0	730	SA-OSR-61										0
SA-OSR-62	0	62.811	19.4493	3	6.5	7	5	5	5	6	5		0	1	baclofen 12,5 mg x2	lioresal 25mg	blopres 1/2, lasix 1cp, cardirene1 bust, tegretol 100mg, efexor 37,5, sequacor, simvastatina 10mg, cardirene die alterni		1	0									28.5714	1	0	28.5714			28.5714	1	0	730	SA-OSR-62							dolore			0
SA-OSR-63	1	43.4384	21.8822	2	4.5	6	4	5		8	8			1, 6	baclofen, diazepam	sirdalud, lioresal, valium,	paroxetina, didrogylm, lansox		1	0									33.3333	1	1	16.6667			100	0	0	730	SA-OSR-63							dolore			1
SA-OSR-64	0	53.6603	6.88493	2	6.5	7	5	5	5	4	4	4	3	1	baclofen	Lioresal 10mg x2	4AP, Mantadan, gilenya		1	0									28.5714	1	0	28.5714			28.5714	1	0	730	SA-OSR-64							dolore			1
SA-OSR-65	1	48.7699	28.9288	2	6.5	8	6	5	5	6	8	8	0	1	baclofen 37,5 x2	lioresal 37,5x3,	ossibutinina 2,5 mg x2		1	0									25	1	0	37.5			37.5	1	1	730	SA-OSR-65							dolore			1
SA-OSR-66	0	65.4274	39.9836	2	6.5	10	5	4	3	10	10	10	0	1	baclofen		eutirox 125mcg, gabapentin 100 x3, losartan, antrakal???,		1	0									50	1	1	60			70	1	1	730	SA-OSR-66							dolore			1
SA-OSR-67	0	59.8247	21.3836	3	6.5	10	8	8	8	12	10	12	5	1	baclofen 25mg x3 die		AZA 150mg, anafranil 75 mg, ossibutinina 5mg x3 die, ASA 100 mg		1	0									20	1	0	20			20	1	0	730	SA-OSR-67										0
SA-OSR-68	1	55.9753	14.9808	2	6.5	8	9			6			5	6	rivotril		rivotril, 4AP,aza		3	1	inefficacia	1							-12.5	0	0	100			100	0	0	27	SA-OSR-68										0
SA-OSR-69	1	43.1644	25.9918	2	6.5	7	6			8			5	1	baclofen 25 x2 die	lioresal 25x2	aza 175mg die		3	1	inefficacia	1							14.2857	0	0	100			100	0	0	28	SA-OSR-69							dolore			1
SA-OSR-70	0	50.9836	14.0192	2	7	9	5	5	5	8	8	8	0	6	rivotril 5gtt	rivotril	sereupin 1cp		1	0									44.4444	1	1	44.4444			44.4444	1	1	730	SA-OSR-70							dolore			0
SA-OSR-71	1	47.4493	24.0301	3	6.5	8	7						0	1	lioresal 10 x3		efexor		3	1	inefficacia	1							12.5	0	0	100			100	0	0	28	SA-OSR-71										0
SA-OSR-72	0	49.1233	27.063	2	8	10	6	5		4	4		0	4, 6	valium 35 gtt, tox botulinica	tox botulinica, valium 35 gtt			1	0									40	1	1	50			100	0	0	730	SA-OSR-72							dolore			1
SA-OSR-73	0	68.2438	7.74247	2	6	6	4	3	3	4	4	5		1	lioresal 10 mg x3	lioresal	metotrexate 2,5, ossibutinina		1	0									33.3333	1	1	50			50	1	1	730	SA-OSR-73							dolore			0
SA-OSR-74	0	50.6658	34.0932	2	5.5	7	5	6	5	4	4	4	3	1	lioresal 12,5 x2 + 25mg	lioresal	gilenya, limbitryc, didrogyl, actonel, calcio carbonato, gabapentin		1	0									28.5714	1	0	14.2857			28.5714	1	0	730	SA-OSR-74										1
SA-OSR-75	1	40.2603	6.67671	2	6	7	8			2			2	1	baclofen	baclofen	GA		2	1	inefficacia ed ec	1.2							-14.2857	0	0	100			100	0	0	4	SA-OSR-75							dolore			1
SA-OSR-76	1	60.3342	14.1178	2	4.5	6	4			12			2	2	tizanidina		copaxone, movicol		1	1	effetti collaterali	2							33.3333	1	1	100			100	0	0	77	SA-OSR-76										0
SA-OSR-77	1	52.2795	21.5973	2	7	8	6	4	3	7	6	6	3	1, 2	baclofen25 x4, tizanidina2 mg x3	lioresal 25x4, sirdalud 2mg x3,	fingolimod, cipralex 20 gtt die, Simvastatin 20 mg, Xanax 0,25mg,		1	0									25	1	0	50			62.5	1	1	730	SA-OSR-77										0
SA-OSR-78	0	57.0356	32.2082	2	7.5	8	8						0	1	baclofen		lasix, minias, paroxetina, pantorc, didirogyl, mptilium, clexane, 4AP		3	1	inefficacia	1							0	0	0	100			100	0	0	42	SA-OSR-78							dolore			0
SA-OSR-79	0	60.5151	21.2274	2	7	8	8			10			0	1	baclofen 10 mg x2		stilnox, lexotan, Mirapexin 0,26x2		3	1	effetti collaterali	2							0	0	0	100			100	0	0	30	SA-OSR-79							dolore			1
SA-OSR-80	1	58.0849	7.2274	3	6	7	5	6		4	7			1	baclofen	lioresal 25	lyrica 150 mg, omnic 0,4 mg, norvasc 5 mg,		1	0									28.5714	1	0	14.2857			100	0	0	730	SA-OSR-80							dolore			0
SA-OSR-81	0	50.8658	9.2274	1	4	8	4	4		7	7		2	6	diazepam		tavor 2mg, anafranil 75mg, mutabon, GA		1	0									50	1	1	50			100	0	0	730	SA-OSR-81							dolore			1
SA-OSR-82	1	46.7589	16.0658	1	4	8	6			4			3	1	baclofen	baclofen	fingolimod, lamictal		1	1	effetti collaterali	2							25	1	0	100			100	0	0	EDSS	NRS T0							dolore			0
																																						4.5	5
		51.0119	17.5491	1.96648	6.44997	7.5402	5.78841	5.12237	4.85289	6.77561	6.5	6.26258																										7	7
		9.5491	8.62914	0.597193	1.17322	1.44285	1.63404	1.57243	1.66051	2.61338	2.62137	2.75142																										5	6
																																						7	7
					6.5																																	6.5	7
					9.5																																	6.5	8
					1.5																																	4	8
																																						6.5	9
																																						6	8
																																						2.5	8
																																						3	5
																																						5.5	9
																																						7	7
																																						6.5	8
																																						5	7
																																						3	5
																																						4	5
																																						6.5	8
																																						6.5	8
																																						4	7
																																						7	8
																																						6	5
																																						6.5	8
																																						7.5	10
																																						8.5	8
																																						7.5	9
																																						6.5	6
																																						7	8
																																						7	7
																																						7	9
																																						7	8
																																						6	5
																																						8	8
																																						8	8
																																						6	7
																																						8	8
																																						8	9
																																						8	8
																																						7	7
																																						7.5	7
																																						8.5	6
																																						6.5	7
																																						8	6
																																						7.5	8
																																						8.5	10
																																						6.5	8
																																						6	8
																																						5	5
																																						6.5	7
																																						6.5	9
																																						8	10
																																						7	7
																																						7.5	9
																																						6.5	6
																																						8.5	8
																																						8.5	6
																																						5	8
																																						6.5	8
																																						9	6
																																						8	9
																																						7	6
																																						8	6
																																						7	6
																																						6.5	7
																																						6	10
																																						7.5	7
																																						6.5	9
																																						8	9
																																						7.5	7
																																						6	5
																																						6.5	10
																																						7.5	6
																																						7	8
																																						6.5	6
																																						7	10
																																						6.5	9
																																						8	8
																																						6.5	8
																																						4.5	5
																																						6.5	8
																																						8	6
																																						4.5	8
																																						7.5	4
																																						6	6
																																						6.5	5
																																						6	6
																																						9	9
																																						6.5	7
																																						6.5	5
																																						8	5
																																						6.5	10
																																						8	8
																																						8	8
																																						8.5	9
																																						7	8
																																						6.5	10
																																						6	10
																																						8.5	5
																																						6.5	8
																																						7	8
																																						7.5	8
																																						4.5	8
																																						3	8
																																						6	8
																																						7.5	7
																																						8	8
																																						8	10
																																						6.5	8
																																						8.5	8
																																						7.5	8
																																						6.5	10
																																						6.5	7
																																						7	8
																																						6.5	6
																																						6	7
																																						8	9
																																						5.5	5
																																						8.5	10
																																						6	7
																																						8.5	8
																																						7.5	8
																																						7	8
																																						7	8
																																						7	7
																																						7.5	8
																																						6.5	8
																																						7.5	8
																																						6	8
																																						7.5	9
																																						6.5	8
																																						8	8
																																						7	8
																																						8.5	8
																																						7.5	8
																																						8.5	9
																																						6.5	7
																																						7.5	9
																																						7	9
																																						7	8
																																						9	8
																																						8.5	9
																																						6	9
																																						6.5	8
																																						7	9
																																						6	8
																																						6.5	9
																																						5.5	6
																																						7	9
																																						8	10
																																						4.5	8
																																						7.5	8
																																						7	9
																																						6.5	7
																																						8	8
																																						8	10
																																						6	6
																																						7	8
																																						8	8
																																						7	8
																																						6.5	8
																																						8.5	8
																																						6.5	9
																																						4	8
																																						6	10
																																						6.5	9
																																						8.5	6
																																						8	10
																																						6.5	5
																																						8	9
																																						6	6
																																						7	8
																																						7	7
																																						7	7
																																						6.5	9
																																						7	7
																																						7	9
																																						4.5	8
																																						8	8
																																						8	6
																																						6.5	6
																																						7.5	9
																																						6.5	8
																																						7.5	8
																																						8	8
																																						7	9
																																						6	7
																																						7	8
																																						5	7
																																						6.5	8
																																						7.5	8
																																						6.5	9
																																						6.5	8
																																						6.5	7
																																						6	9
																																						7	9
																																						7.5	7
																																						6.5	7
																																						6.5	5
																																						7	8
																																						5.5	8
																																						7.5	7
																																						4	6
																																						7.5	7
																																						6.5	8
																																						8	8
																																						6	7
																																						7.5	8
																																						7	8
																																						8.5	9
																																						7	9
																																						7.5	8
																																						7.5	8
																																						6.5	10
																																						7.5	7
																																						6	6
																																						7.5	8
																																						4.5	6
																																						6.5	7
																																						6.5	7
																																						7.5	7
																																						7.5	7
																																						6.5	7
																																						7.5	5
																																						8	8
																																						7	7
																																						7	7
																																						7	7
																																						6.5	7
																																						7.5	8
																																						7	7
																																						8	8
																																						7.5	8
																																						6	7
																																						8	8
																																						6.5	8
																																						7.5	8
																																						4	8
																																						8.5	8
																																						6.5	8
																																						8	8
																																						6.5	8
																																						6	7
																																						6.5	5
																																						6.5	7
																																						6.5	7
																																						7	8
																																						8	8
																																						7	8
																																						7	8
																																						6.5	7
																																						5	7
																																						8.5	8
																																						4.5	7
																																						6.5	8
																																						6.5	8
																																						6.5	8
																																						6.5	7
																																						6.5	7
																																						5	7
																																						7.5	8
																																						7.5	8
																																						8.5	5
																																						6.5	5
																																						7.5	5
																																						6	5
																																						6.5	5
																																						6	5
																																						7	5
																																						6	5
																																						7	5
																																						7.5	6
																																						6	5
																																						6	5
																																						8.5	6
																																						8	6
																																						6	5
																																						7	5
																																						6	5
																																						6.5	5
																																						4	5
																																						6	5
																																						6	5
																																						8	6
																																						6.5	5
																																						6	5
																																						6	5
																																						4.5	5
																																						6	5
																																						6.5	5
																																						8	6
																																						7	5
																																						6	5
																																						6	5
																																						6.5	5
																																						5.5	5
																																						6.5	5
																																						6.5	5
																																						7	5
																																						6	5
																																						6	5
																																						6.5	5
																																						5.5	5
																																						6.5	5
																																						7	5
																																						7.5	6
																																						6.5	5
																																						4.5	5
																																						3	5
																																						6	5
																																						8.5	6
																																						6	5
																																						7.5	5
																																						4	5
																																						5.5	5
																																						6.5	5
																																						6.5	5
																																						6.5	5
																																						7.5	6
																																						7	5
																																						6.5	5
																																						6	5
																																						5.5	5
																																						6	5
																																						8	6
																																						6	5
																																						6.5	5
																																						7	5
																																						6	5
																																						7	5
																																						7.5	6
																																						4.5	5
																																						7.5	5
																																						5.5	5
																																						4.5	5
																																						6.5	5
																																						7.5	8
																																						7	7
																																						6.5	7
																																						6.5	7.5
																																						6	6.5
																																						6	6.5
																																						6	7
																																						8	8
																																						7.5	7.5
																																						6.5	7.5
																																						6.5	7
																																						7	7.5
																																						6	7
																																						6.5	8
																																						6.5	7
																																						6	7
																																						6.5	7
																																						7	7.5
																																						7	8
																																						7.5	8
																																						6.5	7
																																						4.5	7
																																						7.5	7.5
																																						6.5	7
																																						7	7.5
																																						6	7.5
																																						7	8
																																						6.5	7
																																						7	7.5
																																						6.5	7
																																						7	8
																																						7.5	8
																																						7	7
																																						6	7
																																						4.5	6
																																						5.5	5.5
																																						5.5	7
																																						6.5	8
																																						5.5	7.5
																																						6.5	7
																																						6.5	7.5
																																						6.5	7
																																						8	8
																																						6.5	7
																																						8	8
																																						6.5	7
																																						6	7
																																						6.5	7
																																						6.5	7.5
[truncated: 1,213 more rows]

## Sheet: N=1597
Cod/ n° paz	SEX	AGE	DD	COURSE	EDSS	NRS T0	NRS T1	NRS T2	NRS T3	N° PUFF T1	N° PUFF T2	N° PUFF T3	DMD	TP ANTISPASTICHE T0	>1ANTIPASTICO	DOSE TP ANTISPATICHE AL T0	DOSE TP ANTISPATICHE AL T1	ALTRI FARMACI	DOSE	RISPOSTA	SOSPENSIONE	MOTIVO SOSPENSIONE	ineff/ec	VERTIGINI	FATICA	SONNOLENZA	DISTURBI ALLA MUCOSA ORALE	COG/PSY	NAUSEA/GI	*100	20% Y/N	3yn	%t2_20	20t2	30t2	%t3_20	20t3	30t3	time to stop (days)	Cod/ n° paz	beneficio disturbi urinari	spasmi/crampi notturni	clonie	rigidità	UMORE	FKT	altro	dati agg sintomi	dati FKT
SA-RM-01	1	30	11	1	4.5	5	3	3	2	10	10	10	5		0					1	0									40	1	1	40	1	1	60	1	1	730	SA-RM-01				1		0		1	1
SA-RM-02	1	63	10	2	7	7	5	4		6	6				0					1	0									28.5714	1	0	42.8571	1	1	100	0	0	730	SA-RM-02		1		1		1		1	1
SA-RM-03	1	59	5	1	5	6	4	4		6	12				0			2		1	0									33.3333	1	1	33.3333	1	1	100	0	0	730	SA-RM-03	1	1		1	1	1		1	1
SA-RM-04	0	52	24	2	7	7	5	5		5	6		3		0			7	1000 mg	2	0									28.5714	1	0	28.5714	1	0	100	0	0	730	SA-RM-04				1	1	1		1	1
SA-RM-05	1	53	9	3	6.5	7	5	3		5	5		5	1,4,8	1	25 mg,1000 unit/die,225mg	25 mg,1000 unit/die,225mg	2	32 mg	1	1	Vertigini, astenia	2	1	1					28.5714	1	0	57.1429	1	1	100	0	0	50	SA-RM-05						1		1	1
SA-RM-06	1	50	11	3	6.5	8	6	4	4	5	6			1	0	12,5 mg	12,5 mg	2	32 mg	1	0									25	1	0	50	1	1	50	1	1	730	SA-RM-06	1			1	1	1		1	1
SA-RM-07	1	35	18	1	4	8							4		0					3	1	Vertgini, confusione	2	1				1		100	0	0	100			100	0	0	3	SA-RM-07						0		1	1
SA-RM-08	0	62	38	2	6.5	9									0					2	1	Confusione	2					1		100	0	0	100			100	0	0	12	SA-RM-08						0		1	1
SA-RM-09	0	64	20	1	6	8	6	5		6			5		0					1	0									25	1	0	37.5	1	1	100	0	0	730	SA-RM-09				1		0		1	1
SA-RM-10	0	43	3	1	2.5	8	5	4		8			5	1	0	15 mg	15 mg			1	0									37.5	1	1	50	1	1	100	0	0	730	SA-RM-10	1					0		1	1
SA-RM-11	0	49	16	1	3	5	3			5			2		0					2	1	Inefficacia	1							40	1	1	100			100	0	0	20	SA-RM-11						1		1	1
SA-RM-12	0	57	27	2	5.5	9	7			3				1	0	75 mg	50 mg	2	32 mg	2	0									22.2222	1	0	100			100	0	0	730	SA-RM-12				1		0		1	1
SA-RM-13	0	55	11	2	7	7	5			5	6		2	2	0	6 mg, 200 mg	6 mg, 200 mg			1	0									28.5714	1	0	100			100	0	0	730	SA-RM-13	1			1	1	1		1	1
SA-RM-14	1	58	13	1	6.5	8	6			4	8		2	1	0	10 mg	10 mg			1	0									25	1	0	100			100	0	0	730	SA-RM-14	1			1	1	1		1	1
SA-RM-15	1	42	13	1	5	7				3			4	1, 7	1	75 mg, 300 mg				3	1	Vertigini	2	1						100	0	0	100			100	0	0	7	SA-RM-15						0		1	1
SA-RM-16	0	50	1	1	3	5	3			4			2	4	0	250 unità				1	0									40	1	1	100			100	0	0	730	SA-RM-16				1		0		1	1
SA-RM-17	1	45	9	1	4	5	3			12					0					2	0									40	1	1	100			100	0	0	730	SA-RM-17		1				0		1	1
SA-RM-18	0	44	16	2	6.5	8	6			8				1	0	50 mg	50 mg			1	0									25	1	0	100			100	0	0	730	SA-RM-18				1	1	1		1	1
SA-RM-19	0	59	15	2	6.5	8	6			8			4	1	0	12,5 mg				1	0									25	1	0	100			100	0	0	730	SA-RM-19				1	1	1		1	1
SA-RM-20	1	59	5	1	4	7	5			8			2	1	0	20 mg	20 mg			2	0									28.5714	1	0	100			100	0	0	730	SA-RM-20		1		1		0		1	1
SA-CT-01	0	56	7	1	7	8	6	6	6	9	5	5	5	1.8	1	37,5 mg	12,5 mg	0		1	1	CONFUSIONE, SONNOLENZA	2			1		1		25	1	0	25	1	0	25	1	0	152	SA-CT-01						0		1	1
SA-CT-02	0	64	40	2	6	5	4	4	4	4	4	4	0	1.7	1	12.5	12.5	0		2	1	confusione mentale	2					1		20	1	0	20	1	0	20	1	0	116	SA-CT-02						0		1	1
SA-CT-03	0	62	6	1	6.5	8	6	6	6	8	8	8	0	1	0	32.5	32.5	0		1	0									25	1	0	25	1	0	25	1	0	730	SA-CT-03	1		1			1		1	1
SA-CT-04	0	58	20	2	7.5	10	7	7		5	5		0	1	0	25	25	0		1	0									30	1	1	30	1	1	100	0	0	730	SA-CT-04	1	1	1			1		1	1
SA-CT-05	0	51	21	2	8.5	8	5			2			0	5	0	360mcg/die	360mcg/die	5	150	2	1	peggioramento deficit cognitivo	2					1		37.5	1	1	100			100	0	0	50	SA-CT-05								1	1
SA-CT-06	0	60	32	3	7.5	9	6	6	6	9	9	9	3	5	0	800mcg die (in pompa)+2 boli	800mcg die (in pompa)+2 boli	0		1	0									33.3333	1	1	33.3333	1	1	33.3333	1	1	730	SA-CT-06				1		1		1	1
SA-CT-07	0	36	25	2	6.5	6	5	5	5	6	6	6	0	1.2	1	2,5 mg	2,5 mg	0	0	1	0									16.6667	0	0	16.6667	0	0	16.6667	0	0	730	SA-CT-07		1				1		1	1
SA-CT-08	0	69	19	2	7	8	6	6	6	8	8	8	0	2	0	2	2	0	0	1	0									25	1	0	25	1	0	25	1	0	730	SA-CT-08		1		1		0		1	1
SA-CT-09	0	51	27	2	7	7	5	5	5	8	5	5	0	2	0	6	6	0	0	1	1	ECCESSIVA DEBOLEZZA A RTI INFERIORI	2		1					28.5714	1	0	28.5714	1	0	28.5714	1	0	180	SA-CT-09								1	1
SA-CT-10	0	45	10	2	7	9	7	5	4	6	6	6	3	1	0	75	75	0	0	1	0									22.2222	1	0	44.4444	1	1	55.5556	1	1	730	SA-CT-10								1	1
SA-CT-11	1	47	18	2	7	8						5	2	1	0	25	25	0	0	3	1	inefficacia	1							100	0	0	100			100	0	0	5	SA-CT-11								1	1
SA-CT-12	0	40	6	1	6	5	4	4	4	6	4	3	0	1	0	18.75	37.5	0	0	2	1	nausea	2						1	20	1	0	20	1	0	20	1	0	180	SA-CT-12								1	1
SA-CT-13	1	61	23	3	8	8	5	5	6	8	8	8	0	1	0	25	25	7	300	2	1	inefficacia	1							37.5	1	1	37.5	1	1	25	1	0	318	SA-CT-13								1	1
SA-CT-14	1	45	19	3	8	8	5	3	3	5	5	5	0	1.2	1	75	75	1.7	600	1	0									37.5	1	1	62.5	1	1	62.5	1	1	730	SA-CT-14				1		1	NEVRALGIA TRIGEMINO	1	1
SA-CT-15	1	57	12	3	6	7	5	5		8	8		0	1	0	25	25	7	200	1	0									28.5714	1	0	28.5714	1	0	100	0	0	730	SA-CT-15	1			1	1			1	1
SA-CT-16	0	54	38	2	8	8	6			5			0	1	0	15	15	0	0	2	0									25	1	0	100			100	0	0	730	SA-CT-16				1		1		1	1
SA-CT-17	1	37	15	2	8	9	7	7	7	8	8	8	0	1.8	1	75	75	0	0	1	0									22.2222	1	0	22.2222	1	0	22.2222	1	0	730	SA-CT-17		1		1		1		1	1
SA-CT-18	1	59	19	2	8	8	6	6	6	7	5	2	0	1	0	75	75	0	0	1	0									25	1	0	25	1	0	25	1	0	96	SA-CT-18								1	1
SA-CT-19	0	56	18	3	7	7	5	5	5	12	12	12	0	1	0	60	60	0	0	1	0									28.5714	1	0	28.5714	1	0	28.5714	1	0	730	SA-CT-19		1				1	sonno	1	1
SA-CT-20	0	48	19	3	7.5	7	5						0		0					3	1									28.5714	1	0	100			100	0	0	30	SA-CT-20								1	1
SA-CT-21	1	64	39	2	8.5	6							0		0					3	1									100	0	0	100			100	0	0	27	SA-CT-21								1	1
SA-CT-22	1	55	14	3	6.5	7						8	2	1	0	62.5	62.5	4		1	1	sonnolenza	2			1				100	0	0	100			100	0	0	11	SA-CT-22								1	1
SA-CT-23	1	50	15	2	8	6	4					8	0	1	0	75	75	0	0	1	1	pegg cog	2					1		33.3333	1	1	100			100	0	0	61	SA-CT-23								1	1
SA-CT-24	0	59	32	2	7.5	8	6	6	6	8	10	10	0	1	0	37.5	37.5	2	20	1	0									25	1	0	25	1	0	25	1	0	730	SA-CT-24			1	1		1		1	1
SA-CT-25	0	47	12	3	8.5	10	5	5	5	4	2	4	0	1.8	1	25	25	0	0	1	0									50	1	1	50	1	1	50	1	1	730	SA-CT-25		1				1		1	1
SA-CT-26	0	49	19	2	6.5	8	5	5	5	9	9	8	1	1	0	75	75	5	100	1	0									37.5	1	1	37.5	1	1	37.5	1	1	730	SA-CT-26				1		1		1	1
SA-CT-27	1	38	16	2	6	8	6	6	6	5	7	2	0	1	0	16.75	16.75	0	0	1	0									25	1	0	25	1	0	25	1	0	730	SA-CT-27						1	sonno	1	1
SA-CT-28	1	43	18	1	5	5	3	3	4	4			0	1	0	37.5	37.5	0	0	1	1									40	1	1	40	1	1	20	1	0	180	SA-CT-28								1	1
SA-CT-29	1	47	11	3	6.5	7	7					2	3	1	0	18.75	18.75	0	0	3	1	inefficacia	1							0	0	0	100			100	0	0	32	SA-CT-29								1	1
SA-CT-30	0	48	8	1	6.5	9	9					2	0	1	0	37.5	37.5	0	0	3	1	tossicità	2							0	0	0	100			100	0	0	32	SA-CT-30								1	1
SA-CT-31	0	68	19	3	8	10	7	7	7	10	8	8	0	8	0	450	375	4	150	1	0									30	1	1	30	1	1	30	1	1	730	SA-CT-31				1		1		1	1
SA-CT-32	1	51	11	3	7	7	5	5	5	7	6	5	0	1	0	75	75	0	0	1	0									28.5714	1	0	28.5714	1	0	28.5714	1	0	730	SA-CT-32				1		1		1	1
SA-CT-33	0	45	18	2	7.5	9						4	0	1	0	75	75	0	0	3	1	inefficacia	1							100	0	0	100			100	0	0	24	SA-CT-33								1	1
SA-CT-34	0	69	7	3	6.5	6	3	5	5	5	2	2	0	1.8	1	25	25	0	0	1	0									50	1	1	16.6667	0	0	16.6667	0	0	730	SA-CT-34				1		1		1	1
SA-CT-35	1	69	31	2	8.5	8	6	6	6	6	6	6	0	1.8	1	75	75	0	0	1	0									25	1	0	25	1	0	25	1	0	730	SA-CT-35				1		1		1	1
SA-CT-36	1	55	13	3	8.5	6	4	4	4	8	8	8	0	1	0	75	75	1	200	1	0									33.3333	1	1	33.3333	1	1	33.3333	1	1	730	SA-CT-36	1	1		1	1	1		1	1
SA-CT-37	1	51	16	1	5	8	8					5	2	8	0	300	300	0	0	3	1	ec : attacco di panico	2					1		0	0	0	100			100	0	0	5	SA-CT-37								1	1
SA-CT-38	1	44	44	2	6.5	8	6	6	6	7	8	8	0	1	0	50	50	0	0	1	1									25	1	0	25	1	0	25	1	0	304	SA-CT-38								1	1
SA-CT-39	0	46	18	3	9	6	4	4	4	8	12	12	0	1	0	50	50	0	0	1	0									33.3333	1	1	33.3333	1	1	33.3333	1	1	730	SA-CT-39				1		1		1	1
SA-CT-40	1	44	31	2	8	9	5	5	5	7	8	8	0	1	0	225	225	7	1800	1	0									44.4444	1	1	44.4444	1	1	44.4444	1	1	730	SA-CT-40				1				1	1
SA-CT-41	1	57	27	1	7	6	4					4	0	1	0	25	25	7	400	3	1	effetti collaterali	2							33.3333	1	1	100			100	0	0	99	SA-CT-41								1	1
SA-CT-42	0	54	34	2	8	6	4			8			0	1	0	75	75	0	0	1	0									33.3333	1	1	100			100	0	0	730	SA-CT-42		1	1	1		1		1	1
SA-CT-43	0	55	20	3	7	6	4	4	4	8	8	9	0	1	0	75	75	4	75	1	0									33.3333	1	1	33.3333	1	1	33.3333	1	1	730	SA-CT-43				1		1		1	1
SA-CT-44	1	47	16	3	6.5	7	5					6	0	1	0	25	25	0	0	3	1	effetti collaterali	2							28.5714	1	0	100			100	0	0	62	SA-CT-44								1	1
SA-CT-45	0	48	21	3	6	10	4					6	0	1	0	75	75	0	0	3	1	effetti collaterali	2							60	1	1	100			100	0	0	62	SA-CT-45								1	1
SA-CT-46	0	60	18	3	7.5	7						4	0	1.2	1	25	25	0	0	3	1	effetti collaterali	2							100	0	0	100			100	0	0	30	SA-CT-46								1	1
SA-CT-47	0	35	19	2	6.5	9	7					6	0	1	0	25	25	2	16	3	1	effetti collaterali	2							22.2222	1	0	100			100	0	0	83	SA-CT-47								1	1
SA-CT-48	1	63	19	2	8	9	7	7		8	8		0	1	0	18.75	18.75	0	0	1	0									22.2222	1	0	22.2222	1	0	100	0	0	730	SA-CT-48					1	1	sonno	1	1
SA-CT-49	1	49	11	2	7.5	7						4	0	1.2	1	18.75	18.75	0	0	3	1	inefficacia	1							100	0	0	100			100	0	0	18	SA-CT-49								1	1
SA-CT-50	1	57	28	2	6	5	3	3	3	9	9	6	1	1	0	18.75	18.75	0	0	1	0									40	1	1	40	1	1	40	1	1	730	SA-CT-50				1		1	sonno	1	1
SA-CT-51	0	35	15	2	6.5	10	8	8	8	5	5	5	0	1	0	6.25	6.25	0	0	1	0									20	1	0	20	1	0	20	1	0	730	SA-CT-51								1	1
SA-CT-52	1	40	13	3	7.5	6	2	2	2	8	8	8	0	1.2	1	100	100	1	100	1	0									66.6667	1	1	66.6667	1	1	66.6667	1	1	730	SA-CT-52	1		1	1	1	1	sonno	1	1
SA-CT-53	1	54	13	3	7	8						4	0	1	0	50	50	0	0	1	1	inefficacia	1							100	0	0	100			100	0	0	30	SA-CT-53								1	1
SA-CT-54	1	62	25	3	6.5	6						4	0	1	0	75	75	2	20	3	1	inefficacia	1							100	0	0	100			100	0	0	19	SA-CT-54								1	1
SA-CT-55	0	39	17	2	7	10	7	7	7	8	11	9	4	1.7	1	75; 600	75; 600	2	16	1	0									30	1	1	30	1	1	30	1	1	730	SA-CT-55				1		1		1	1
SA-CT-56	0	56	19	1	6.5	9				8			3	1	0	75		1	200	3	1	SONNOLENZA	2			1				100	0	0	100			100	0	0	32	SA-CT-56								1	1
SA-CT-57	0	62	18	3	8	8	6	6		7	7		5	1;8	1	75; 300	75; 300	0	0	1	0									25	1	0	25	1	0	100	0	0	730	SA-CT-57		1	1	1	1		dolore sonno	1	1
SA-CT-58	1	46	15	2	6.5	8	6	6		7	5	5	0	1	0	50	50	5	75	1	0									25	1	0	25	1	0	100	0	0	730	SA-CT-58	1	1	1					1	1
SA-CT-59	1	40	20	2	4.5	5	4	4	3	10	12	8	0	1	0	12.5	37.5	0	0	1	1									20	1	0	20	1	0	40	1	1	180	SA-CT-59								1	1
SA-CT-60	0	51	22	2	6.5	8	5	5	5	10	10	10	0	1	0	50	50	4	20	1	0									37.5	1	1	37.5	1	1	37.5	1	1	730	SA-CT-60	1	1		1				1	1
SA-CT-61	1	43	21	2	8	6	4	4	4	9	9	9	5	1	0	50	50	5	30	2	1	VERTIGINI	2	1						33.3333	1	1	33.3333	1	1	33.3333	1	1	160	SA-CT-61								1	1
SA-CT-62	0	53	16	1	4.5	8	6	6	6	8	2	6	4	1;8	1	6,25;300	6,25;300	5	60	2	0									25	1	0	25	1	0	25	1	0	730	SA-CT-62				1		1		1	1
SA-CT-63	1	52	26	2	7.5	4	2	2	2	8	8	8	5	1	0	56.25	56.25	0	0	1	0									50	1	1	50	1	1	50	1	1	730	SA-CT-63			1			1		1	1
SA-CT-64	1	42	11	2	6	6	4	4		8	7		3	1	0	56.25	56.25	0	0	3	1	SONNOLENZA, capogiri	2	1		1				33.3333	1	1	33.3333	1	1	100	0	0	69	SA-CT-64								1	1
SA-CT-65	1	56	19	3	6.5	5	5			6			5	1	0	12.5	12.5	0	0	3	1	ansia, vertigini, sonnolenza, riduzione di forza arti inferiori	2		1	1				0	0	0	100			100	0	0	36	SA-CT-65								1	1
SA-CT-66	1	48	20	1	6	6	2	2		5	5		0	1	0	12.5	12.5	2	5	2	1	perso al FU	3							66.6667	1	1	66.6667	1	1	100	0	0	124	SA-CT-66								1	1
SA-CT-67	0	51	24	2	9	9	7	7	7	5	5	5	0	1, 4	1	190 MCG	341 MCG	4	20	1	0									22.2222	1	0	22.2222	1	0	22.2222	1	0	730	SA-CT-67		1				1		1	1
SA-CT-68	1	51	15	1	6.5	7	1	1	1	12	5	5	3	8	0	150	150	0	0	1	0									85.7143	1	1	85.7143	1	1	85.7143	1	1	730	SA-CT-68	1			1			sonno	1	1
SA-CT-69	0	50	28	2	6.5	5	4	4		8			0	1	0	75	75	5	30	3	1	persa al FU	3							20	1	0	20	1	0	100	0	0	71	SA-CT-69								1	1
SA-CT-70	0	69	23	3	8	5	4	4		8	6		0	1; 7; 8	1	12,5; 300; 75	12,5; 300; 75	0	0	1	1									20	1	0	20	1	0	100	0	0	88	SA-CT-70								1	1
SA-CT-71	1	58	23	3	6.5	10	8			8			0	1	0	75	75	0	0	3	1									20	1	0	100			100	0	0	39	SA-CT-71								1	1
SA-CT-72	0	48	22	3	8	8	4	5	5	9	9	9	0	1	0	87.5	87.5	0	0	1	0									50	1	1	37.5	1	1	37.5	1	1	730	SA-CT-72				1		1		1	1
SA-CT-73	0	61	33	2	8	8	7	5		8	8		5	1 ; 2	1	75; 2	75; 2	0	0	1	0									12.5	0	0	37.5	1	1	100	0	0	730	SA-CT-73		1		1				1	1
SA-CT-74	1	57	27	3	8.5	9	7			7			1	1;8	1	75;225		5	30	1	0									22.2222	1	0	100			100	0	0	730	SA-CT-74		1	1	1		1		1	1
SA-CT-75	1	67	19	2	7	8	4	4	4	8	8	8	0	1	0	36.5	36.5	0	0	1	0									50	1	1	50	1	1	50	1	1	730	SA-CT-75				1	1	1		1	1
SA-CT-76	1	61	5	3	6.5	10	7						0	1	0	31.25		0	0		0									30	1	1	100			100	0	0	730	SA-CT-76			1	1				1	1
SA-CT-77	1	61	5	3	6	10	7						2	1	0	75		0	0		0									30	1	1	100			100	0	0	730	SA-CT-77				1				1	1
SA-CT-78	0	50	29	2	8.5	5	3						0	1;8	1	50;300		0	0		0									40	1	1	100			100	0	0	730	SA-CT-78				1			sonno dolore	1	1
SA-CA-01	0	52	16	2	6.5	8	8			12				1+4	1	25	25	4	10	3	1	inefficacia	1							0	0	0	100			100	0	0	26	SA-CA-01						1		1	1
SA-CA-02	0	70	27	2	7	8	8			4			0	6	0	1	1			3	1	nausea spossatezza	2		1				1	0	0	0	100			100	0	0	33	SA-CA-02						1		1	1
SA-CA-03	1	60	32	2	7.5	8	6			4			0	1	0	25	25			2	1	capogiri confusione mentale	2	1				1		25	1	0	100			100	0	0	60	SA-CA-03						1		1	1
SA-CA-04	0	61	10	3	4.5	8	5	6		6	6		0	4	0					1	0									37.5	1	1	25			100	0	0	730	SA-CA-04				1		1	DOLORI	1	1
SA-CA-05	1	41	5	1	3	8	5	6		10	8	8	1	1	0	10	0			1	0									37.5	1	1	25			100	0	0	730	SA-CA-05		1				1		1	1
SA-CA-06	1	55	24	2	6	8	5	5	5	8	7	8	3	1	0	25	0			1	0									37.5	1	1	37.5			37.5	1	1	730	SA-CA-06		1		1		1		1	1
SA-CA-07	1	69	18	2	7.5	7	5	5		8	8	8	0	1+4	1	12.5	12.5			1	0									28.5714	1	0	28.5714			100	0	0	730	SA-CA-07	1			1		1		1	1
SA-CA-08	1	53	29	2	8	8	8			12			0	1	0	25	25			3	1	inefficacia	1							0	0	0	100			100	0	0	31	SA-CA-08						1		1	1
SA-CA-09	1	45	15	2	8	10	6	7		8	6		2	1+8+6	1	30+75+1	30+75+1	4	20	1	0									40	1	1	30			100	0	0	730	SA-CA-09		1				1		1	1
SA-CA-11	1	47	29	2	6.5	8	5	5		8	8		0	1	0	50	75	4	100	2	1	dimagramento deficit mnesici	2					1		37.5	1	1	37.5			100	0	0	240	SA-CA-11						1		1	1
SA-CA-12	0	53	28	3	8.5	8	6	5	6	8	8	8	0	1	0	25	0	4	10	1	0									25	1	0	37.5			25	1	0	730	SA-CA-12	1	1				1		1	1
SA-CA-13	0	50	22	2	7.5	8	6	6	6	7	10	7	0	1	0	25	1+4			1	0									25	1	0	25			25	1	0	730	SA-CA-13				1		1		1	1
SA-CA-14	0	59	8	2	6.5	10	8	8		6	6		0	2+4	1	2				1	0									20	1	0	20			100	0	0	730	SA-CA-14	1			1		1		1	1
SA-CA-15	0	49	19	2	6.5	7	4			9			0	2	0	4	4			1	0	diarrea	2						1	42.8571	1	1	100			100	0	0	730	SA-CA-15						1		1	1
SA-CA-16	1	39	12	2	7	8	6	6		10	10		2		0					1	0									25	1	0	25			100	0	0	730	SA-CA-16		1		1		1		1	1
SA-CA-17	1	47	7	3	6.5	6	5			4			1	1	0	25	25			3	1	inefficac stordimentoeatassia	1.2	1				1		16.6667	0	0	100			100	0	0	40	SA-CA-17						1		1	1
SA-CA-18	0	55	15	2	6	7	7			5			1	1+8	1	25+75	25+75			3	1	inefficacenausea/stordimento	1.2					1	1	0	0	0	100			100	0	0	30	SA-CA-18						1		1	1
SA-CA-19	0	42	18	2	8	9	7	7		4	3	3	5	4	0		4			2	0									22.2222	1	0	22.2222			100	0	0	730	SA-CA-19				1		1		1	1
SA-CA-20	1	49	25	2	5.5	5	5			8			1	1+6	1	12,5+0,5	12,5+0,5			3	1	inefficacia stordimento	1.2					1		0	0	0	100			100	0	0	32	SA-CA-20						1		1	1
SA-CA-21	1	63	41	2	8.5	10	7	7	7	6	6	5	0	1	0	75	75	4	10	1	0									30	1	1	30			30	1	1	730	SA-CA-21	1	1		1		1		1	1
SA-CA-22	0	41	10	2	6	7	5	5	5	8	7	7	2	2	0	4	2			1	0									28.5714	1	0	28.5714			28.5714	1	0	730	SA-CA-22		1		1		1		1	1
SA-CA-23	1	70	25	3	8.5	8	6			8			0	1	0	25	25			2	1	stordimento/confusione	2			1		1		25	1	0	100			100	0	0	43	SA-CA-23						1		1	1
SA-CA-24	0	54	32	2	7.5	8	6			7			0	1+6	1	10+2	2	5	75	3	1	inefficace diarrea	1.2						1	25	1	0	100			100	0	0	45	SA-CA-24						1		1	1
SA-CA-25	1	56	25	2	7	8	8			12			0	1	0	25	25			3	1	inefficace	1							0	0	0	100			100	0	0	26	SA-CA-25						1		1	1
SA-CA-26	1	46	23	2	7	8	6	6	6	7	7	7	0	1+6	1	75+0,5	75			1	0									25	1	0	25			25	1	0	730	SA-CA-26	1			1		1	DOLORI	1	1
SA-CA-27	1	38	12	2	7	7	5	5		4	4		3	1	0	10				1	0									28.5714	1	0	28.5714			100	0	0	730	SA-CA-27				1		1		1	1
SA-CA-28	1	43	10	3	7.5	8	6	6	6	6	9	9	0	1	0	25	0			1	0									25	1	0	25			25	1	0	730	SA-CA-28		1		1		1		1	1
SA-CA-29	1	51	34	2	6.5	8	6			4			0	1+7	1	25+300		4	10 mg	2	0									25	1	0	100			100	0	0	730	SA-CA-29				1		1		1	1
SA-CA-30	1	51	28	2	7.5	8	6	8		6	6		0	1	0	25	0	2	30	2	1									25	1	0	0			100	0	0	82	SA-CA-30						1		1	1
SA-CA-31	0	59	24	2	6	8	5	5	5	9	9	9	9	1+8	1	25+150	0			2	0	attacchi di panico	2					1		37.5	1	1	37.5			37.5	1	1	730	SA-CA-31	1			1		1		1	1
SA-CA-32	0	63	23	2	7.5	9	6			6			0	1	0	37.5				1	1									33.3333	1	1	100			100	0	0	60	SA-CA-32						1		1	1
SA-CA-33	1	54	36	2	6.5	8	8			11			0	1	0	25	25			3	1	sonnolenza	2			1				0	0	0	100			100	0	0	28	SA-CA-33						1		1	1
SA-CA-34	0	32	10	2	8	8	6			12				1+4	1	25	0.5			3	1	inefficace	1							25	1	0	100			100	0	0	45	SA-CA-34						1		1	1
SA-CA-35	1	40	16	2	7	8	6	6		6	6		1	1	0	50	50			1	0									25	1	0	25			100	0	0	730	SA-CA-35	1			1		1		1	1
SA-CA-36	1	64	18	3	8.5	8	8			12			0	1	0	50				3	1	inefficacia	1							0	0	0	100			100	0	0	27	SA-CA-36						1		1	1
SA-CA-37	1	55	32	2	7.5	8	6	6	6	12	8	8	0	1	0	25	0			1	0									25	1	0	25			25	1	0	730	SA-CA-37		1		1		1		1	1
SA-CA-38	1	57	23	2	8.5	9	7			9			0	4	0					3	1	inefficacia	1							22.2222	1	0	100			100	0	0	48	SA-CA-38						1		1	1
SA-CA-39	0	71	38	2	6.5	7	5	5		7	8		0	1	0	25	25	2	30 mg	1	0									28.5714	1	0	28.5714			100	0	0	730	SA-CA-39	1			1		1	DOLORE	1	1
SA-CA-40	1	52	25	2	7.5	9	9			8			0	1	0	25	25			3	1	inefficacia	1							0	0	0	100			100	0	0	29	SA-CA-40						1		1	1
SA-CA-41	1	51	25	2	7	9	7	7		7	7		0	1	0	25	25			1	0									22.2222	1	0	22.2222			100	0	0	730	SA-CA-41				1		1		1	1
SA-CA-42	0	53	22	2	7	8	6	6		10	8		0	1+4	1	25	25			3	1	inefficacia/ stordimento	1.2					1		25	1	0	25			100	0	0	145	SA-CA-42						1		1	1
SA-CA-43	1	35	20	2	9	8	6	6		12	12	12	0	1	0	25	25			1	0									25	1	0	25			100	0	0	730	SA-CA-43				1		1	SONNO	1	1
SA-CA-44	0	50	28	2	8.5	9	7	7		8	8		0	1	0	37.5	37.5			1	0									22.2222	1	0	22.2222			100	0	0	730	SA-CA-44				1		1	DOLORI	1	1
SA-CA-45	1	55	4	2	6	9	7	7	7	10	8	8	1	1	0	75	20+75	1+4	20	1	0									22.2222	1	0	22.2222			22.2222	1	0	730	SA-CA-45		1		1		1	DOLORE	1	1
SA-CA-46	1	55	12	2	6.5	8	8			12			0	1	0	50	50			3	1	inefficace	1							0	0	0	100			100	0	0	28	SA-CA-46						1		1	1
SA-CA-47	1	40	9	3	7	9	7	7		10	8		0	1+7+6	1	62,5+600+2	62,5+600+2	4	20	1	0									22.2222	1	0	22.2222			100	0	0	730	SA-CA-47				1		1		1	1
SA-CA-48	0	59	19	2	6	8	7			8			2	1	0	12.5	12.5	5	75	3	1	inefficacia	1							12.5	0	0	100			100	0	0	30	SA-CA-48						1		1	1
SA-CA-49	0	49	17	2	6.5	9	7			8	8		2	1	0	12.5	12.5			2	1	inefficace	1							22.2222	1	0	100			100	0	0	74	SA-CA-49						1		1	1
SA-CA-50	0	51	16	2	5.5	6	3			3	3		1	1	0	25	25			3	1	inefficace	1							50	1	1	100			100	0	0	35	SA-CA-50						1		1	1
SA-CA-51	0	70	16	3	7	9	7	7		6	4	3	5	2	0	2	2			2	0									22.2222	1	0	22.2222			100	0	0	730	SA-CA-51				1		1		1	1
SA-CA-52	0	53	32	2	8	10	8	7		9	5		0	1	0	62.5	62.5			1	0									20	1	0	30			100	0	0	730	SA-CA-52				1		1		1	1
SA-CA-53	1	46	25	2	4.5	8	6			12			2	1	0	25	25			3	1	inefficacia	1							25	1	0	100			100	0	0	50	SA-CA-53						1		1	1
SA-CA-54	0	58	29	2	7.5	8	6	6	6	6	6	6	0	2+6	1	2+0,5	2			1	0									25	1	0	25			25	1	0	730	SA-CA-54		1		1		1		1	1
SA-CA-55	1	57	17	2	7	9	7			7			0	1+4	1	25	25			3	1	inefficacia	1							22.2222	1	0	100			100	0	0	35	SA-CA-55						1		1	1
SA-CA-56	0	45	13	2	6.5	7	4	3	3	8	8	8	4	1	0	25	0			1	0									42.8571	1	1	57.1429			57.1429	1	1	730	SA-CA-56		1		1		1		1	1
SA-CA-57	0	69	23	3	8	8	6	6		4	4		0	1	0	25	25			2	0									25	1	0	25			100	0	0	730	SA-CA-57				1		1		1	1
SA-CA-58	1	63	44	2	8	10	8			10			0	1	0	25	25			2	1	inappetenzanausea gastalgia	2						1	20	1	0	100			100	0	0	100	SA-CA-58						1		1	1
SA-CA-59	0	60	34	2	6	6	4			8			5	1	0	12.5	12.5			2	1	diarrea	2						1	33.3333	1	1	100			100	0	0	45	SA-CA-59						1		1	1
SA-CA-60	1	55	21	3	7	8	6	6		8	5		0	6	0	2	2			3	1	inefficacia	1							25	1	0	25			100	0	0	40	SA-CA-60						1		1	1
SA-CA-61	0	43	13	2	8	8	6	6		12	12	11	0	1	0	75	75			2	0									25	1	0	25			100	0	0	730	SA-CA-61		1		1		1	DOLORE	1	1
SA-CA-62	0	47	25	2	7	8	8			2			4	1	0	12.5	12.5			3	1	stordimento	2					1		0	0	0	100			100	0	0	45	SA-CA-62						1		1	1
SA-CA-63	1	70	22	2	6.5	8	5	5	6	9	8	12	2	1+8	1	25+75	25+75	4	10mg	1	0									37.5	1	1	37.5			25	1	0	730	SA-CA-63				1		1		1	1
SA-CA-64	1	46	18	3	8.5	8	8			12			0	1+6	1	75+2		1	100	3	1	inefficacia	1							0	0	0	100			100	0	0	28	SA-CA-64						1		1	1
SA-CA-65	0	36	11	2	6.5	9	5	6		6	6		3	1	0	0	0			1	0									44.4444	1	1	33.3333			100	0	0	730	SA-CA-65	1	1		1		1		1	1
SA-CA-66	1	45	23	1	4	8	5	5	5	8	8	8	2	1+8	1	37,5+75	37,5+300	4	30 mg	1	0									37.5	1	1	37.5			37.5	1	1	730	SA-CA-66	1	1		1		1		1	1
SA-CA-67	0	57	6	3	6	10	8			12			5	1	0	50	50	4	20	2	1	stipsi	2						1	20	1	0	100			100	0	0	35	SA-CA-67						1		1	1
SA-CA-68	0	55	25	2	6.5	9	7	7		9	8		2	1+8	1	25+300	25+300	4	10 mg	1	0									22.2222	1	0	22.2222			100	0	0	730	SA-CA-68				1		1		1	1
SA-CA-69	1	66	33	2	8.5	6	4	4		8	4	4	0	2	0	4	4			2	0									33.3333	1	1	33.3333			100	0	0	730	SA-CA-69	1	1		1		1		1	1
SA-CA-70	0	64	41	2	8	10	8			8			0	1	0	25	25			1	0									20	1	0	100			100	0	0	730	SA-CA-70				1		1	SONNO	1	1
SA-CA-71	0	39	25	2	6.5	5	5			12			0	1	0	50	50			3	1	inefficacia	1							0	0	0	100			100	0	0	28	SA-CA-71						1		1	1
SA-CA-72	1	57	17	2	8	9	6	6		12	12		0	1+4	1	75	75	4	10 mg	1	0									33.3333	1	1	33.3333			100	0	0	730	SA-CA-72				1		1		1	1
SA-CA-73	1	52	30	2	6	6	6			10			2	1+7	1	25+300	25+300			3	1	inefficacia	1							0	0	0	100			100	0	0	40	SA-CA-73						1		1	1
SA-CA-74	0	60	37	2	7	8	5	5		8	8	8	0	1	0	25					0									37.5	1	1	37.5			100	0	0	730	SA-CA-74		1		1		1		1	1
SA-CA-75	1	60	16	2	7	7	5	5		7	7		0	6	0	5	0.5	5	75	1	0									28.5714	1	0	28.5714			100	0	0	730	SA-CA-75	1			1		1		1	1
SA-CA-76	0	52	29	2	7	7	5	5		12	9		0	1	0	75	75	4	40mg	1	0									28.5714	1	0	28.5714			100	0	0	730	SA-CA-76	1			1		1	ALVO	1	1
SA-CA-77	1	40	12	2	6.5	9	5			7			3	1	0	25	25			2	0									44.4444	1	1	100			100	0	0	730	SA-CA-77	1			1		1		1	1
SA-CA-78	1	38	13	2	7	7	7			12			0	1	0	25	25			3	1	inefficacia diarrea pollachiuria	1, 2						1	0	0	0	100			100	0	0	26	SA-CA-78						1		1	1
SA-CA-79	1	60	19	2	7	9	7	7	6	8	6		0	4	0	0				1	0									22.2222	1	0	22.2222			33.3333	1	1	730	SA-CA-79	1			1		1		1	1
SA-CA-80	1	49	24	1	4.5	8	5			10			2	1	0	50	50			1	0									37.5	1	1	100			100	0	0	730	SA-CA-80				1		1		1	1
SA-CA-81	1	53	18	2	8	8	5			8			0	0	0	0		2	20 mg	1	0									37.5	1	1	100			100	0	0	730	SA-CA-81				1		1		1	1
SA-CA-82	0	54	23	3	8	6	4			6			0	1	0	20	0			2	1	inefficacia	1							33.3333	1	1	100			100	0	0	45	SA-CA-82						1		1	1
SA-CA-83	1	62	25	1	6.5	6	6			10			0	1+6	1	25+0,5	25+0,5			3	1	inefficacia stordimento	1, 2					1		0	0	0	100			100	0	0	27	SA-CA-83						1		1	1
SA-CA-84	1	56	3	3	7.5	9	6	6		12	12		0	1+6	1	50+2	50+2			1	0									33.3333	1	1	33.3333			100	0	0	730	SA-CA-84				1		1		1	1
SA-CA-85	1	52	32	2	6.5	8	5	5		4	4		2	2	0	3	3	4	5 mg	1	0									37.5	1	1	37.5			100	0	0	730	SA-CA-85				1		1	DOLORI	1	1
SA-CA-86	0	64	42	2	7.5	8	5			10			0	4	0		4			1	0									37.5	1	1	100			100	0	0	730	SA-CA-86	1	1				1		1	1
SA-CA-88	0	49	28	2	8	8	6	6		7	6	6	0	6	0	1				1	0									25	1	0	25			100	0	0	730	SA-CA-88						1	DOLORE	1	1
SA-CA-89	0	56	18	2	7	9	9			10			0	1	0	50	50	2	40	3	1	inefficacia	1							0	0	0	100			100	0	0	29	SA-CA-89						1		1	1
SA-CA-90	0	45	15	2	6	7	5	5		6	4		1	0	0					1	0									28.5714	1	0	28.5714			100	0	0	730	SA-CA-90				1		1		1	1
SA-CA-91	0	52	31	2	7	8	6	6		8	8	6	0	1	0	25	0			1	0									25	1	0	25			100	0	0	730	SA-CA-91				1		1		1	1
SA-CA-92	1	56	8	3	5	7	5	5		10	8		5	1	0	10				1	0									28.5714	1	0	28.5714			100	0	0	730	SA-CA-92				1		1	SONNO	1	1
SA-CA-93	0	56	32	2	6.5	8	6			8			5	1	0	25	25	1	100	1	0									25	1	0	100			100	0	0	730	SA-CA-93				1		1	DOLORE	1	1
SA-CA-94	0	57	19	2	7.5	8	5			5			2	1	0	25				1	1	intensa astenia	2		1					37.5	1	1	100			100	0	0	21	SA-CA-94						1		1	1
SA-CA-95	1	63	23	3	6.5	9	10			12			0	1	0	37.5	50			3	1	inefficacia aumento ipertonia	1, 2							-11.1111	0	0	100			100	0	0	26	SA-CA-95						1		1	1
SA-CA-96	1	48	23	3	6.5	8	6			6			0	1	0	50	75			1	1									25	1	0	100			100	0	0	40	SA-CA-96						1		1	1
SA-CA-97	1	40	9	2	6.5	7	7			12			0	1	0	37.5	37,5+4			3	1	inefficacia	1							0	0	0	100			100	0	0	32	SA-CA-97						1		1	1
SA-CA-98	1	43	16	3	6	9	7			8			0	1	0	25	25			2	0									22.2222	1	0	100			100	0	0	730	SA-CA-98						1		1	1
SA-CA-99	0	67	42	2	7	9	9			6			0	1	0	25	25			3	1	inefficacia	1							0	0	0	100			100	0	0	29	SA-CA-99						1		1	1
SA-CA-100	1	42	15	3	7.5	7	7			6			0	1	0	12.5	0			3	1	inefficacia diarrea/crampi muscolari e addominali	1, 2						1	0	0	0	100			100	0	0	30	SA-CA-100						1		1	1
SA-CA-101	1	37	10	2	6.5	7	7			6			4	1	0	25	25			3	1	inefficacia	1							0	0	0	100			100	0	0	32	SA-CA-101						1		1	1
SA-TV-1	0	42	6	2	6.5	5	3			4			0	1	0	6,25 + 12,5 MG	6,25 + 12,5 MG			2	0									40	1	1	100			100	0	0	730	SA-TV-1				1				1
SA-TV-2	1	42	8	2	7	8	5	5	5	8	10	4	0	1	0	25 MG X 3	25 MG X 3	1	100 MG X 2	2	0									37.5	1	1	37.5	1	1	37.5	1	1	730	SA-TV-2	1		1	1				1
SA-TV-3	0	54	29	2	5.5	8	8			8			0		0					3	1	VERTIGINI, SPOSSATEZZA	2	1	1					0	0	0	100			100	0	0	30	SA-TV-3								1
SA-TV-4	1	47	17	2	7.5	7	6	5		6	6		0	2	0	2MG X 2	SOSPESA			2	0									14.2857	0	0	28.5714	1	0	100	0	0	730	SA-TV-4	1							1
SA-TV-5	1	45	20	1	4	6	4	4	4	5	3	3	3		0			2	4MG X 4	2	0									33.3333	1	1	33.3333	1	1	33.3333	1	1	730	SA-TV-5				1				1
SA-TV-6	0	43	9	2	7.5	7	5	5		5	3		0		0					2	1	DISTURBI GASTRO-INTESTINALI	2						1	28.5714	1	0	28.5714	1	0	100	0	0	13	SA-TV-6								1
SA-TV-7	1	62	7	3	6.5	8	8			4			0	1	0	12,5MG X 3	12,5MG X 3	2	8MG X 4	3	1	SEDAZIONE, SPOSSATEZZA	2		1	1				0	0	0	100			100	0	0	38	SA-TV-7								1
SA-TV-8	1	66	15	3	8	8	5	5		9	5		0	1, 6, 8	1	12,5MG X 3, CLONAZEPAM 20 GTT, 75 MG X 2	12,5MG X 3, CLONAZEPAM 20 GTT, 75 MG X 2			1	0									37.5	1	1	37.5	1	1	100	0	0	730	SA-TV-8			1	1				1
SA-TV-9	1	66	9	3	6	7	7			5			0		0					3	1	MANCATA RISPOSTA	1							0	0	0	100			100	0	0	45	SA-TV-9								1
SA-TV-10	0	56	23	2	7.5	8	7	7		4	4		0	7	0	300MG	300MG			3	0									12.5	0	0	12.5	0	0	100	0	0	730	SA-TV-10		1						1
SA-TV-11	0	54	21	3	7	8	5			4			0	1, 7	1	25MG X 3, 400+200+400MG	25MG X 3, 400+200+400MG	4	CITALOPRAM 7GTT	1	0									37.5	1	1	100			100	0	0	730	SA-TV-11				1				1
SA-TV-12	1	57	32	2	8.5	9	7			3			0	7	0	100MG X 2	100MG X 2	4	PAROXETINA 20 MG	2	0									22.2222	1	0	100			100	0	0	730	SA-TV-12			1	1			DOLORE	1
SA-TV-13	0	77	36	2	7	9	7			3			0	1, 6	1	25 MG X 3, LORMETAZEPAM 2MG	25 MG X 3, LORMETAZEPAM 2MG			2	0									22.2222	1	0	100			100	0	0	730	SA-TV-13				1				1
SA-TV-14	0	44	17	2	7.5	8	7			5			0	1.6	1	25MG X 3, DELORAZEPAM 6GTT X 3	BACLOGEN 25 MG X 2, DELORAZEPAM 6GTT X 3	7	CBZ 200MG X 3, LAMOTRIGINA 200 MG	3	0									12.5	0	0	100			100	0	0	730	SA-TV-14			1	1				1
SA-TV-15	0	69	17	2	7.5	8	5			6			0	6	0	DIAZEPAM 6 GTT	DIAZEPAM 6 GTT			1	0									37.5	1	1	100			100	0	0	730	SA-TV-15	1	1					SONNO	1
SA-TV-16	0	60	24	2	6.5	10	6			4			0	7	0	100MG X 2	100MG X 2			1	0									40	1	1	100			100	0	0	730	SA-TV-16				1				1
SA-TV-17	1	52	22	3	7.5	7	7			6			0	7	0	300MG	300MG			3	1	MANCATA RISPOSTA, SEDAZIONE	1, 2			1				0	0	0	100			100	0	0	35	SA-TV-17								1
SA-CAT-01	0	36	13	1	6	6	4	4	4	8	8	8	4	7	0	600 mg/die	0 mg/die	-	-	2	0	-								33.3333	1	1	33.3333	1	1	33.3333	1	1	730	SA-CAT-01	1	1	0	1	0			1
SA-CAT-02	0	46	19	2	7.5	8	5	5	5	8	8	8	5	1	0	62,5 mg/die	62,5 mg/die	-	-	1	0	-								37.5	1	1	37.5	1	1	37.5	1	1	730	SA-CAT-02	1	1	1	1	1			1
SA-CAT-03	0	37	4	2	4.5	6	4	4	4	7	7	8	5	1	0	37,5 mg/die	12,5 mg/die	4	20 mg/die	1	0	-								33.3333	1	1	33.3333	1	1	33.3333	1	1	730	SA-CAT-03	1	1	1	1	1			1
SA-CAT-04	1	42	11	2	6.5	7	5			8			5	7	0	300 mg/die	300 mg/die	-	-	3	1	Inefficacia	1							28.5714	1	0	100			100	0	0	20	SA-CAT-04	0	1	0	0	0			1
SA-CAT-05	1	45	17	2	6.5	7	5	5		6	9		5	1	0	50 mg/die	50 mg/die	4	20 mg/die	2	1	Eccessiva debolezza alle gambe e sonnolenza	2		1	1				28.5714	1	0	28.5714	1	0	100	0	0	150	SA-CAT-05	1	1	0	1	1			1
SA-CAT-06	0	67	15	3	7.5	7	5	7		6	1		5	1	0	20 mg/die	20 mg/die	4	30 mg/die	1	1	Comparsa di sensazione di stordimento e acufeni associati a rialzo pressorio,	2							28.5714	1	0	0			100	0	0	60	SA-CAT-06	1	1	0	0	0			1
SA-CAT-07	0	41	13	2	7.5	7	5	5	5	7	7	4	5	6	0	2 mg/die	2 mg/die	-	-	1	0	-								28.5714	1	0	28.5714	1	0	28.5714	1	0	730	SA-CAT-07	1	1	1	1	1			1
SA-CAT-08	1	44	19	2	6.5	7	5	5	5	12	10	10	5	1	0	25 mg/die	25 mg/die	-	-	1	0	-								28.5714	1	0	28.5714	1	0	28.5714	1	0	730	SA-CAT-08	0	1	1	1	0			1
SA-CAT-09	1	47	18	2	7.5	5	7	5	5	5	5	5	5	6	0	1 mg/die	0 mg/die	4	20 mg/die	2	0	-								-40	0	0	0			0	0	0	730	SA-CAT-09	1	0	0	1	1			1
SA-CAT-10	1	50	29	2	8	8	6	6	6	6	7	5	0	1	0	25 mg/die	18,75 mg/die	-	-	1	0	-								25	1	0	25	1	0	25	1	0	730	SA-CAT-10	1	1	1	1	1			1
SA-CAT-11	0	35	21	2	7	7	7			6			0	1	0	37,5 mg/die	37,5 mg/die	-	-	3	1	Inefficacia	1							0	0	0	100			100	0	0	20	SA-CAT-11	0	0	0	0	0			1
SA-CAT-12	0	51	12	2	7	7	7			3			0	1	0	62,5 mg/die	62,5 mg/die	4	10 mg/die	3	1	Inefficacia	1							0	0	0	100			100	0	0	25	SA-CAT-12	0	0	0	0	0			1
SA-CAT-13	1	40	12	2	7	7	5	5	3	8	6	6	1	1	0	37,5 mg/die	37,5 mg/die	-	-	1	0	-								28.5714	1	0	28.5714	1	0	57.1429	1	1	730	SA-CAT-13	1	1	0	1	1			1
SA-CAT-14	0	56	11	2	6.5	7	5	5	4	6	6	6	5	1	0	50 mg/die	50 mg/die	-	-	1	0	-								28.5714	1	0	28.5714	1	0	42.8571	1	1	730	SA-CAT-14	1	1	1	1	1			1
SA-CAT-15	0	56	20	2	7.5	8	6	6	5	6	6	6	0	1; 7	1	75 mg/die; 1,5 g/die	75 mg/die; 1,5 g/die	4	20 mg/die	1	0	-								25	1	0	25	1	0	37.5	1	1	730	SA-CAT-15	0	1	0	1	1			1
SA-CAT-16	0	51	28	2	7	7	7			5			0	1 ; 7	1	50 mg/die ; 600 mg/die	50 mg/die ; 600 mg/die	-	-	3	1	Inefficacia (sospeso autonomamente dalla pz)	1							0	0	0	100			100	0	0	22	SA-CAT-16	0	0	0	0	0			1
SA-CAT-17	0	50	26	2	8	8	5	5		9	6		0	6	0	0,5 mg/die	0,5 mg/die	4 ; 7 (levatiracetam)	20 mg/die ; 500 mg/die	1	1	Peggioramento condizioni generali, IRA su IRC,	2							37.5	1	1	37.5	1	1	100	0	0	90	SA-CAT-17	0	1	1	1	0			1
SA-CAT-18	0	61	23	2	7.5	8	5	5		6	5		0	1	0	75 mg/die	75 mg/die	3 ; 4	30 mg/die ; 10 mg/die	1	1	Effetti collaterali: comparsa di spasmi clitoridei persistenti	2							37.5	1	1	37.5	1	1	100	0	0	60	SA-CAT-18	1	1	1	1	1			1
SA-CAT-19	0	47	28	2	6	7	4	4	3	8	5	5	1	1	0	50 mg/die	50 mg/die	-	-	1	1	Inefficacia (sospeso autonomamente dal pz)	1							42.8571	1	1	42.8571	1	1	57.1429	1	1	180	SA-CAT-19	0	1	0	1	1			1
SA-CAT-20	1	52	10	2	8	8	8			4			3	1	0	25 mg/die	25 mg/die	3	30 mg/die	3	1	Inefficacia (sospeso autonomamente dal pz)	1							0	0	0	100			100	0	0	19	SA-CAT-20	0	0	0	0	0			1
SA-CAT-21	0	32	22	2	6.5	8	6			4			0	7	0	200 mg/die	200 mg/die	3	20 mg/die	3	1	Inefficacia	1							25	1	0	100			100	0	0	60	SA-CAT-21	0	0	0	1	0			1
SA-CAT-22	0	55	6	2	7.5	8	8			5			0	1; 7	1	25 mg/die ; 1 g/die	25 mg/die ; 1g/die	4	60 mg/die	1	1	Effetti collaterali: comparsa di senso di sonnolenza e intorpidimento agli arti inferiori	2			1				0	0	0	100			100	0	0	21	SA-CAT-22	0	0	0	0	0			1
SA-CAT-23	0	41	14	1	4	8	6	6		6	6		4	7	0	500 mg/die	500 mg/die	-	-	2	1	Effetti collaterali: comparsa di vertigini e sbandamento,	2	1						25	1	0	25	1	0	100	0	0	90	SA-CAT-23	0	0	0	1	0			1
SA-CAT-24	1	54	34	2	8.5	8	6	6	6	6	6	6	5	1	0	75 mg/die	75 mg/die	4	20 mg/die	1	0	-								25	1	0	25	1	0	25	1	0	730	SA-CAT-24	0	1	1	1	0			1
SA-CAT-25	1	43	27	2	6.5	8	8			3			5	1	0	50 mg/die	50 mg/die	4	10 mg/die	3	1	Inefficacia	1							0	0	0	100			100	0	0	20	SA-CAT-25	0	0	0	0	0			1
SA-CAT-26	1	50	29	2	8	8	6	6	6	8	6	6	5	1	0	62,5 mg/die	62,5 mg/die	4	10 mg/die	1	0	-								25	1	0	25	1	0	25	1	0	730	SA-CAT-26	0	1	0	1	1			1
SA-CAT-27	0	74	16	2	6.5	8	8			6			0	7	0	900 mg/die	900 mg/die	-	-	3	1	Inefficacia	1							0	0	0	100			100	0	0	60	SA-CAT-27	0	0	0	0	0			1
SA-CAT-28	0	50	14	1	6	7	5	5		6	6		3	1	0	25 mg/die	25 mg/die	4	20 mg/die	1	0	-								28.5714	1	0	28.5714	1	0	100	0	0	730	SA-CAT-28	1	1	0	1	1			1
SA-CAT-29	0	54	4	3	6.5	5	3	3	3	7	7	7	3	7	0	500 mg/die	500 mg/die	3	32 mg/die	1	0	-								40	1	1	40	1	1	40	1	1	730	SA-CAT-29	0	1	1	1	1			1
SA-CAT-30	1	51	11	2	6.5	7	5	5	5	4	5	5	1	1	0	62,5 mg/die	62,5 mg/die	-	-	1	0	-								28.5714	1	0	28.5714	1	0	28.5714	1	0	730	SA-CAT-30	1	0	0	1	0			1
SA-CAT-31	0	58	22	1	6.5	7	7			4			1	1	0	50 mg/die	50 mg/die	-	-	2	1	Inefficacia (sospeso autonomamente dalla pz)	1							0	0	0	100			100	0	0	19	SA-CAT-31	0	0	0	0	0			1
SA-CAT-32	1	74	10	3	7	8	6	6		10	5		2	7	0	500 mg/die	500 mg/die	4	20 mg/die	1	0	-								25	1	0	25	1	0	100	0	0	730	SA-CAT-32	1	1	1	1	1			1
SA-CAT-33	0	51	26	3	8	8	6	6		4			5	1	0	62,5 mg/die	62,5 mg/die	-	-	2	1	Comparsa di lesioni tipo bollicine sulla lingua e sulle guance dopo l’assunzione; mal di gola e febbricola,	2				1			25	1	0	25	1	0	100	0	0	43	SA-CAT-33	0	0	0	1	1			1
SA-CAT-34	0	60	28	2	7	8	6	6		6	4		1	1; 8	1	75 mg/die ; 225 mg/die	75 mg/die ; 225 mg/die	4	20 mg/die	1	0	-								25	1	0	25	1	0	100	0	0	730	SA-CAT-34	0	0	0	1	0			1
SA-CAT-35	0	57	11	2	7	8	6	6		6	6		5	1	0	32,5 mg/die	32,5 mg/die	-	-	1	0	-								25	1	0	25	1	0	100	0	0	730	SA-CAT-35	0	0	0	1	0			1
SA-CAT-36	1	60	23	2	6.5	7	5			4			0	1	0	32,5 mg/die	32,5 mg/die	-	-	1	0	-								28.5714	1	0	100			100	0	0	730	SA-CAT-36	1	0	0	1	0			1
SA-CAT-37	0	33	10	3	5	7	5			6			1	1	0	75 mg/die	75 mg/die	-	-	1	0	-								28.5714	1	0	100			100	0	0	730	SA-CAT-37	1	0	0	1	1			1
SA-CAT-38	0	51	34	2	8.5	8	6			7			0	1	0	75 mg/die	75 mg/die	-	-	1	0	-								25	1	0	100			100	0	0	730	SA-CAT-38	0	1	1	1	1			1
SA-CAT-39	0	21	8	2	4.5	7	5			3			0	7	0	200 mg/die	200 mg/die	-	-	1	0	-								28.5714	1	0	100			100	0	0	730	SA-CAT-39	1	0	0	1	1			1
SA-CAT-40	0	59	19	2	6.5	8	6			2			5	1; 7	1	10 mg/die ; 900 mg/die	10 mg/die ; 900 mg/die	-	-	2	0	-								25	1	0	100			100	0	0	730	SA-CAT-40	1	0	0	0	0			1
SA-CAT-41	1	70	12	3	6.5	8	6			6			5	1	0	32,5 mg/die	32,5 mg/die	-	-	1	0	-								25	1	0	100			100	0	0	730	SA-CAT-41	1	0	0	1	0			1
SA-CAT-42	1	69	12	2	6.5	8	6			3			5	1 ; 7 ; 8	1	25 mg/die; 600 mg/die ; 25 mg/die	25 mg/die ; 600 mg/die ; 25 mg/die	-	-	1	0	-								25	1	0	100			100	0	0	730	SA-CAT-42	1	0	0	1	0			1
SA-CAT-43	0	47	20	2	6.5	7	4	4	4	8	6	6	5	7	0	600 mg/die		4	20 mg/die	1	0	-								42.8571	1	1	42.8571			42.8571	1	1	730	SA-CAT-43	0	1	1	1	1			1
SA-CAT-44	1	43	11	2	6.5	7							0	1	0	62,5 mg/die		-	-	-	1	inefficacia	1							100	0	0	100			100	0	0	20	SA-CAT-44		0	0	0	0			1
SA-CAT-45	0	35	7	1	5	7	5	5	5	6	6	6	4	1	0	12,5 mg/die		-	-	2	0	-								28.5714	1	0	28.5714			28.5714	1	0	730	SA-CAT-45	0	1	1	1	0			1
SA-CAT-46	1	60	18	2	7.5	8	5	5	5	7	7	7	2	1	0	10 mg/die		4	60 mg/die	1	0	-								37.5	1	1	37.5			37.5	1	1	730	SA-CAT-46	1	1	1	1	0			1
SA-CAT-47	0	55	33	2	7.5	8	6	6	6	6	6	6	0	5	0	190pg/die		-	-	1	0	-								25	1	0	25			25	1	0	730	SA-CAT-47	1	1	1	1	1			1
SA-NA-01	0	53	8	3	8.5	5	4	4	4	3	4	4	0	4	0	100 U gastrocnemio 100U flessori dita della mano bilateralmente				1	0									20	1	0	20	1	0	20	1	0	730	SA-NA-01		1				1	DOLORE	1	1
SA-NA-02	1	52	33	2	6.5	5	4	4	4	3	6	8	2	1	0	10 mg x 2/die		3; 4	10mgx2/die; 50mg/die	1	0									20	1	0	20	1	0	20	1	0	730	SA-NA-02	1			1	1	1		1	1
SA-NA-03	0	63	43	2	7.5	5	4	4	4	3	6	6	0	1	0	25 mg 1/2 cprX2				1	0									20	1	0	20	1	0	20	1	0	730	SA-NA-03		1		1		1		1	1
SA-NA-04	0	44	8	3	6	5	4	4	4	8	6	6	1	1	0	10 mgX2/die				1	0									20	1	0	20	1	0	20	1	0	730	SA-NA-04		1	1	1		1		1	1
SA-NA-05	1	62	36	2	6.5	5	4	4	4	3	6	6	0	1	0	75mg/die		7		1	0									20	1	0	20	1	0	20	1	0	730	SA-NA-05	1	1		1		1		1	1
SA-NA-06	0	35	16	3	6	5	4	4	4	7	5	5	3	1	0	25 mg 1/2 cp X2				1	0									20	1	0	20	1	0	20	1	0	730	SA-NA-06			1	1		1	SONNO	1	1
SA-NA-07	0	48	26	3	7	5	4	4	4	3	6	6	0	9, dronapinol, 3, 4	1	100 mg x 2 /die (expose)		7; 3	200 mg 1/2 cpX3/die (tegretol)	1	0									20	1	0	20	1	0	20	1	0	730	SA-NA-07	1	1		1		1		1	1
SA-NA-08	0	44	16	2	6	5	4	4	4	4	6	6	5		0					1	0									20	1	0	20	1	0	20	1	0	730	SA-NA-08		1	1			1	DOLORE	1	1
SA-NA-09	0	58	26	3	7	5	4	4	4	3	6	6	2	1	0	10 mg x 2/die		1	200mg/die	1	0									20	1	0	20	1	0	20	1	0	730	SA-NA-09			1	1		1	SONNO	1	1
SA-NA-10	1	63	17	3	7.5	6	5	5	5	3	6	6	5	1; 4; 8	1	25mg x 3 / die (Lioresal), 150 mg x 2/die (Lyrica)		4; 6	20 mg/die; 25 gtt/die	1	0									16.6667	0	0	16.6667	0	0	16.6667	0	0	730	SA-NA-10		1	1			1	DOLORE	1	1
SA-NA-11	0	40	13	2	6	5	4	4	4	3	5	5	2	1	0	10 mg x 2/die		7	300 mg x 2/die	1	0									20	1	0	20	1	0	20	1	0	730	SA-NA-11				1	1	1	SONNO	1	1
SA-NA-12	0	49	24	2	6	5	4	4	4	2	4	4	0	1	0	10 mg x 2/die		7	500 mg/die	1	0									20	1	0	20	1	0	20	1	0	730	SA-NA-12		1	1	1		1		1	1
SA-NA-13	0	49	14	2	8.5	6	5	5	5	3	4	4	2	5	0					1	0									16.6667	0	0	16.6667	0	0	16.6667	0	0	730	SA-NA-13			1	1		1	SONNO	1	1
SA-NA-14	0	57	30	2	8	6	5	5	5	3	4	6	0	1	0	10 mg x 2/die				1	0									16.6667	0	0	16.6667	0	0	16.6667	0	0	730	SA-NA-14	1	1		1		1		1	1
SA-NA-15	1	40	9	2	6	5	4	4	4	3	4	6	1	1	0	25 mg x 3/die	25 mg x 3/die	7	500 mg x 2/die	1	0									20	1	0	20	1	0	20	1	0	730	SA-NA-15				1	1	1	SONNO	1	1
SA-NA-16	0	41	8	2	7	5	4	4	4	3	4	6	3	1;4;6	1	25 mg x 3/die (lioresal); 10 mg (6)	25 mg x 3/die			2	0									20	1	0	20	1	0	20	1	0	730	SA-NA-16					1	1	SONNO/DOLORE	1	1
SA-NA-17	0	42	16	2	6	5	4	4	4	3	3	3	2	1;	0	10 mg x 2/die				1	0									20	1	0	20	1	0	20	1	0	730	SA-NA-17	1	1		1		1		1	1
SA-NA-18	1	56	18	3	6.5	5	4	4	4	3	6	6	0	1	0	40 mg/die				1	0									20	1	0	20	1	0	20	1	0	730	SA-NA-18					1	1	SONNO/DOLORE	1	1
SA-NA-19	1	52	19	1	4	5	4	4	4	3	6	6	2	1	0	10 mg x 2/die		provigil	200 mg/die	3	1	inefficacia	1							20	1	0	20	1	0	20	1	0	15	SA-NA-19						1		1	1
SA-NA-20	0	51	19	2	6	5	4	4	4	3	6	6	2	1	0	75 mg/die				1	0									20	1	0	20	1	0	20	1	0	730	SA-NA-20				1		1	SONNO/DOLORE	1	1
SA-NA-21	0	55	37	2	6	5	4	4	4	3	6	6	2	1	0	75 mg/die				1	0									20	1	0	20	1	0	20	1	0	730	SA-NA-21		1	1	1		1		1	1
SA-NA-22	0	53	31	2	8	6	5	5	5	3	3	3	0	1	0	10 mg x 2/die				2	1	astenia	2		1					16.6667	0	0	16.6667	0	0	16.6667	0	0	20	SA-NA-22						1		1	1
SA-NA-23	0	49	17	3	6.5	5	4	4	4	3	6	6	0	1	0	75 mg/die	50 mg /die	4	50 mg/die	1	0									20	1	0	20	1	0	20	1	0	730	SA-NA-23			1	1		1	SONNO	1	1
SA-NA-24	1	35	17	2	6	5	4	4	4	3	3	3	2	1	0	25 mg x 2/die		3;7	500 mg x 2/die (levetiracetam)	1	0									20	1	0	20	1	0	20	1	0	730	SA-NA-24	1	1		1		1		1	1
SA-NA-25	1	67	27	2	6	5	4	4	4	3	4	4	0	1	0	10 mg x 2/die				1	1	inefficacia	1							20	1	0	20	1	0	20	1	0	7	SA-NA-25						1		1	1
SA-NA-26	0	44	25	3	4.5	5	4	4	4	3	3	3	2	1	0	10 mg x 2/die				1	0									20	1	0	20	1	0	20	1	0	730	SA-NA-26			1	1		1	SONNO	1	1
SA-NA-27	0	41	5	3	6	5	4	4	4	3	3	3	2	1	0	75 mg/die	25 mg x2/die			1	0									20	1	0	20	1	0	20	1	0	730	SA-NA-27			1	1		1	SONNO	1	1
SA-NA-28	1	52	26	2	6.5	5	4	4	4	3	6	6	0	1	0	10 mg x 2/die				1	0									20	1	0	20	1	0	20	1	0	730	SA-NA-28	1	1		1		1		1	1
SA-NA-29	0	46	11	2	8	6	5	5	5	3	6	6	2	1	0	10 mg x 2/die		4	50 mg/die	1	0									16.6667	0	0	16.6667	0	0	16.6667	0	0	730	SA-NA-29				1		1	SONNO/DOLORE	1	1
SA-NA-30	0	54	18	3	7	5	4	4	4	3	3	3	2	1	0	10 mg x 2/die				1	0									20	1	0	20	1	0	20	1	0	730	SA-NA-30					1	1	SONNO/DOLORE	1	1
SA-NA-31	0	59	28	3	6	5	4	4	4	3	3	3	0	4	0			6	10 mg/die	2	1	inefficacia	1							20	1	0	20	1	0	20	1	0	10	SA-NA-31						1		1	1
SA-NA-32	1	52	10	2	6	5	4	4	4	3	6	8	2	1	0	10 mg x 2/die				1	0									20	1	0	20	1	0	20	1	0	730	SA-NA-32			1	1		1	SONNO	1	1
SA-NA-33	1	49	18	3	6.5	5	4	4	4	3	6	6	0	1	0	20 mg x 2/die	10 mg x 2/die			1	0									20	1	0	20	1	0	20	1	0	730	SA-NA-33	1	1				1		1	1
SA-NA-34	1	49	6	3	5.5	5	4	4	4	3	6	6	2	1	0	10 mg x 2/die		3		1	0									20	1	0	20	1	0	20	1	0	730	SA-NA-34		1	1	1		1		1	1
SA-NA-35	1	46	9	3	6.5	5	4	4	4	3			2	1	0	10 mg x 2/die				1	0									20	1	0	20	1	0	20	1	0	730	SA-NA-35	1			1	1	1		1	1
SA-NA-36	0	51	16	3	6.5	5	4	4	4	3	6	6	1	1	0	10 mg x2/die				1	0									20	1	0	20	1	0	20	1	0	730	SA-NA-36			1	1		1	SONNO	1	1
SA-NA-37	0	47	16	3	7	5	4	4	4	3	3	3	2	1	0	10 mg x 2/die				1	0									20	1	0	20	1	0	20	1	0	730	SA-NA-37						1	SONNO/DOLORE	1	1
SA-NA-38	0	46	25	2	6	5	4	4	4	3	4	4	3	1	0	10 mg x 2/die				2	1	sonnolenza	2			1				20	1	0	20	1	0	20	1	0	60	SA-NA-38						1		1	1
SA-NA-39	0	28	7	3	6	5	4	4	4	3	3	3	5	1	0	10 mg x 2/die				2	1	inefficiacia	1							20	1	0	20	1	0	20	1	0	30	SA-NA-39						1		1	1
SA-NA-40	1	39	18	2	6.5	5	4	4	4	4	3	3	0	1	0	10 mg x 2/die		7		1	0									20	1	0	20	1	0	20	1	0	730	SA-NA-40				1	1	1	SONNO	1	1
SA-NA-41	1	43	15	2	5.5	5	4	4	4	3	6	6	3	1	0	10 mg x 2/die				1	0									20	1	0	20	1	0	20	1	0	730	SA-NA-41						1		1	1
SA-NA-42	0	47	15	2	6.5	5	4	4	4	3	3	3	3	4	0	350 U x 2		2	1 cp x 3/die	2	1	spossatezza	2		1					20	1	0	20	1	0	20	1	0	30	SA-NA-42						1		1	1
SA-NA-43	1	48	15	2	7	5	4	4	4	3	6	6	0	4;1	1	75 mg/die				1	0									20	1	0	20	1	0	20	1	0	730	SA-NA-43			1	1		1	SONNO	1	1
SA-NA-44	0	50	21	2	7.5	6	5	5	5	3	3	3	0	1	0	75 mg/die	50 mg /die	7	500 mg x 2/die	1	0									16.6667	0	0	16.6667	0	0	16.6667	0	0	730	SA-NA-44				1		1	SONNO/DOLORE	1	1
SA-NA-45	0	52	13	2	6.5	5	4	4	4	3	3	3	5	1	0	10 mg x 2/die				2	1	sonnolenza	2			1				20	1	0	20	1	0	20	1	0	15	SA-NA-45						1		1	1
SA-NA-46	0	60	7	2	4.5	5	4	4	4	3	4	4	5	1	0	10 mg/die		4;6		1	0									20	1	0	20	1	0	20	1	0	730	SA-NA-46			1	1		1	SONNO	1	1
SA-NA-47	1	33	12	1	3	5	4	4	4	3	4	4	3	1	0	10 mg x 2/die				1	0									20	1	0	20	1	0	20	1	0	730	SA-NA-47		1	1			1		1	1
SA-NA-48	0	57	36	2	6	5	4	4	4	3	3	3	3	1	0	10 mg x 2/die		4	50 mg/die	1	0									20	1	0	20	1	0	20	1	0	730	SA-NA-48		1	1	1		1	SONNO	1	1
SA-NA-49	1	43	16	3	8.5	6	5	5	5	3	3	3	0	1	0	10 mg x 2/die				1	0									16.6667	0	0	16.6667	0	0	16.6667	0	0	730	SA-NA-49				1	1	1	SONNO	1	1
SA-NA-50	0	41	18	2	6	5	4	4	4	3	3	3	2	1;4	1	10 mg x 2/die				2	1	inefficacia	1							20	1	0	20	1	0	20	1	0	20	SA-NA-50						1		1	1
SA-NA-51	0	63	31	2	7.5	5	4	4	4	3	3	3	0	1	0	25 mg x2/die	10 mg x2/die			1	0									20	1	0	20	1	0	20	1	0	730	SA-NA-51			1	1		1	SONNO	1	1
SA-NA-52	1	49	19	1	4	5	4	4	4	3	3	3	0	1	0	25 mg/die				2	1	sonnolenza	2			1				20	1	0	20	1	0	20	1	0	30	SA-NA-52						1		1	1
SA-NA-53	1	59	5	2	5.5	5	4	4	4	3	4	4	0		0					1	0									20	1	0	20	1	0	20	1	0	730	SA-NA-53	1					1	SONNO/DOLORE	1	1
SA-NA-54	0	42	24	2	6.5	5	4	4	4	3	3	3	5	1	0	10 mg x 2/die				2	1	inefficacia	1							20	1	0	20	1	0	20	1	0	30	SA-NA-54						1		1	1
SA-NA-55	1	56	37	2	6.5	5	4	4	4	3	3	3	0	1	0	25 mg x2/die				2	1	inefficacia	1							20	1	0	20	1	0	20	1	0	60	SA-NA-55						1		1	1
SA-NA-56	0	40	13	2	6.5	5	4	4	4	3	3	3	3	1	0	25 mg x2/die				1	0									20	1	0	20	1	0	20	1	0	730	SA-NA-56		1	1	1		1	SONNO	1	1
SA-NA-57	0	49	20	2	7.5	6	5	5	5	3	4	4	2	5	0			3		1	0									16.6667	0	0	16.6667	0	0	16.6667	0	0	730	SA-NA-57				1	1	1	SONNO	1	1
SA-NA-58	0	56	20	2	7	5	4	4	4	3	4	4	0	1	0	30 mg/die				2	1	sonnolenza	2			1				20	1	0	20	1	0	20	1	0	60	SA-NA-58						1		1	1
SA-NA-59	0	43	9	2	6.5	5	4	4	4	3	4	4	4	1	0	20 mg/die		4	50 mg/die	2	1	astenia	2		1					20	1	0	20	1	0	20	1	0	30	SA-NA-59						1		1	1
SA-NA-60	1	53	13	2	6	5	4	4	4	3	3	3	2		0					2	1	inefficacia	1							20	1	0	20	1	0	20	1	0	30	SA-NA-60						1		1	1
SA-NA-61	0	54	25	2	5.5	5	4	4	4	3	4	4	0	1	0	10 mg x 2/die				1	0									20	1	0	20	1	0	20	1	0	730	SA-NA-61			1	1		1	SONNO	1	1
SA-NA-63	0	36	9	2	6	5	4	4	4	3	4	4	3	1	0	10 mg x 2/die		4	50 mg/die	1	0									20	1	0	20	1	0	20	1	0	730	SA-NA-63	1	1		1		1		1	1
SA-NA-64	1	38	10	3	8	6	5	5	5	3	4	4	0	1	0	10 mg x 2/die				1	0									16.6667	0	0	16.6667	0	0	16.6667	0	0	730	SA-NA-64				1	1	1	SONNO	1	1
SA-NA-65	1	49	27	2	6	5	4	4	4	3	3	4	1	1	0	10 mg x2/die				3	1	inefficacia	1							20	1	0	20	1	0	20	1	0	30	SA-NA-65						1		1	1
SA-NA-66	0	33	12	2	6.5	5	4	4	4	3	2	2	3	1	0	25 mg x 3/die				2	1	inefficacia	1							20	1	0	20	1	0	20	1	0	30	SA-NA-66						1		1	1
SA-NA-67	0	65	20	3	7	5	4	4	4	3	3	3	0	5	0	140 mg/die				2	1	astenia	2		1					20	1	0	20	1	0	20	1	0	20	SA-NA-67						1		1	1
SA-NA-68	0	41	16	3	6	5	4	4	4	3	4	4	1	1	0	10 mg x2/die		4	100 mg/die	1	0									20	1	0	20	1	0	20	1	0	730	SA-NA-68				1	1	1	SONNO	1	1
SA-NA-69	1	56	11	2	7	5	4	4	4	3	4	4	0	1	0	10 mg x2/die				2	1	confusione	2					1		20	1	0	20	1	0	20	1	0	10	SA-NA-69						1		1	1
SA-NA-70	0	39	16	2	7.5	6	5	5	5	3	3	2	2	1	0	10 mg x2/die				2	1	difficoltà approvigionamento	0							16.6667	0	0	16.6667	0	0	16.6667	0	0	60	SA-NA-70						1		1	1
SA-NA-71	0	49	26	2	4.5	5	4	4	4	3	2	2	0	1	0	10 mg x 3/die				1	0									20	1	0	20	1	0	20	1	0	730	SA-NA-71		1	1	1		1	SONNO	1	1
SA-NA-72	0	53	10	3	7.5	5	4	4	4	3	3	2	0	4	0					1	0									20	1	0	20	1	0	20	1	0	730	SA-NA-72		1	1	1		1		1	1
SA-NA-73	0	34	3	3	5.5	5	4	4	4	3	2	2	5	1	0	10 mg x 2/die				1	0									20	1	0	20	1	0	20	1	0	730	SA-NA-73				1	1	1	SONNO	1	1
SA-NA-74	0	49	4	3	4.5	5	4	4	4	3	4	4	1	1	0	10 mg x 2/die		1		1	0									20	1	0	20	1	0	20	1	0	730	SA-NA-74				1		1	SONNO/DOLORE	1	1
SA-NA-75	0	45	15	1	6.5	5	4	4	4	3	3	3	0	1	0	10 mg x 2/die		6	10 mg /die	2	1	inefficacia	1							20	1	0	20	1	0	20	1	0	30	SA-NA-75						1		1	1
SA-FG-01	0	47	14	2	7.5	8	6.5	6.5	6.5	8	9	8	5	1	0	25 mg x 3	25 mg x3	1	1 cp x 2	2	0									18.75	0	0	18.75	0	0	18.75	0	0	730	SA-FG-01				1		1		1	1
SA-FG-02	1	47	19	2	7	7	6.5	6.5	6.5	5	4	4	0	1	0	25 mg x 2	25 mg x 2	4	1 cp 20 mg / die	1	0									7.14286	0	0	7.14286	0	0	7.14286	0	0	730	SA-FG-02						1		1	1
SA-FG-03	0	45	10	2	6.5	7	7	7	7	12	12	12	4	8	0	150 mg x 3	150 mg x 3	4	1 cp 20 mg/die	3	1	inefficacia	1							0	0	0	0			0	0	0	59	SA-FG-03						1		1	1
SA-FG-04	0	41	19	1	6.5	7.5	7.5	7.5	7.5	12	12	12	3	6	0	25 gtt x 3	25 gtt x 4	5	1 cp x 2	3	1	inefficacia	1							0	0	0	0			0	0	0	128	SA-FG-04						1		1	1
SA-FG-05	1	56	19	1	6	6.5	5	5	5	10	10	10	3	1	0	25 mg x 2	25 mg x 2	4	20 mg /die	1	0									23.0769	1	0	23.0769	1	0	23.0769	1	0	65	SA-FG-05				1		1		1	1
SA-FG-06	0	32	1	2	6	6.5	6.5	6.5	6.5	12	12	12	0	8	0	300 mg x 2	300 mg x 2	4	20 mg /die	3	1	inefficacia	1							0	0	0	0			0	0	0	180	SA-FG-06						1		1	1
SA-FG-07	0	46	23	2	6	7	5	5	5	10	8	8	8	8	0	200 mg x 2	150 mg x 2			1	0									28.5714	1	0	28.5714	1	0	28.5714	1	0	29	SA-FG-07				1		1		1	1
SA-FG-08	0	50	20	2	8	8	6	6	6	8	8	9	0	4	0	1000 U,I ogni 4 mesi	1000 U,I ogni 4 mesi			1	0									25	1	0	25	1	0	25	1	0	730	SA-FG-08				1		1		1	1
SA-FG-09	1	44	30	2	7.5	7.5	6	6	6	6	6	6	0	1	0	25 mg x 2	25 mg x 2	4	20 mg /die	1	0									20	1	0	20	1	0	20	1	0	730	SA-FG-09						1	DOLORE	1	1
SA-FG-10	1	47	30	2	6.5	7.5	7.5	7.5	7.5	12	12	12	4	8	0	200 mg x 2	200 mg x 2			3	1	inefficacia	1							0	0	0	0			0	0	0	180	SA-FG-10						1		1	1
SA-FG-11	0	49	20	2	6.5	7	5.5	5.5	5.5	10	10	8	4	1	0	25 mg x 2 / die	25 mg x 2 / die	4	20 mg / die	1	0									21.4286	1	0	21.4286	1	0	21.4286	1	0	41	SA-FG-11				1		1		1	1
SA-FG-12	0	52	14	2	7	7.5	7.5			10			0	6	0	20 gtt x 4	20 gtt x 4			1	0									0	0	0	100			100	0	0	730	SA-FG-12				1		1		1	1
SA-FG-13	0	42	3	2	6	7	7	7	7	10	10	10	1	1	0	25 mg x 2/die	25 mg x2/ die			1	0									0	0	0	0			0	0	0	730	SA-FG-13						1		1	1
SA-FG-14	0	53	7	2	6.5	8	6	6	6	12	12	12	0	1	0	25 mg x 4	25 mg x 2			1	0									25	1	0	25	1	0	25	1	0	54	SA-FG-14						1	DOLORE	1	1
SA-FG-15	1	43	10	1	6.5	7	7	5.5	5.5	8	8	6	0	1	0	25 mg x 2/ die	25 mg x 2 /die			1	0									0	0	0	21.4286	1	0	21.4286	1	0	730	SA-FG-15				1		1		1	1
SA-FG-16	1	45	26	2	6	7	7			10			1	1	0	25 mg x3/ die	25 mg x 3 / die			1	1	volontaria	4							0	0	0	100			100	0	0	30	SA-FG-16						1		1	1
SA-FG-17	0	58	31	1	6.5	7	7	5	5	10	12	12	3	8	0	75 mg x 3	75 mg / die			1	0									0	0	0	28.5714	1	0	28.5714	1	0	43	SA-FG-17						1		1	1
SA-FG-18	1	46	6	1	7	7.5	7.5	7.5	7.5	12	12	12	4	1	0	25 mg x 4 /die	25 mg x 4 / die	4	20 mg / die	3	1	inefficacia	1							0	0	0	0			0	0	0	180	SA-FG-18						1		1	1
SA-FG-19	0	48	15	2	7	8	8	8		10	10		1	1	0	25 mg x 4 /die	25 mg x 4 /die			1	0									0	0	0	0			100	0	0	65	SA-FG-19				1		1		1	1
SA-FG-20	1	73	30	2	7.5	8	8			12			0	1	0	25 mg x4/die	25 mg x 4/ die			3	1	inefficacia	1							0	0	0	100			100	0	0	30	SA-FG-20						1		1	1
SA-FG-21	1	32	6	2	6.5	7	7			12			8	8	0	150x 2/die	150 x 2 /die			1	0									0	0	0	100			100	0	0	26	SA-FG-21				1		1		1	1
SA-FG-22	0	44	18	1	4.5	7	7	7		12	12		3	1	0	25 mg x 3/die	25 mg x3/ die			3	1	inefficacia	1							0	0	0	0			100	0	0	90	SA-FG-22						0		1	1
SA-FG-23	1	59	18	1	7.5	7.5	7.5	7.5	7.5	12	12	12	5	1	0	25 mg x 3 / die	25 mg x 3 / die			1	0									0	0	0	0			0	0	0	36	SA-FG-23						1	DOLORE	1	1
SA-FG-24	1	48	21	2	6.5	7	7	7	7	12	10	10	5	1	0	25 mg x 3 / die	25 mg x 3 /die			3	1	inefficacia	1							0	0	0	0			0	0	0	180	SA-FG-24						1		1	1
SA-FG-25	0	60	12	1	7	7.5	7.5	7.5	7.5	12	12	10	4	1	0	25 mg x 3 /die	25 mg x 3 / die			3	1	inefficiacia	1							0	0	0	0			0	0	0	31	SA-FG-25						1		1	1
SA-FG-26	0	45	8	2	6	7.5	7.5	6	6	12	12	12	3	1	0	25 mg x 2/die	25 mg x 2 / die			1	0									0	0	0	20	1	0	20	1	0	39	SA-FG-26						1	DOLORE	1	1
SA-FG-27	1	50	25	2	7	8	8			12			5	1	0	25 mg x 3 / die	25 mg x 3 / die			3	1	inefficacia	1							0	0	0	100			100	0	0	30	SA-FG-27						1		1	1
SA-FG-28	1	44	12	1	6.5	7	7			12			4	1	0	25 mg x 3 /die	25 mg x3 /die			3	1	inefficacia	1							0	0	0	100			100	0	0	32	SA-FG-28						1		1	1
SA-FG-29	0	37	8	2	7	7.5	7.5			12			1	1	0	25 mg x 3 / die	25 mg x 2 / die			1	0									0	0	0	100			100	0	0	55	SA-FG-29						1	DOLORE	1	1
SA-FG-30	1	43	16	1	6.5	7	7			12			4	1	0	25 mg x 3 / die	25 mg x 3 /die			3	1	inefficacia	1							0	0	0	100			100	0	0	30	SA-FG-30						1		1	1
SA-FG-31	0	40	19	1	7	8	8			12			4	1	0	25 mg x 3 /die	25 mg x 3 /die			3	1	inefficacia	1							0	0	0	100			100	0	0	38	SA-FG-31						1		1	1
SA-FG-32	1	53	17	2	7.5	8	8	6.5	6.5	12	12	12	0	1	0	25 mg x 3 /die	25 mg x 3 /die			1	0									0	0	0	18.75	0	0	18.75	0	0	66	SA-FG-32	1					0		1	1
SA-FG-33	0	63	42	1	7	7	5.5	5.5	5.5	12	12	12	1	1	0	25 mg x 3 / die	25 mg x 3 /die			1	0									21.4286	1	0	21.4286	1	0	21.4286	1	0	730	SA-FG-33						1	DOLORE	1	1
SA-FG-34	0	65	20	1	6	7	5	5	5	12	10	10	1	1	0	25 mgx 2/die	25 mgx 2/die			1	0									28.5714	1	0	28.5714	1	0	28.5714	1	0	730	SA-FG-34				1		1		1	1
SA-FG-35	1	39	12	1	4.5	6	5	5	5	12	12	12	3	1	0	25 mg x 2 /die	25 mg x 2 / die			1	0									16.6667	0	0	16.6667	0	0	16.6667	0	0	730	SA-FG-35						1	DOLORE	1	1
SA-FG-36	1	38	2	1	5.5	5.5	5.5	5.5	5.5	10	10	12	1	1	0	25 mg x 2 /die	25 mg x 2 / die			1	0									0	0	0	0			0	0	0	730	SA-FG-36				1		0		1	1
SA-FG-37	0	51	10	1	5.5	7	7	6	6	12	12	12	1	1	0	25 mg x 3 / die	25 mg x 3 / die			1	0									0	0	0	14.2857	0	0	14.2857	0	0	730	SA-FG-37						0	DOLORE	1	1
SA-FG-38	0	38	7	1	6.5	8	6	6	6	10	10	12	4	1	0	25 mg x 3 /die	25 mg x 3 / die			1	0									25	1	0	25	1	0	25	1	0	730	SA-FG-38	1					1		1	1
SA-FG-39	0	49	15	1	5.5	7.5	7.5	7.5		12	12		2	8	0	300 mg x 2/ die	300 mg x 2/ die			3	1	inefficacia	1							0	0	0	0			100	0	0	90	SA-FG-39						1		1	1
SA-FG-40	1	57	9	1	6.5	7	7	5	5	12	12	12	3	1	0	25 mg x 3/die	25 mg x 3 / die			1	0									0	0	0	28.5714	1	0	28.5714	1	0	69	SA-FG-40				1		1		1	1
SA-FG-41	0	46	20	2	6.5	7.5	6	6	6	12	12	12	0	1	0	25 mg x 4 / die	25 mg x 4 /die			1	0									20	1	0	20	1	0	20	1	0	730	SA-FG-41				1		1		1	1
SA-FG-42	0	61	20	1	6.5	7	7			12			0	1	0	25 mg x 3/die	25 mg x 3 / die			3	1	inefficacia	1							0	0	0	100			100	0	0	30	SA-FG-42						1		1	1
SA-FG-43	0	61	21	2	8	8	8			12			0	1	0	25 mg x 4 /die	25 mg x 4 die			3	1	inefficacia	1							0	0	0	100			100	0	0	59	SA-FG-43						1		1	1
SA-FG-44	1	39	8	2	6.5	7	5	5	5	8	10	10	4	1	0	25 mg x 3 /die	25 mg x 3 / die			1	0									28.5714	1	0	28.5714	1	0	28.5714	1	0	38	SA-FG-44				1		1		1	1
SA-FG-45	0	45	14	2	8	8	7.5			12			4	1	0	25 mg x 3 / die	25 mg x 2/die			1	0									6.25	0	0	100			100	0	0	730	SA-FG-45				1		1		1	1
SA-FG-46	0	36	8	1	6.5	7	7			12			1	4	0	1000 U,I ogni 4 mesi	1000 U,I ogni 4 mesi			3	1	inefficacia	1							0	0	0	100			100	0	0	30	SA-FG-46						1		1	1
SA-FG-47	0	40	4	2	6	7	7			12			1	1	0	25 mg x 4 /die	25 mg x 4 /die			3	1	inefficacia	1							0	0	0	100			100	0	0	35	SA-FG-47						1		1	1
SA-FG-48	0	47	15	2	6.5	7	7			12			1	1	0	25 mg x 4 /die	25 mg x 4 /die			3	1	inefficacia	1							0	0	0	100			100	0	0	23	SA-FG-48						1		1	1
SA-FG-49	0	44	16	2	6.5	7.5	6	6	6	12	12	1	1	1	0	25 mg x 4 /die	25 mg x 2 / die			1	0									20	1	0	20	1	0	20	1	0	38	SA-FG-49				1		1		1	1
SA-FG-50	0	45	18	2	6.5	7.5				6			3	1	0	25 mg x 4/die				2	0									100	0		100			100			730	SA-FG-50				1		1		1	1
SA-FG-51	0	33	5	1	4.5	6.5	6			6	10		1	1	0	25 mg x 3/ die	25 mg x 3/ die			1	0									7.69231	0		100			100			730	SA-FG-51				1		0		1	1
SA-FG-52	1	49	7	2	7.5	7.5				8			2	1	0	25 mg x 4 /die	25 mg x 4/ die			2	0									100	0		100			100			730	SA-FG-52				1		1		1	1
SA-FG-53	0	50	20	2	5.5	7				8			5	7	0	1 cp 150 mg x 2 / die	150 mg x 2 / die			2	0									100	0		100			100			730	SA-FG-53				1		1		1	1
SA-FG-54	0	56	12	2	6	7				8			1	1	0	25 mg x 3/ die	25 mg x 3/die			2	0									100	0		100			100			730	SA-FG-54				1		1		1	1
SA-AN-01	1	46	12	2	7	8	6	5	5	5	2	2	5	1	0	75 mg	50			1	0									25	1	0	37.5	1	1	37.5	1	1	730	SA-AN-01		1						1
SA-AN-02	1	62	23	2	6	8	6	6		6	6		5	1	0	75 mg		pregabalin	150	1	0									25	1	0	25	1	0	100	0	0	730	SA-AN-02				1				1
SA-AN-03	0	64	41	2	7	9	7	7	6	6	3	3	5	2	0	24 mg	0	Fans		1	0									22.2222	1	0	22.2222	1	0	33.3333	1	1	730	SA-AN-03		1						1
SA-AN-04	1	65	24	2	7	8	7	6	6	7	4	4	0	1	0	75 mg	25			1	0									12.5	0	0	25	1	0	25	1	0	730	SA-AN-04				1				1
SA-AN-05	0	53	13	2	6.5	6	6			6			3	1	0	50	75			3	1	inefficacia	1							0	0	0	100			100	0	0	30	SA-AN-05								1
SA-AN-06	0	42	8	2	7	9	7	6		7	6		0	1	0	75	75			1	0									22.2222	1	0	33.3333	1	1	100	0	0	730	SA-AN-06		1						1
SA-AN-07	0	66	24	2	7	9	7	7	7	7	6	6	0	1	0	75	75			1	0									22.2222	1	0	22.2222	1	0	22.2222	1	0	730	SA-AN-07				1				1
SA-AN-08	1	42	18	2	7.5	9	7	6	6	10	10	10	0	1	0	75	75	fans		1	0									22.2222	1	0	33.3333	1	1	33.3333	1	1	730	SA-AN-08				1				1
SA-AN-09	0	50	27	2	8	9	9			10			0	1	0	25				3	1	effetti collaterali	2							0	0	0	100			100	0	0	30	SA-AN-09								1
SA-AN-10	0	44	24	2	7	9	7	7	7	5	2	2	0	1	0	50	50	fans		1	0									22.2222	1	0	22.2222	1	0	22.2222	1	0	730	SA-AN-10		1						1
SA-AN-11	0	73	47	2	6.5	7	5	5	5	8	5	2	0		0			fans		1	0									28.5714	1	0	28.5714	1	0	28.5714	1	0	730	SA-AN-11		1						1
SA-AN-12	1	47	22	2	6.5	7	7			6			5	1	0	50	75	fans		3	1	inefficacia	1							0	0	0	100			100	0	0	10	SA-AN-12								1
SA-AN-13	1	55	33	2	7	8	7	7	6	6	6	3	5	1	0	25	25			1	0									12.5	0	0	12.5	0	0	25	1	0	730	SA-AN-13				1				1
SA-AN-14	1	51	26	2	6.5	8	6	6	6	7	6	6	5	1	0	75	25	pregabalin	150	1	0									25	1	0	25	1	0	25	1	0	730	SA-AN-14							DOLORE	1
SA-AN-15	0	61	9	2	7	8	6	6	7	5	2	2	0	1	0	25	25	gabapentina	400	1	0									25	1	0	25	1	0	12.5	0	0	730	SA-AN-15							DOLORE	1
SA-AN-16	0	43	13	2	6.5	8	6	6	7	6	2	2	2	1	0			2	10	1	0									25	1	0	25	1	0	12.5	0	0	730	SA-AN-16		1						1
SA-AN-17	0	43	9	2	7	9	9			5			3		0			pregabalin	150	3	1	effetti collaterali	2							0	0	0	100			100	0	0	30	SA-AN-17								1
SA-AN-18	0	46	24	1	5	7	7			4			0		0			pregabalin	75	3	1	inefficacia	1							0	0	0	100			100	0	0	10	SA-AN-18								1
SA-AN-19	1	44	15	2	7	9	9			3			0		0			pregabalin	75	3	1	inefficacia	1							0	0	0	100			100	0	0	15	SA-AN-19								1
SA-AN-20	1	63	8	2	6.5	8	8			5			5	1	0	25	75			3	1	inefficacia	1							0	0	0	100			100	0	0	30	SA-AN-20								1
SA-AN-21	0	45	17	2	7	7	5	6	6	7	2	2	5		0			7	400	1	0									28.5714	1	0	14.2857	0	0	14.2857	0	0	730	SA-AN-21							DOLORE	1
SA-AN-22	0	46	20	2	7	8	6	6	6	7	5	5	5		0			gabapentina	300	1	0									25	1	0	25	1	0	25	1	0	730	SA-AN-22		1						1
SA-AN-23	1	40	18	2	7	9	7	7	7	10	10	10	2	1	0	75	25	6	25	1	0									22.2222	1	0	22.2222	1	0	22.2222	1	0	730	SA-AN-23				1				1
SA-AN-24	0	50	30	2	5	8	6	7	7	8	6	4	3	2	0	4				1	0									25	1	0	12.5	0	0	12.5	0	0	730	SA-AN-24		1						1
SA-AN-25	0	56	18	2	7	9	9						0	1	0	75	75			3	1	inefficacia	1							0	0	0	100			100	0	0	30	SA-AN-25								1
SA-AN-26	0	51	26	2	7	9	7						0	1	0	75	75			1	0									22.2222	1	0	100			100	0	0	730	SA-AN-26								1
SA-AN-27	1	44	17	2	7	9	7	7	7	6	3	3	5	1	0	75	75			1	0									22.2222	1	0	22.2222	1	0	22.2222	1	0	730	SA-AN-27				1				1
SA-AN-28	0	45	8	2	7	9	9						5	1	0	25	50	gabapentina	400	3	1	inefficacia	1							0	0	0	100			100	0	0	20	SA-AN-28								1
SA-AN-29	0	55	22	1	4.5	7	6	6	6	6	3	3	1	1	0	25	25			1	0									14.2857	0	0	14.2857	0	0	14.2857	0	0	730	SA-AN-29							DOLORE	1
SA-AN-30	0	43	21	2	7	9	7	7	7	6	3	3	2	1	0	75	75			1	0									22.2222	1	0	22.2222	1	0	22.2222	1	0	730	SA-AN-30		1						1
SA-AN-31	0	56	8	2	6.5	9	7	8	8	5	3	3	5	1	0	50	25			1	0									22.2222	1	0	11.1111	0	0	11.1111	0	0	730	SA-AN-31				1				1
SA-AN-32	0	50	22	1	4.5	7	5	5		8	3		0	1	0	25	25			1	0									28.5714	1	0	28.5714	1	0	100	0	0	730	SA-AN-32				1				1
SA-AN-33	0	46	26	2	6.5	9	7	6	6	8	5	5	0	2	0	6	2	2	10	1	0									22.2222	1	0	33.3333	1	1	33.3333	1	1	730	SA-AN-33		1						1
SA-AN-34	0	49	23	2	7	9	7			5	3		5	1	0	75	75	7	0.5	1	0									22.2222	1	0	100			100	0	0	730	SA-AN-34							DOLORE	1
SA-AN-35	0	64	21	2	6	8	6	6	6	6	3	4	2	1	0	75		pregabalin	150	1	0									25	1	0	25	1	0	25	1	0	730	SA-AN-35							DOLORE	1
SA-AN-36	0	38	13	2	7	9	7	7	7	8	6	6	2	1	0	30	25			1	0									22.2222	1	0	22.2222	1	0	22.2222	1	0	730	SA-AN-36				1				1
SA-AN-37	0	39	11	2	6.5	8	8			8			2	1	0	75	75			3	1	inefficacia	1							0	0	0	100			100	0	0	30	SA-AN-37								1
SA-AN-38	1	45	21	2	7	9	7	7	7	10	10	10	0	1	0	25	25			1	0									22.2222	1	0	22.2222	1	0	22.2222	1	0	730	SA-AN-38				1				1
SA-AN-39	1	58	30	2	7.5	9	9			5			0	1	0	10	25			3	1	effetti collaterali	2							0	0	0	100			100	0	0	10	SA-AN-39								1
SA-AN-40	0	64	16	2	6	8	8			8			0	1	0	25				3	1	inefficacia	1							0	0	0	100			100	0	0	30	SA-AN-40								1
SA-AN-41	1	57	22	2	7	9	9			10			0	2	0	6	6	pregabalin	150	3	1	inefficacia	1							0	0	0	100			100	0	0	30	SA-AN-41								1
SA-AN-42	0	60	10	2	7	8	8			5			0	1	0	10	25	pregabalin	75	3	1	inefficacia	1							0	0	0	100			100	0	0	30	SA-AN-42								1
SA-AN-43	1	45	8	2	6.5	7	7			6			4	1	0	25	50			3	1	effetti collaterali	2							0	0	0	100			100	0	0	10	SA-AN-43								1
SA-AN-44	0	50	25	2	6.5	8	6	6	6	8	6	6	0	1	0	50	245			1	0									25	1	0	25	1	0	25	1	0	730	SA-AN-44		1						1
SA-AN-45	1	64	15	2	7	9	7	7		10	6		5	1	0	75	75			1	0									22.2222	1	0	22.2222	1	0	100	0	0	730	SA-AN-45							DOLORE	1
SA-AN-46	1	53	14	2	7	9	7	7	7	8	8	8	0	1	0	75	50			1	0									22.2222	1	0	22.2222	1	0	22.2222	1	0	730	SA-AN-46				1				1
SA-PAC-01	0	55	21	3	6.5	9							4	9	0	100 mg x 2		Pregabalin	75 mg x 2	3	1	inefficacia	1							100	0	0	100			100	0	0	72	SA-PAC-01						1		1	1
SA-PAC-02	1	62	18	2	6.5	8	6			3			4	1	0	25 mg x 2	25 mg x 2	Gabapentin	300 mg x 3	1	0									25	1	0	100			100	0	0	730	SA-PAC-02		1		1		0		1	1
SA-PAC-03	0	51	22	2	7	9	6			4			3	1	0	25 mg x 3	25 mg x 3	FANS	1000 mg	1	0									33.3333	1	1	100			100	0	0	730	SA-PAC-03			1	1		1		1	1
SA-PAC-04	0	56	14	2	6	5							4	1	0	25 mg x 3		no		3	1	inefficacia	1							100	0	0	100			100	0	0	38	SA-PAC-04						0		1	1
SA-PAC-05	1	48	20	1	6.5	8							4	1	0	25 mg x 2		Gabapentin	300 mg x 3	1	0									100	0	0	100			100	0	0	730	SA-PAC-05				1		0		1	1
SA-PAC-06	1	49	9	3	6	5							4	1	0	25 mg x 3		FANS	1000 mg	3	1	inefficacia	1							100	0	0	100			100	0	0	20	SA-PAC-06						1		1	1
SA-PAC-07	0	51	13	1	4.5	8							2	2	0	2 mg x 3		FANS	1000 mg	3	1	inefficacia	1							100	0	0	100			100	0	0	30	SA-PAC-07				1		0		1	1
SA-PAC-08	1	44	8	1	6.5	7							4	1	0	25 mg x 3		FANS	1000 mg	3	1	inefficacia	1							100	0	0	100			100	0	0	48	SA-PAC-08						1		1	1
SA-PAC-09	1	42	10	3	7.5	8	6	6	6	4	5	5	5	1	0	25 mg x 3	25 mg x 3	FANS	1000 mg	1	0									25	1	0	25	1	0	25	1	0	730	SA-PAC-09	1		1	1		1		1	1
SA-PAC-10	0	43	15	2	6	8							3	1	0	25 mg x 2		FANS	1000 mg	1	0									100	0	0	100			100	0	0	730	SA-PAC-10		1		1		1		1	1
SA-PAC-11	0	59	24	2	6.5	8							1	2	0	2 mg x 3		FANS	1000 mg	1	0									100	0	0	100			100	0	0	730	SA-PAC-11		1				1		1	1
SA-PAC-12	0	48	19	1	6	9	6			5			3	1	0	25 mg x 3	25 mg x 3	FANS	1000 mg	1	0									33.3333	1	1	100			100	0	0	730	SA-PAC-12			1			1		1	1
SA-PAC-13	0	58	10	2	6.5	5							5	1	0	25 mg x 3		FANS	1000 mg	3	1	inefficacia	1							100	0	0	100			100	0	0	14	SA-PAC-13						1		1	1
SA-PAC-14	1	61	17	3	6.5	6	4	3		4	6		4	1	0	25 mg x 3	25 mg x 3	FANS	1000 mg	1	0									33.3333	1	1	50	1	1	100	0	0	730	SA-PAC-14		1		1		1		1	1
SA-PAC-15	1	46	6	2	6.5	8							2	1	0	25 mg x 3		Gabapentin	300 mg x 2	1	0									100	0	0	100			100	0	0	730	SA-PAC-15		1		1		1		1	1
SA-PAC-16	1	52	16	2	7	8							3	1	0	25 mg x 2		Gabapentin	300 mg x 3	1	0									100	0	0	100			100	0	0	63	SA-PAC-16						0		1	1
SA-PAC-17	0	67	40	2	6.5	7	4			5			1	1	0	25 mg x 3	25 mg x 3	FANS	1000 mg	1	0									42.8571	1	1	100			100	0	0	730	SA-PAC-17		1		1		0		1	1
SA-PAC-18	0	52	11	3	7	8							1	1	0	25 mg x 3		Pregabalin	75 mg x 2	3	1	inefficacia	1							100	0	0	100			100	0	0	25	SA-PAC-18						1		1	1
SA-PAC-19	0	66	27	1	6	8	4	4	3	4	5	6	4	1	0	25 mg x 2	25 mg x 2	FANS	1000 mg	1	0									50	1	1	50	1	1	62.5	1	1	730	SA-PAC-19	1	1				1		1	1
SA-PAC-20	0	55	10	2	7.5	10							5	1	0	25 mg x 3		Pregabalin	75 mg x 2	1	0									100	0	0	100			100	0	0	730	SA-PAC-20		1				1		1	1
SA-PAC-21	1	60	9	3	7.5	8							5	1	0	25 mg x 3		FANS	1000 mg	3	1	inefficacia	1							100	0	0	100			100	0	0	17	SA-PAC-21						1		1	1
SA-PAC-22	1	43	19	2	7.5	8	5			5			4	1	0	25 mg x 2	25 mg x 2	FANS	1000 mg	1	0									37.5	1	1	100			100	0	0	730	SA-PAC-22		1		1		0		1	1
SA-PAC-23	0	55	31	2	6.5	7							4	2	0	2 mg x 2		FANS	1000 mg	1	0									100	0	0	100			100	0	0	730	SA-PAC-23		1				0		1	1
SA-PAC-24	1	41	23	2	6	7							3	1	0	25 mg x 2		Gabapentin	300 mg x 3	3	1	inefficacia	1							100	0	0	100			100	0	0	30	SA-PAC-24			1	1		1		1	1
SA-PAC-25	1	61	28	2	5	7	4	3		5	6		2	1	0	25 mg x 3	25 mg x 2	FANS	1000 mg	1	0									42.8571	1	1	57.1429	1	1	100	0	0	730	SA-PAC-25				1		1		1	1
SA-PAC-26	0	53	19	1	7	8	7	4		6	7		3	1	0	25 mg x 3	25 mg x 3	Gabapentin	300 mg x 3	1	0									12.5	0	0	50	1	1	100	0	0	730	SA-PAC-26		1		1		1		1	1
SA-PAC-27	0	48	18	1	6.5	8	5			5			4	1	0	25 mg x 3	25 mg x 3	Pregabalin	75 mg x 2	1	0									37.5	1	1	100			100	0	0	730	SA-PAC-27		1				1		1	1
SA-PAC-28	1	47	23	2	7	8	5						4	1	0	25 mg x 2	25 mg x 2	Gabapentin	300 mg x 3	1	0									37.5	1	1	100			100	0	0	730	SA-PAC-28		1				1		1	1
SA-PAC-29	0	53	20	2	6	7	5	4	4	5	7	8	3	9	0	100 mg x 2	100 mg x 2	Pregabalin	75 mg x 2	1	0									28.5714	1	0	42.8571	1	1	42.8571	1	1	730	SA-PAC-29		1		1		0		1	1
SA-PAC-30	0	40	25	1	6.5	8				5			4	1	0	25 mg x 3		Gabapentin	300 mg x 3	1	0									100	0	0	100			100	0	0	730	SA-PAC-30		1				1		1	1
SA-PAC-31	1	42	8	1	6.5	8	6			5			4	1	0	25 mg x 3	25 mg x 3	FANS	1000 mg	1	0									25	1	0	100			100	0	0	730	SA-PAC-31				1		1		1	1
SA-PAC-32	1	53	23	1	5.5	5							1	1	0	25 mg x 3		FANS	1000 mg	3	1	inefficacia	1							100	0	0	100			100	0	0	15	SA-PAC-32						1		1	1
SA-PAC-33	0	50	15	2	6.5	8							3	1	0	25 mg x 3		Pregabalin	75 mg x 2	1	1									100	0	0	100			100	0	0	30	SA-PAC-33	1	1				1		1	1
SA-PAC-34	0	61	31	2	7	8	5			6			4	2	0	2 mg x 2	2 mg x 3	Gabapentin	300 mg x 3	1	0									37.5	1	1	100			100	0	0	730	SA-PAC-34	1	1				0		1	1
SA-PAC-35	1	55	2	1	6	9							2	1	0	25 mg x 3		FANS	1000 mg	1	0									100	0	0	100			100	0	0	730	SA-PAC-35				1		1		1	1
SA-PAC-36	0	58	29	2	6.5	8	5			6			4	1	0	25 mg x 3	25 mg x 3			1	0									37.5	1	1	100			100	0	0	730	SA-PAC-36		1				1		1	1
SA-PAC-37	1	60	15	2	7	8	5			5			4	1	0	25 mg x 3	25 mg x 3			1	0									37.5	1	1	100			100	0	0	730	SA-PAC-37		1		1		1		1	1
SA-PAC-38	0	44	15	3	7	9	7			6			3	1	0	25 mg x 3	25 mg x 3	FANS	1000 mg	1	0									22.2222	1	0	100			100	0	0	730	SA-PAC-38			1			0		1	1
SA-PAC-39	0	55	11	2	7.5	8	5			5			5	1	0	25 mg x 3	25 mg x 3	Gabapentin	300 mg x 3	1	0									37.5	1	1	100			100	0	0	730	SA-PAC-39		1				1		1	1
SA-PAC-40	0	66	22	3	7.5	8							5	1	0	25 mg x 3		Gabapentin	300 mg x 2	1	0									100	0	0	100			100	0	0	730	SA-PAC-40	1	1				1		1	1
SA-PAC-41	0	33	8	1	7	7	4	4		4	6		4	1	0	25 mg x 3	25 mg x 3	Gabapentin	300 mg x 3	1	0									42.8571	1	1	42.8571	1	1	100	0	0	730	SA-PAC-41		1		1		1		1	1
SA-PAC-42	0	55	18	2	7	8							3	1	0	25 mg x 3		FANS	1000 mg	1	0									100	0	0	100			100	0	0	730	SA-PAC-42	1					0		1	1
SA-PAC-43	0	43	7	2	6	9							4	2	0	2 mg x 3		FANS	1000 mg	1	0									100	0	0	100			100	0	0	730	SA-PAC-43				1		1		1	1
SA-PAC-44	1	60	26	3	6.5	7	5	4		5	6		4	1	0	25 mg x 3	25 mg x 3	FANS	1000 mg	1	0									28.5714	1	0	42.8571	1	1	100	0	0	730	SA-PAC-44				1		1		1	1
SA-PAC-45	0	56	38	2	6.5	8							4	1	0	25 mg x 3		FANS	1000 mg	1	0									100	0	0	100			100	0	0	730	SA-PAC-45			1	1		1		1	1
SA-PAC-46	0	42	5	1	7.5	8							4	1	0	25 mg x 3		FANS	1000 mg	3	1	inefficacia	1							100	0	0	100			100	0	0	32	SA-PAC-46						1		1	1
SA-PAC-47	0	46	30	2	7	9	7			6			1	1	0	25 mg x 2	25 mg x 2	FANS	1000 mg	1	0									22.2222	1	0	100			100	0	0	730	SA-PAC-47				1		1		1	1
SA-PAC-48	0	46	21	3	7	9	5			5			1	1	0	25 mg x 3	25 mg x 3	Gabapentin	300 mg x 3	1	0									44.4444	1	1	100			100	0	0	730	SA-PAC-48				1		0		1	1
SA-PAC-49	0	46	4	3	6	5							3	1	0	25 mg x 3		FANS	1000 mg	3	1	inefficacia	1							100	0	0	100			100	0	0	27	SA-PAC-49						1		1	1
SA-PAC-50	1	49	13	1	5	8							2	1	0	25 mg x 3		FANS	1000 mg	1	0									100	0	0	100			100	0	0	730	SA-PAC-50	1			1		1		1	1
SA-PAC-51	1	54	25	1	6.5	8							4	1	0	25 mg x 3		Gabapentin	300 mg x 3	1	0									100	0	0	100			100	0	0	730	SA-PAC-51			1			1		1	1
SA-PAC-52	0	41	3	1	7.5	8	6			5			4	1	0	25 mg x 3	25 mg x 3	FANS	1000 mg	3	1	inefficacia	1							25	1	0	100			100	0	0	65	SA-PAC-52						1		1	1
SA-PAC-53	1	58	18	3	8	8							5	1	0	25 mg x 3		FANS	1000 mg	1	0									100	0	0	100			100	0	0	730	SA-PAC-53				1		1		1	1
SA-PAC-54	1	50	13	1	7.5	8	6	4		5	8		4	1	0	25 mg x 2	25 mg x 2	FANS	1000 mg	1	0									25	1	0	50	1	1	100	0	0	730	SA-PAC-54				1		1		1	1
SA-PAC-55	0	43	2	1	4	8							4	1	0	25 mg x 3		FANS	1000 mg	1	0									100	0	0	100			100	0	0	730	SA-PAC-55				1		0		1	1
SA-PAC-56	1	55	34	3	7.5	9							3	1	0	25 mg x 3		FANS	1000 mg	1	0									100	0	0	100			100	0	0	730	SA-PAC-56				1		0		1	1
SA-PAC-57	0	42	9	2	8	9	6	6		5	6		5	1	0	25 mg x 3	25 mg x 3	FANS	1000 mg	1	0									33.3333	1	1	33.3333	1	1	100	0	0	730	SA-PAC-57	1			1		0		1	1
SA-PAC-58	0	49	9	3	7.5	8							5	1	0	25 mg x 3		Pregabalin	75 mg x 2	3	1	inefficacia	1							100	0	0	100			100	0	0	76	SA-PAC-58						0		1	1
SA-OR-01	1	40	22	1	3	5	5	6		6			0	1	0	25mg 1/2 cp die				1	0									0	0	0	-20	0	0	100	0	0	730	SA-OR-01						1			1
SA-OR-02	0	66	12	2	7	4	4	5		10			5	1	0	25mg 1cp/die				1	0									0	0	0	-25	0	0	100	0	0	730	SA-OR-02						1			1
SA-OR-03	1	54	32	2	8.5	8	8			6			0	1;7	1	400mg 1cp/die+25mg 1/2cp/die				3	1	inefficacia	1							0	0	0	100			100	0	0	27	SA-OR-03						1			1
SA-OR-04	1	61	31	3	6	6	6			7			5	0	0			coefferalgan ab+cymbalta 60mg/die		1	0									0	0	0	100			100	0	0	730	SA-OR-04									1
SA-OR-06	1	58	4	2	6	7	7			8			0	1	0	25mg 1/2 cp die				3	1	inefficacia, astenia e sedazione se aumento puff a 12	1.2		1	1				0	0	0	100			100	0	0	292	SA-OR-06						1			1
SA-OR-07	0	67	16	2	2.5	5	5			4			0	1	0	25mg 1cp/die				2	1	Beneficio sugli spasmi, aumento vertigini	2	1						0	0	0	100			100	0	0	30	SA-OR-07		1							1
SA-OR-08	1	61	8	1	3	4	4	6					0	1	0	25mg 1cp/die				1	0									0	0	0	-50	0	0	100	0	0	730	SA-OR-08									1
SA-OR-09	0	70	32	2	6	7	7			6			5	1	0	25 mg 3cp/die				3	1	inefficacia e capogiri	1.2	1						0	0	0	100			100	0	0	196	SA-OR-09						1			1
SA-OR-10	1	47	10	1	8	4	4			6			3	1	0	25 mg 1cp/die				3	1	Inefficacia	1							0	0	0	100			100	0	0	70	SA-OR-10									1
SA-OR-11	0	55	7	3	8.5	6	6			8			0	1; 8	1	25 mg 4cp/die, 150mgx2/die		anafranil, zyprexa, cardioaspirina, nicetile		2	1	allucinazioni	2					1		0	0	0	100			100	0	0	76	SA-OR-11						1			1
SA-OR-13	0	54	15	2	7.5	4	4	4		8			0	1	0					1	0									0	0	0	0			100	0	0	730	SA-OR-13						1			1
SA-OR-14	1	55	12	3	6	4	4	3		12			0	1	0					1	0									0	0	0	25	1	0	100	0	0	730	SA-OR-14									1
SA-OR-16	1	48	6	3	5	6	6			8			0	1	0	25mg 1/2 cp die		rivotril 5gttx3/die		1	0									0	0	0	100			100	0	0	730	SA-OR-16						1			1
SA-OR-17	1	51	15	1	7.5	5	5	4		11			4	1	0	25 mg 5cp+1/2/die		pregabalin 75mg 3cp/die		1	0									0	0	0	20	1	0	100	0	0	730	SA-OR-17									1
SA-OR-18	1	59	14	1	6.5	5	5						0	1;8	1					1	0									0	0	0	100			100	0	0	730	SA-OR-18						1			1
SA-OR-19	0	60	14	2	8	6	6			8			0	2	0	2mg 3cp/die				1	0									0	0	0	100			100	0	0	730	SA-OR-19						1			1
SA-OR-20	1	57	26	2	8.5	7	7						0	1	0	25 mg 3cp/die		gabapentin 300mg 3cp/die		3	1	inefficacia	1							0	0	0	100			100	0	0	70	SA-OR-20						1			1
SA-OR-21	0	66	41	3	8	8	8			6			0	1	0	25mg 2cp/die				3	1	inefficacia	1							0	0	0	100			100	0	0	131	SA-OR-21									1
SA-OR-23	0	43	5	3	6.5	5	5	5	4	11			0	1	0	25 mg 3cp/die		pregabalin 75mg 3cp/die		1	0									0	0	0	0			20	1	0	730	SA-OR-23						1			1
SA-OR-25	1	57	7	3	7.5	6	6						5	1	0	25 mg 3cp/die		coumadin+sivastin		3	1	inefficacia	1							0	0	0	100			100	0	0	32	SA-OR-25						1			1
SA-OR-27	1	59	28	2	8	7	7						0	0	0			dantrolene sodico 50mg/die		1	0									0	0	0	100			100	0	0	730	SA-OR-27						1			1
SA-OR-28	1	43	24	2	7	4	4	3	4				0	1;8	1	25 mg 3cp/die		tavor, rivotril, cipralex		1	0									0	0	0	25	1	0	0	0	0	730	SA-OR-28						1			1
SA-OR-29	0	41	8	3	7.5	5	5	7		4			0	1,7,8	1	25mg 4cp e 1/2 cp; 75mg 1cp/die		citalopram aminopiridina e ossibutinina		1	1	psicosi	2					1		0	0	0	-40	0	0	100	0	0	90	SA-OR-29									1
SA-OR-30	0	65	25	2	7.5	6	6	6					0	1	0	2cp e 1/2/die		sertralina, blopress		1	0									0	0	0	0			100	0	0	730	SA-OR-30						1			1
SA-OR-32	1	48	17	3	6.5	5	5	6					5	1	0			paroxetina 1cp/die, xanax		1	0									0	0	0	-20	0	0	100	0	0	730	SA-OR-32						1			1
SA-OR-33	1	49	18	2	6	5	5			12			0	1	0	25 mg 1cp/die		cipralex, zyprexa, aminopiridina, viagra		1	0									0	0	0	100			100	0	0	730	SA-OR-33						1			1
SA-OR-34	1	38	8	2	4	4	4			6			0	1.8	1	25 mg 2cp/di +75mg		mantadan		1	0									0	0	0	100			100	0	0	730	SA-OR-34						1			1
SA-OR-35	0	54	13	3	7.5	8	8			4			0	1	0			tossina botulinica,Laroxyl 25mg/dieentact, detrusitol,gabapentin 100mg/die		2	1	sonnolenza	2			1				0	0	0	100			100	0	0	28	SA-OR-35									1
SA-OR-38	1	57	22	3	8	5	5						0	1	0	25 mg 3cp/die		aminopiridina, omnic		1	0									0	0	0	100			100	0	0	730	SA-OR-38						1			1
SA-OR-39	1	39	16	2	8.5	6	6	6		8			0	1.8	1	25 mg 3cp/die+75mgx2/die		depaki, rivotril		1	0									0	0	0	0			100	0	0	730	SA-OR-39						1			1
SA-OR-40	0	52	16	2	8.5	4	4	6					0	1	0	25mg 2cp/die		gabapentin 100mg/die, mantadan, xanax		1	0									0	0	0	-50	0	0	100	0	0	730	SA-OR-40						1			1
SA-OR-41	1	52	28	3	7.5	8	8						0	1.2	1	4mg/die				3	1	inefficacia	1							0	0	0	100			100	0	0	30	SA-OR-41						1			1
SA-OR-42	1	51	25	2	7	6	6	5		8			5	1	0	25mg 2cp/die		pregabalin 75mg 1cp/die		1	0									0	0	0	16.6667	0	0	100	0	0	730	SA-OR-42						1			1
SA-OR-43	1	63	5	2	6	5	5	5					1	1	0	25 mg 1cp/die		pregabalin 150mg 2cp/die+paracetamolo ab+laroxyl+contramal 20gtt ab+duloxetina 60mg/die		1	0									0	0	0	0			100	0	0	730	SA-OR-43									1
SA-OR-44	0	40	18	1	6	4	4	4					0	1	0			rivotril 3gtt/die		1	0									0	0	0	0			100	0	0	730	SA-OR-44									1
SA-OR-45	1	48	5	2	6	5.5	5.5			8			0	1	0			cardura 4mg/die		1	1	decesso per IMA (ipertensione non compensata)	2							0	0	0	100			100	0	0	45	SA-OR-45									1
SA-OR-46	1	51	5	2	8.5	5	5			11			0	1	0	25 mg 1/2cp+1cp/die		aminopiridina, nicetile		1	0									0	0	0	100			100	0	0	730	SA-OR-46						1			1
SA-OR-47	1	45	10	2	7	6	6			9			0	1	0	25mg 2cp/die		pregabalin 75mg 1cp/die		1	0									0	0	0	100			100	0	0	730	SA-OR-47						1			1
SA-OR-48	0	54	25	2	7	6	6			6			0	1	0			pregabalin non tollerato		1	0									0	0	0	100			100	0	0	730	SA-OR-48									1
SA-OR-49	1	42	19	2	8	6	6	5		4			0	1	0			amantadina		1	0									0	0	0	16.6667	0	0	100	0	0	730	SA-OR-49									1
SA-OR-52	1	60	33	2	8	6	6			12			0	1	0	25mg 4cp/die		gabapentin 400mg x6v/die+paroxetina+mantadan+ossobutinina		1	0									0	0	0	100			100	0	0	730	SA-OR-52						1			1
SA-OR-53	0	47	10	1	3	5	5			10			0	1.2	1			4aminoporidina		3	1	inefficacia	1							0	0	0	100			100	0	0	126	SA-OR-53									1
SA-OR-54	0	45	26	1	3.5	6	6	6		6			1	1	0			gabapentin 300x2/die		1	0									0	0	0	0			100	0	0	730	SA-OR-54									1
SA-OR-55	1	65	25	2	6	4	4						0	1	0			mantadan+tegretol 200mgx2/die		1	1	reazione allergica	2							0	0	0	100			100	0	0	60	SA-OR-55						1			1
SA-OR-57	0	60	26	2	8	6	6			8			5	1	0					1	0									0	0	0	100			100	0	0	730	SA-OR-57						1			1
SA-OR-58	0	52	1	2	6	4	4			11			0	1	0	25 mg 3cp/die		atenololo		1	0									0	0	0	100			100	0	0	730	SA-OR-58						1			1
SA-OR-59	0	41	12	1	6	6	6	6		8			0	1	0			sertralina+rivotril 3gtt/die		1	0									0	0	0	0			100	0	0	730	SA-OR-59						1			1
SA-OR-61	0	68	40	2	8.5	8	8			7			0	1	0	25 mg 3cp/die		gabapentin 200mg/die		3	1	inefficacia	1							0	0	0	100			100	0	0	35	SA-OR-61									1
SA-OR-62	0	57	3	3	6	6	6	6		8			4	1	0	25 mg 3cp/die		4aminopiridina		1	0									0	0	0	0			100	0	0	730	SA-OR-62									1
SA-OR-63	0	54	14	3	6.5	6	6						0	1	0	25 mg 1cp/die				1	0									0	0	0	100			100	0	0	730	SA-OR-63									1
SA-OR-64	0	50	10	3	7	5	5			7			5	1.8	1	25 mg 4cp/die+150mgx3/die		contramal ab+valium 10gtt ab		1	0									0	0	0	100			100	0	0	730	SA-OR-64						1			1
SA-OR-65	1	64	34	3	8	8	8						0	1	0	25mg 2cp/die		tegretol 200x3/die+Targin ab+cymbalta+rivotril 3gttx3/die		3	1	inefficacia	1							0	0	0	100			100	0	0	30	SA-OR-65						1			1
SA-OR-66	0	43	15	2	7	5	5			8			0	1	0	4cp/die		sirdalud 2cp/die		1	0									0	0	0	100			100	0	0	730	SA-OR-66						1			1
SA-OR-67	0	41	13	2	8.5	5	5			5			0	1	0			paroxetina 1cp/die		1	1	tossidermia da farmaci	2							0	0	0	100			100	0	0	49	SA-OR-67									1
SA-OR-69	1	51	10	3	6.5	5	5			7			0	1	0			alprazolam		1	1	K laringeo	2							0	0	0	100			100	0	0	73	SA-OR-69						1			1
SA-OR-70	0	49	19	2	8	5	5	4	6	9			0	1	0	25 mg 1cp/die		sereupin 20mg/die		1	0									0	0	0	20	1	0	-20	0	0	730	SA-OR-70						1			1
SA-OR-71	1	63	21	3	8	5.5	5.5	6		8			0	1	0			4aminopiridina		1	0									0	0	0	-9.09091	0	0	100	0	0	730	SA-OR-71						1			1
SA-OR-72	1	44	18	3	7.5	6	6			3			0	1	0					1	0									0	0	0	100			100	0	0	730	SA-OR-72						1			1
SA-OR-73	0	53	23	3	8	5	5			4			0	1	0			7		1	0									0	0	0	100			100	0	0	730	SA-OR-73									1
SA-OR-74	1	66	45	2	6	6	6			7			5	1	0			mantadan 10mmg/die		1	0									0	0	0	100			100	0	0	730	SA-OR-74						1			1
SA-AV-01	0	50	15	2	7	6	6	0	0	8	0	0	0	1+8	1	75+450	75	4	20	3	1	INEFFICACIA	1							0	0	0	100			100	0	0	30	SA-AV-01								1
SA-AV-02	0	47	16	2	7	8	6	5	5	8	10	10	0	1	0	75	75	4	20	1	0									25	1	0	37.5	1	1	37.5	1	1	730	SA-AV-02	1	1		1				1
SA-AV-03	1	47	18	2	7	8	6	6	5	8	8	8	1	1+8	1	87,5+450	87,5+450	0	0	1	1	Volonta' paziente per astenia	2		1					25	1	0	25	1	0	37.5	1	1	180	SA-AV-03								1
SA-AV-04	0	38	22	2	7.5	8	7	6	6	10	10	10	0	1	0	87.5	87.5	0	0	1	1	Volonta' paziente per astenia	2		1					12.5	0	0	25	1	0	25	1	0	210	SA-AV-04								1
SA-AV-05	1	64	8	3	6	6	3	4	8	6	6	6	0	1	0	30	30	0	0	1	0									50	1	1	33.3333	1	1	-33.3333	0	0	730	SA-AV-05				1				1
SA-AV-06	1	52	18	2	7	8	6	6	5	8	8	8	0	1+8	1	30+300	30+300	0	0	1	1	Volonta' paziente per astenia	2		1					25	1	0	25	1	0	37.5	1	1	120	SA-AV-06								1
SA-AV-07	1	47	2	1	6	8	6	5	5	8	8	8	4	1+8	1	50+300	50+300	6	20	1	0									25	1	0	37.5	1	1	37.5	1	1	240	SA-AV-07								1
SA-AV-08	0	46	17	2	5.5	6	6	0	0	8	0	0	1	1	0	50	50	0	0	3	1	INEFFICACIA	1							0	0	0	100			100	0	0	30	SA-AV-08								1
SA-AV-09	0	57	15	2	5.5	6	4	4	5	8	8	8	4	1+7	1	50+600	50+600	0	0	1	1	Volonta' paziente per astenia	2		1					33.3333	1	1	33.3333	1	1	16.6667	0	0	210	SA-AV-09								1
SA-AV-10	1	62	30	2	6.5	7	5	5	0	10	8	0	0	1	0	37.5	37.5	0	0	1	1	MUCOSITE ORALE	2				1			28.5714	1	0	28.5714	1	0	100	0	0	60	SA-AV-10								1
SA-AV-11	0	48	9	1	5	6	4	4	4	8	8	8	2	1	0	50	50	0	0	1	0									33.3333	1	1	33.3333	1	1	33.3333	1	1	730	SA-AV-11		1		1				1
SA-AV-12	1	59	13	2	6.5	7	5	5	5	8	7	7	5	1+8	1	75+300	75+300	0	0	1	0									28.5714	1	0	28.5714	1	0	28.5714	1	0	730	SA-AV-12	1	1		1				1
SA-AV-13	1	65	18	2	6.5	6	6	0	0	8	0	0	0	1	0	50	50	0	0	3	1	INEFFICACIA+INTERCORRENTE PATOLOGIA CARDIACA	1.2							0	0	0	100			100	0	0	60	SA-AV-13								1
SA-AV-14	1	55	25	2	7.5	8	8	0	0	10	0	0	0	1	0	75	75	0	0	3	1	INEFFICACIA	1							0	0	0	100			100	0	0	30	SA-AV-14								1
SA-AV-15	0	45	21	1	5	5	3	3	3	8	6	6	4	1	0	50	50	0	0	1	0									40	1	1	40	1	1	40	1	1	730	SA-AV-15		1		1				1
SA-AV-16	1	58	15	1	5	6	4	4	4	8	6	6	1	1	0	37.5	37.5	0	0	1	1	Volonta' paziente per astenia	2		1					33.3333	1	1	33.3333	1	1	33.3333	1	1	120	SA-AV-16								1
SA-AV-17	1	49	10	2	7	8	8	0	0	8	0	0	0	1	0	75	75	0	0	3	1	INEFFICACIA	1							0	0	0	100			100	0	0	30	SA-AV-17								1
SA-AV-18	0	42	10	2	6.5	8	8	0	0	10	0	0	2	1+8	1	50+300	50+300	4	20	3	1	INEFFICACIA	1							0	0	0	100			100	0	0	30	SA-AV-18								1
SA-AV-19	1	51	20	2	7	8	8	0	0	8	0	0	0	1	0	50	50	0	0	3	1	INEFFICACIA	1							0	0	0	100			100	0	0	30	SA-AV-19								1
SA-AV-20	1	48	16	2	7	7	5	4	4	10	8	8	0	1	0	75	75	0	0	1	0									28.5714	1	0	42.8571	1	1	42.8571	1	1	730	SA-AV-20	1	1		1				1
SA-AV-21	0	69	48	2	7.5	7	6	5	5	8	6	6	0	1	0	50	50	0	0	1	1	PERSA AL FOLLOWUP	3							14.2857	0	0	28.5714	1	0	28.5714	1	0	120	SA-AV-21								1
SA-AV-22	0	42	18	2	6.5	8	6	6	5	8	8	8	0	1	0	75	75	0	0	1	1	PERSA AL FOLLOWUP	3							25	1	0	25	1	0	37.5	1	1	120	SA-AV-22								1
SA-AV-23	0	35	18	2	6.5	6	4	4	4	8	8	8	1	1	0	50	50	7	400	1	0									33.3333	1	1	33.3333	1	1	33.3333	1	1	730	SA-AV-23		1		1				1
SA-AV-24	0	45	11	2	6.5	7	5	4	4	10	8	8	0	1	0	62.5	62.5	0	0	1	0									28.5714	1	0	42.8571	1	1	42.8571	1	1	730	SA-AV-24	1	1		1				1
SA-AV-25	0	50	20	2	6	7	5	4	4	8	8	8	0	1	0	50	50	0	0	1	0									28.5714	1	0	42.8571	1	1	42.8571	1	1	730	SA-AV-25		1		1				1
SA-AV-26	0	66	40	2	6.5	7	7	0	0	10	0	0	0	1	0	75	75	1	200	3	1	INEFFICACIA	1							0	0	0	100			100	0	0	30	SA-AV-26								1
SA-AV-27	1	38	14	2	6.5	7	5	5	4	10	8	8	0	1	0	75	75	0	0	1	0									28.5714	1	0	28.5714	1	0	42.8571	1	1	730	SA-AV-27		1		1				1
SA-AV-28	0	53	19	2	7	8	5	5	4	10	10	10	0	1+8	1	75+300	75+300	6	20	1	0									37.5	1	1	37.5	1	1	50	1	1	730	SA-AV-28	1	1		1				1
SA-AV-29	0	64	8	1	5	6	4	4	0	10	8	0	1	1+8	1	50+150	50+150	4	20	1	1	VERTIGINI ED ASTENIA	2	1	1					33.3333	1	1	33.3333	1	1	100	0	0	60	SA-AV-29								1
SA-AV-30	0	58	6	3	5.5	6	4	4	4	8	7	7	0	1	0	50	50	0	0	1	0									33.3333	1	1	33.3333	1	1	33.3333	1	1	730	SA-AV-30		1		1				1
SA-AV-31	1	56	26	2	7	7	5	4	4	8	8	8	0	1+8	1	50+300	50+300	0	0	1	0									28.5714	1	0	42.8571	1	1	42.8571	1	1	160	SA-AV-31								1
SA-AV-32	0	62	15	2	6	6	4	4	4	8	6	6	2	1+7	1	42,5+600	42,5+600	3+4	20+20	1	0									33.3333	1	1	33.3333	1	1	33.3333	1	1	730	SA-AV-32	1	1		1				1
SA-AV-33	1	40	10	3	4.5	6	3	3	0	8	8	0	0	1	0	50	50	0	0	1	1	Volonta' paziente per astenia	2		1					50	1	1	50	1	1	100	0	0	60	SA-AV-33								1
SA-AV-34	0	52	11	2	7	7	7	0	0	8	0	0	3	1	0	75	75	0	0	3	1	INEFFICACIA	1							0	0	0	100			100	0	0	30	SA-AV-34								1
SA-AV-35	1	41	11	1	5	6	4	4	4	8	6	6	3	1	0	37.7	37.7	3	20	1	0									33.3333	1	1	33.3333	1	1	33.3333	1	1	730	SA-AV-35		1		1				1
SA-AV-36	1	66	24	2	7.5	8	8	0	0	10	0	0	0	2	0	12	12	0	0	3	1	INEFFICACIA	1							0	0	0	100			100	0	0	30	SA-AV-36								1
SA-AV-37	0	64	23	3	6.5	7	5	4	4	10	8	8	0	1	0	62.5	62.5	6	20	1	0									28.5714	1	0	42.8571	1	1	42.8571	1	1	150	SA-AV-37								1
SA-AV-38	1	45	4	1	5.5	7	4	0	0	8	8	0	0	1	0	50	50	0	0	1	1	PERSA AL FOLLOWUP	3							42.8571	1	1	100			100	0	0	60	SA-AV-38								1
SA-AV-39	0	54	23	1	5	6	4	4	4	10	8	8	2	1	0	50	50	0	0	1	0									33.3333	1	1	33.3333	1	1	33.3333	1	1	730	SA-AV-39	1	1		1				1
SA-AV-40	1	52	9	3	4.5	5	3	3	0	10	8	8	0	1	0	50	50	2	25	1	1	VERTIGINI ED ASTENIA	2	1	1					40	1	1	40	1	1	100	0	0	60	SA-AV-40								1
SA-AV-41	1	42	18	2	5.5	6	4	0	0	10	8	0	3	1	0	75	75	1	100	1	1	MUCOSITE ORALE	2				1			33.3333	1	1	100			100	0	0	30	SA-AV-41								1
SA-AV-42	0	51	5	1	4.5	6	6	0	0	10	0	0	1	1	0	50	50	0	0	3	1	INEFFICACIA	1							0	0	0	100			100	0	0	30	SA-AV-42								1
SA-AV-43	1	36	17	2	7	7	4	4	0	10	10	0	0	1	0	75	75	0	0	1	0									42.8571	1	1	42.8571	1	1	100	0	0	730	SA-AV-43	1	1		1				1
SA-AV-44	1	45	16	1	4	6	4	0	0	10	0	0	1	1	0	37.5	37.5	0	0	1	0									33.3333	1	1	100			100	0	0	730	SA-AV-44		1		1				1
SA-AV-45	0	83	43	2	6.5	7	5	0	0	6	0	0	0	1	0	37.5	37.5	0	0	1	1									28.5714	1	0	100			100	0	0	30	SA-AV-45								1
SA-AV-46	0	51	18	1	5	6	4	0	0	8	0	0	1	1	0	37.5	37.5	0	0	1	1									33.3333	1	1	100			100	0	0	20	SA-AV-46								1
SA-AV-47	0	46	19	2	6.5	6	5	0	0	4	0	0	0	1	0	37.5	37.5	4	20	3	1	VERTIGINI ED ASTENIA	2	1	1					16.6667	0	0	100			100	0	0	15	SA-AV-47								1
SA-AV-48	0	35	10	1	5.5	6	6	0	0	0	0	0	3	1	0	25	25	0	0	2	1	VERTIGINI ED ASTENIA	2	1	1					0	0	0	100			100	0	0	15	SA-AV-48								1
SA-AV-49	0	41	20	2	7	7	4			8			0	1+8	1	50+300	50+300	0	0	1	0									42.8571	1	1	100			100	0	0	730	SA-AV-49		1		1				1
SA-AV-50	1	46	16	2	7	7	7	0	0	8	0	0	0	1	0	75	75	0	0	3	1	Non Responder	1							0	0	0	100			100	0	0	180	SA-AV-50								1
SA-AV-51	1	39	10	1	4.5	6								1	0	75		0	0		0									100	0		100			100	0	0	730	SA-AV-51								1
SA-AV-52	1	52	14	3	7	7								1	0	50		0	0		0									100	0		100			100	0	0	730	SA-AV-52								1
SA-AV-53	0	35	5	1	4	6								1	0	50		0	0		0									100	0		100			100	0	0	730	SA-AV-53								1
SA-AV-54	0	42	8	1	5.5	6								2	0	6		3	20		0									100	0		100			100	0	0	730	SA-AV-54								1
SA-AV-55	0	57	25	3	6.5	6								1	0	75		0	0		0									100	0		100			100	0	0	730	SA-AV-55								1
SA-FI-01	0	67	33	2	7	10	7	7		5	5	6		1.7	1	25mg/die, 300mg/die	Invariata			1	0									30	1	1	30	1	1	100	0	0	730	SA-FI-01				1			dolore	1
SA-FI-02	0	62	23	2	6	9								1,4,8	1	25mg 1/2cpx2/die, 75mg1cpx2/die	25mg1/2x2/die, 75mg1cpx3/die			3	1	Scarso beneficio+effetti collaterali (capogiri, caduta a terra)	1.2	1						100	0	0	100			100	0	0	30	SA-FI-02								1
SA-FI-03	0	54	31	2	7	8								1	0	25mg 2+1/2cp/die	Invariata	3.7	10mg/die, tegretol200mgx2/die	3	1	Scarso beneficio+effetti collaterali(effetto paradosso con aumento rigidità)	1.2							100	0	0	100			100	0	0	30	SA-FI-03								1
SA-FI-04	1	47	13	1		8	5			5	5			1.8	1	25mgx3/die e 150mgx2/die	Invariata			3	0									37.5	1	1	100			100	0	0	730	SA-FI-04		1		1				1
SA-FI-05	0	58	8	2	6	9	7			8				1	0	25mg 1/2cp/die	Invariata	4	escitalopram20mg/die	1	0									22.2222	1	0	100			100	0	0	730	SA-FI-05		1		1				1
SA-FI-06	0	71	16	2	7	8	4			4				1	0	25mg 1/2cp/die	Invariata			1	1	Effetti collaterali(deficit memoria e sonnolenza)	2			1		1		50	1	1	100			100	0	0	123	SA-FI-06								1
SA-FI-07	0	59	38	2	8	8	6			3				2	0	2mg/die	invariata			1	0									25	1	0	100			100	0	0	730	SA-FI-07		1		1				1
SA-FI-08	0	57	5	3	7	4	8	4	4	8	8			1	0	25mg 1cpx3/die	25mg 1cpx3/die	2	10mgx3/die	1	0									-100	0	0	0			0	0	0	4	SA-FI-08								1
SA-FI-09	0	40	8	1	6	7	5					3	2	7.1	1	300mgx2/die, 25mgx2/die	200mgx2/die, 25mg 1/2cpx2/die	2	4mgx2/die	1	0									28.5714	1	0	100			100	0	0	730	SA-FI-09		1		1				1
SA-FI-10	0	50	16	2	7.5	8				3			5	1	0	12,5mg/die	Invariata			3	1	Scarso beneficio	1							100	0	0	100			100	0	0	30	SA-FI-10		1		1				1
SA-FI-11	0	70	44	2	7.5	8	5				1			1.8	1	25mg 1+1/2+1/die, 25mg 1cpx2/die	Invariata	4	sertralina50mg/die	1	0									37.5	1	1	100			100	0	0	730	SA-FI-11		1		1				1
SA-FI-12	0	79	16	2	8	10	8			5	2			1.7	1	25mg1cpx3/die, 700mg/die	Invariata			1	0									20	1	0	100			100	0	0	730	SA-FI-12	1	1		1				1
SA-FI-13	0	50	16	2	7.5	8	4	4		6	8			9	0	100mgx3/die	Invariata	2.4	8mgx3/die, sertralina 100mg/die	1	0									50	1	1	50	1	1	100	0	0	730	SA-FI-13		1		1			sonno	1
SA-FI-14	1	61	3	1	7	10	5			5			5	1.8	1	25mg/die, 150mgx2	Invariata			1	0									50	1	1	100			100	0	0	730	SA-FI-14		1					sonno/dolore	1
SA-FI-15	0	44	24	2	6	7	5			7			5	1	0	25mg 1/2x2/die	Invariata			1	0									28.5714	1	0	100			100	0	0	730	SA-FI-15		1		1				1
SA-FI-16	0	51	23	2	7	10	7	7		8	8			1.7	1	25mg 1/2cp/die, 300mgx2/die	Baclofen300mg/die				0									30	1	1	30	1	1	100	0	0	730	SA-FI-16								1
SA-FI-17	1	50	21	2	6	8	6	4		12	12	12		1.8	1	25mg 1cpx3/die, 75+150mg/die	Invariata			1	0									25	1	0	50	1	1	100	0	0	730	SA-FI-17								1
SA-FI-18	0	51	13	1	2.5	7				2				1	0	25mg 1/2cpx2/die	Invariata			3	1	Effetti collaterali (ipotonia muscolare)	2		1					100	0	0	100			100	0	0	30	SA-FI-18								1
SA-FI-19	1	32	12	1	7.5	10	8			6	3			1	0	25mg 1/2+1/2+1	Invariata	4.7	clonazepam5gttx3/die, escitalopram10mg/die		0									20	1	0	100			100	0	0	393	SA-FI-19								1
SA-FI-20	0	55	15	1	5.5	7	5			7	7	9	1	1.6	1	25mg 1x2/die, diazepam 10gtt	Invariata	4	10gtt/die	1	0									28.5714	1	0	100			100	0	0	730	SA-FI-20		1		1			tremore	1
SA-FI-21	0	65	18	2	6	8	6				8	8	3	1.7	1	25mg1/2+1, 400mg 2x3/die	Invariata	4	escitalopram 10mg/die	2	0									25	1	0	100			100	0	0	730	SA-FI-21		1		1			sonno	1
SA-FI-22	1	31	7	1	7.5	7	5	5		1	2	1	4	1	0	25mg 1/2cpx2/die	Invariata			1	0									28.5714	1	0	28.5714	1	0	100	0	0	730	SA-FI-22		1		1			migl appetito	1
SA-FI-23	1	66	22	2	7.5	8	6			6			5	1.4	1	25mgx2/die, tossina somministrazione semestrale	Invariata	4	citalopram 20mg/die	1	0									25	1	0	100			100	0	0	47	SA-FI-23		1		1				1
SA-FI-24	1	52	31	1	6	6.7	7	5		6			1	1	0	25mg 1/2cp					0									-4.47761	0	0	25.3731	1	0	100	0	0	730	SA-FI-24		1		1				1
SA-FI-25	1	76	13	2	7	8								1	0	10mg/die					0									100	0	0	100			100	0	0	30	SA-FI-25								1
SA-FI-26	0	58	7	1	3.5	8.5								1	0	?					1	sospeso per K mammella	2							100	/////	si	100			100			30	SA-FI-26								1
SA-FI-27	0	54	15	1	2.5	6	4	4					5	1	0	25mg 1/2 cp				3	1	sospeso per effetti collaterali (senso di confusione)	2					1		33.3333	////	?	33.3333			100			204	SA-FI-27								1
SA-FI-28	0	50	22	2	6.5	7							2	1	0	?		3	8mgx2/die	3	1	sospeso per inefficacia	1							100	////	?	100			100			8	SA-FI-28								1
SA-NA2-01	0	38	15	2	7.5	9		7	7				2	4	0	fl sc /3 mesi	0			2	0									100	0	0	22.2222	1	0	22.2222	1	0	730	SA-NA2-01		1		1		1	dolore	1	1
SA-NA2-02	0	51	25	2	7	7		5	4				0	1	0	25 mg/die	25	4	20 MG	2	0									100	0	0	28.5714	1	0	42.8571	1	1	730	SA-NA2-02		1		1		1		1	1
SA-NA2-03	0	42	17	1	4	7		5		7	2		1	0	0			0		2	0									100	0	0	28.5714	1	0	100	0	0	730	SA-NA2-03		1		1		1		1	1
SA-NA2-04	0	44	11.6	2	7.5	7	7						2	1; 6	1	25 mg 3/die	25 mg 3/die	0		3	1	inefficacia	1							0	0	0	100			100	0	0	40	SA-NA2-04						0		1	1
SA-NA2-05	1	40	20	1	6.5	7							3	0	0			7	50 MG	in corso di rivalutazione	0									100	0	0	100			100	0	0	730	SA-NA2-05		1		1		1		1	1
SA-NA2-06	0	62	12	1	4	6				7			1	1	0	25 mg x2/die				in corso di rivalutazione	1									100	0	0	100			100	0	0	28	SA-NA2-06						1		1	1
SA-NA2-07	1	59	8	2	4.5	6		4		7	2		1	0	0			0		2	0									100	0	0	33.3333	1	1	100	0	0	730	SA-NA2-07		1		1		1		1	1
SA-NA2-08	0	34	14	2	6.5	8	7			7			4	1	0	25 mg/die		1	100	1	0									12.5	0	0	100			100	0	0	730	SA-NA2-08		1		1		1		1	1
SA-NA2-09	0	61	14.5	2	6.5	9				8			2	0	0			0		3	1									100	0	0	100			100	0	0	28	SA-NA2-09						1		1	1
SA-NA2-10	0	53	5	2	6.5	9		7	5	8	8		4	1	0	25 mg 2/die	2: 2mg/die	4	30	2	0									100	0	0	22.2222	1	0	44.4444	1	1	730	SA-NA2-10		1		1		1		1	1
SA-NA2-11	1	56	12	2	6.5	7		6		7	5		1	1	0	25 mg x1/die	25 mg x 1/die	0		2	0									100	0	0	14.2857	0	0	100	0	0	730	SA-NA2-11		1		1		1	dolore	1	1
SA-NA2-12	0	46	21	1	4.5	7				3			1	1;8	1	25 mg x1/die; 75 mg x1/die	25 mg x1/die; 75 mg x1/die	4	20 mg	1	0									100	0	0	100			100	0	0	730	SA-NA2-12		1		1		0		1	1
SA-NA2-13	0	59	35	1	5.5	8							1	1; 8; 6	1	10 mg 2/die; 75 x 2/die; 20 gtt		5	25	in corso di rivalutazione	1									100	0	0	100			100	0	0	28	SA-NA2-13						1		1	1
SA-NA2-14	1	41	24	1	7	9							3	0	0			0			0									100	0	0	100			100	0	0	730	SA-NA2-14						1		1	1
SA-NA2-15	1	47	25	3	8.5	8		6					0	1	0	25 mg 1/die		1; 4	100 mg; 20 mg	2	1									100	0	0	25	1	0	100	0	0	28	SA-NA2-15						1		1	1
SA-NA2-16	1	52	8	1	4	8			6	5	5	5	2	1	0	25 mg 2/die	25 mg /die			1	0									100	0	0	100			25	1	0	730	SA-NA2-16		1		1		0		1	1
SA-NA2-17	0	57	17	1	4.5	6		4				6	1	0	0			7	75mg+125mg/die	1	0									100	0	0	33.3333	1	1	100	0	0	730	SA-NA2-17		1		1		1		1	1
SA-NA2-18	0	58	39	2	6.5	6		4	4		8	8	3	1	0	n,a,	0	7	0,5 ml	1	0									100	0	0	33.3333	1	1	33.3333	1	1	730	SA-NA2-18		1		1		1	dolore	1	1
SA-NA2-19	1	46	13	2	6.5	6		4		5	5	5	3	0	0		0	5	60 mg	1	0									100	0	0	33.3333	1	1	100	0	0	730	SA-NA2-19		1		1		1		1	1
SA-NA2-20	0	45	25	2	6.5	6							0	5	0	n,a,		1	100mg x 2/die	n,a,	0									100	0	0	100			100	0	0	730	SA-NA2-20		1		1		0	dolore	1	1
SA-NA2-21	0	47	6	2	6.5	7	5						0	6	0	0,25 mg/die		1;4	100 mg/die; 25 mg/die;	in corso di rivalutazione	1									28.5714	1	0	100			100	0	0	2	SA-NA2-21						1		1	1
SA-NA2-22	0	50	8	2	6.5	10							0	8	0	150 mg x 2/die		0	0	in corso di rivalutazione	1									100	0	0	100			100	0	0	56	SA-NA2-22		1		1		1		1	1
SA-NA2-23	0	58	16	1	2.5	7							1	0	0			4;7	10 MG/DIE; 200 MG X2/DIE	in corso di rivalutazione	1									100	0	0	100			100	0	0	6	SA-NA2-23						1		1	1
SA-NA2-24	1	43	18	3	7.5	9							2	1;6	1	25 MG x2/die; 1 mg/die		4	10 mg x2/die	in corso di rivalutazione	1									100	0	0	100			100	0	0	7	SA-NA2-24						1		1	1
SA-NA2-25	1	49	10	2	6.5	7		5			3		0	1	0	25 mg X2/die	25 mg x 2/die	0		1	0									100	0	0	28.5714	1	0	100	0	0	730	SA-NA2-25		1		1		1		1	1
SA-NA2-26	0	60	20	2	6	8							0	6	0	0,6 mg/die		1; 4	100 mg x3die; 20 mg x 1/die	in corso di rivalutazione	1									100	0	0	100			100	0	0	28	SA-NA2-26						1		1	1
SA-NA2-27	0	47	22	1	5.5	7							3	0	0			0		in corso di rivalutazione	1									100	0	0	100			100	0	0	6	SA-NA2-27						1		1	1
SA-NA2-28	1	38	10	2	6	8		6	4		8		3	0	0			0		1	0									100	0	0	25	1	0	50	1	1	730	SA-NA2-28		1		1		1		1	1
SA-NA2-29	0	47	14	1	6.5	8		6			6		0	6	0	25 mg x2/die		4	10 MG/DIE	2	0									100	0	0	25	1	0	100	0	0	730	SA-NA2-29		1		1		1		1	1
SA-NA2-30	0	64	34	2	6.5	8							0	1	0	25 mg x2/die		0		in corso di rivalutazione	1									100	0	0	100			100	0	0	28	SA-NA2-30						1		1	1
SA-NA2-31	0	47	10	3	9.5	9	7						3	1;8	1	25 mg x4/die	25 mg x4/die			2	0									22.2222	1	0	100			100	0	0	730	SA-NA2-31		1		1		0		1	1
SA-NA2-32	0	33	8	2	7	10		7	7		12		0	1	0	25 mg/die	0			2	0									100	0	0	30	1	1	30	1	1	730	SA-NA2-32		1		1		0		1	1
SA-PI-01	1	41	12	1	6	8	4	4	4	6	6	6	3	1	0	25 mgx2/die	25 mgx2/die	1	50 mgx2/die	3	1	EC (incontinenza urinaria, disturbi concentrazione/attenzione	2					1		50	1	1	50	1	1	50	1	1	163	SA-PI-01								1
SA-PI-02	1	64	13	2	7	8	8			6			0	1, 2, 8	1	25 mg/die; 4 mg/die; 50 mg/die	25 mg/die; 4 mg/die; 50 mg/die			3	1	INEFFICACIA + EC (mialgie diffuse)	1, 2							0	0	0	100			100	0	0	54	SA-PI-02								1
SA-PI-03	1	39	16	2	6	7	4	4	4	6	6	6	0	1, 7	1	12,5 mg/die; 600 mg/die	12,5 mg/die; 600 mg/die			1	0									42.8571	1	1	42.8571	1	1	42.8571	1	1	730	SA-PI-03				1			dolore, sonno	1
SA-PI-04	1	52	16	3	7.5	9	6	6	6	8	8	8	0	1	0	12,5 mg/die	12,5 mg/die	7	400 mg/die	1	0									33.3333	1	1	33.3333	1	1	33.3333	1	1	730	SA-PI-04				1			dolore, disartria	1
SA-PI-05	0	54	4	2	6.5	8							0	2	0	2 mg/die				3	1	INEFFICACIA	1							100	0	0	100			100	0	0	33	SA-PI-05								1
SA-PI-06	1	37	5	3	7	8	6	6	6	10	10	10	5	1.6	1	62,5 mg/die; 0,9 mg/die	62,5 mg/die; 0,9 mg/die			1	0									25	1	0	25	1	0	25	1	0	730	SA-PI-06			1	1			dolore,	1
SA-PI-07	1	44	25	3	7.5	7							0	1	0	25 mg/die	25 mg/die	2	20 mg/die	1	1	EC (xerostomia)	2				1			100	0	0	100			100	0	0	20	SA-PI-07								1
SA-PI-08	0	56	20	2	7	8	5	5	5	6	6	6	0	1	0	12,5 mg/die	12,5 mg/die			1	0									37.5	1	1	37.5	1	1	37.5	1	1	730	SA-PI-08				1				1
SA-PI-09	0	32	13	1	7	8	5	5	5	5	5	5	3	Tiocolchisoside	0	4 mg/die	4 mg/die			1	0									37.5	1	1	37.5	1	1	37.5	1	1	730	SA-PI-09	1			1			dolore,	1
SA-PI-10	1	62	6	1	6	7	4	4	4	8	8	8	0	1, 7	1	12,5 mg/die; 300 mg/die	12,5 mg/die; 300 mg/die	4	50 mg/die	1	0									42.8571	1	1	42.8571	1	1	42.8571	1	1	730	SA-PI-10				1			dolore	1
SA-PI-11	0	48	7	2	4	7	5	5	5	3	4	4	1	2, 7	1	16 mg/die; 200 mg/die	16 mg/die; 200 mg/die			1	0									28.5714	1	0	28.5714	1	0	28.5714	1	0	730	SA-PI-11				1			dolore	1
SA-PI-12	1	70	14	3	7	8	8			3			0	1.6	1	25 mg/die;0,9 mg/die	25 mg/die; 0,9 mg/die	2	10 mg/die	3	1	EC (aumento rigidità)	2							0	0	0	100			100	0	0	31	SA-PI-12								1
SA-PI-13	1	47	13	2	6	7	7			3			0	1	0	25 mg/die	25 mg/die			3	1	INEFFICACIA + EC (instabilità, astenia)	1, 2	1	1					0	0	0	100			100	0	0	48	SA-PI-13								1
SA-PI-14	1	31	4.5	1	6.5	9	7	7		11	9		1	1, 7	1	50 mg/die; 600 mg/die	50 mg/die; 600 mg/die			3	1	EC (aumento rigidità)	2							22.2222	1	0	22.2222	1	0	100	0	0	67	SA-PI-14								1
SA-PI-15	0	55	17	2	7.5	8	6			5			0	1	0	50 mg/die	50 mg/die			3	1	INEFFICACIA	1							25	1	0	100			100	0	0	45	SA-PI-15								1
SA-PI-16	1	31	10	1	7.5	8	8			12			3	1	0	50 mg/die	50 mg/die			3	1	INEFFICACIA	1							0	0	0	100			100	0	0	48	SA-PI-16								1
SA-PI-17	1	68	19	2	7	8	8			8			0	1	0	50 mg/die	50 mg/die			3	1	INEFFICACIA	1							0	0	0	100			100	0	0	37	SA-PI-17								1
SA-PI-18	1	46	25	2	6	10	10			2			1	1, 2, 4	1	25 mg/die; 4 mg/die; 1000 UI	25 mg/die; 8 mg/die	7	7 gtt/die (0,7 mg/die)	3	1	INEFFICACIA+ EC (dispercezioni visive, xerostomia)	1.2				1			0	0	0	100			100	0	0	30	SA-PI-18								1
SA-PI-19	1	63	38	2	7	8	5			10			5	2	0	8 mg/die	4 mg/die			1	0									37.5	1	1	100			100	0	0	730	SA-PI-19				1			dolore	1
SA-PI-20	0	44	22	2	6	6	6			7			0	1	0	25 mg/die	stop	3	20 mg/die	3	1	INEFFICACIA	1							0	0	0	100			100	0	0	57	SA-PI-20								1
SA-PI-21	1	51	24	2	7.5	8	6	4	4	11	11	8	5	5.6	1	1,5 mg/die	1,5 mg/die	4	50 mg/die	1	0									25	1	0	50	1	1	50	1	1	730	SA-PI-21				1				1
SA-PI-22	0	55	12.7	1	6.5	6	4	4	4	10	10	6	0	1	0	75 mg/die	75 mg/die	6	15 gtt/die (30 mg/die)	1	0									33.3333	1	1	33.3333	1	1	33.3333	1	1	730	SA-PI-22				1				1
SA-PI-23	1	49	8.3	1	4	7	5	5	5	6	6	6	0	1	0	50 mg/die	50 mg/die			1	0									28.5714	1	0	28.5714	1	0	28.5714	1	0	730	SA-PI-23				1			sonno	1
SA-PI-24	1	40	21	2	7	8	6	6	6	8	6	6	0	1	0	62,5 mg/die	62,5 mg/die	3	20 mg/die	1	0									25	1	0	25	1	0	25	1	0	730	SA-PI-24				1			dolore	1
SA-PI-25	1	51	30	2	6	6	4	4	4	10	10	10	0	1	0	50 mg/die	50 mg/die	3	20 mg/die	1	0									33.3333	1	1	33.3333	1	1	33.3333	1	1	730	SA-PI-25				1				1
SA-PI-26	1	42	15.3	2	6	8	6	6	6	6	6	6	0	1	0	25 mg/die	25 mg/die			1	0									25	1	0	25	1	0	25	1	0	730	SA-PI-26				1				1
SA-PI-27	0	61	6.3	3	6.5	7	4.5	4.5	4.5	9	3	3	0	1, 7	1	12,5 mg/die; 300 mg/die	25 mg/die; 300 mg/die			1	0									35.7143	1	1	35.7143	1	1	35.7143	1	1	730	SA-PI-27				1			dolore	1
SA-PI-28	1	63	7.8	1	4.5	7	5	5		9	6		1	2, 1	1	4 mg/die; 0 mg/die	4 mg/die; 25 mg/die	4	25 mg/die	2	1	INEFFICACIA	1							28.5714	1	0	28.5714	1	0	100	0	0	104	SA-PI-28								1
SA-PI-29	1	40	6.5	1	4	7	4	4		8	8		3	1, 6, 7	1	37,5 mg/die; 0,5 mg/die; 300 mg/die	37,5 mg/die; 0,5 mg/die; 300 mg/die	4	20 mg/die	3	1	INEFFICACIA	1							42.8571	1	1	42.8571	1	1	100	0	0	129	SA-PI-29								1
SA-PI-30	1	51	15	2	7	7	4			8			0	5	0	125 mg/die	125 mg/die			3	1	INEFFICACIA +EC (eccessiva ipotonia)	1.2		1					42.8571	1	1	100			100	0	0	58	SA-PI-30								1
SA-PI-31	0	56	20.6	2	6	8	4	4	4	9	8	8	0	1	0	12,5 mg/die	12,5 mg/die			1	0									50	1	1	50	1	1	50	1	1	730	SA-PI-31				1			dolore	1
SA-PI-32	0	54	15	2	7.5	8.5	6	6	6	4	4	4	0	2.7	1	4 mg/die; 400 mg/die	4 mg/die; 400 mg/die	2	20 mg/die	1	0									29.4118	1	0	29.4118	1	0	29.4118	1	0	730	SA-PI-32				1				1
SA-PI-33	1	45	16	1	4	7	4	4	4	4	3	3	3	1	0	25 mg/die	12,5 mg/die			2	0									42.8571	1	1	42.8571	1	1	42.8571	1	1	730	SA-PI-33				1				1
SA-PI-34	0	45	5	1	7	7	4	4	4	8	8	8	3	1	0	25 mg/die	25 mg/die			1	0									42.8571	1	1	42.8571	1	1	42.8571	1	1	730	SA-PI-34				1				1
SA-VR-01	1	46	18	2	5	5	4			9			5	1	0	12,5 mg/die		2	20 mg/die	2	0									20	1	0	100			100	0	0	110	SA-VR-01				1		1	incontinenza fecale	1	1
SA-VR-02	0	40	17	2	6.5	8	5	5	5	8	8	8	0	1.6	1	75 mg/die, 5 mg/die	75 mg/die, 5 mg/die	4	50 mg/die	1	0									37.5	1	1	37.5	1	1	37.5	1	1	515	SA-VR-02				1		1		1	1
SA-VR-03	0	57	9	2	6.5	9	9			4			0	1	0	50 mg/die	50 mg/die	2	15 mg/die	3	1	INEFFICACIA	1							0	0	0	100			100	0	0	65	SA-VR-03						1		1	1
SA-VR-04	1	61	32	2	8.5	7	5	5	5	5	5	5	0	4.5	1			2	20 mg/die	1	0									28.5714	1	0	28.5714	1	0	28.5714	1	0	485	SA-VR-04				1		1		1	1
SA-VR-05	1	59	10	3	6.5	8							0	1.7	1	50 mg/die, 500 mg/die		4	20 mg/die		0									100	0	0	100			100	0	0	30	SA-VR-05						0		1	1
SA-VR-06	0	63	33	1	4.5	8	7			5	5		5	6	0			1	200 mg/die	3	1	INEFFICACIA	1							12.5	0	0	100			100	0	0	75	SA-VR-06						0		1	1
SA-VR-07	0	50	22	2	6.5	7	5	5		5	5		5	1	0	37,5 mg/die	37,5 mg/die	2.4	15 mg/die	1	0									28.5714	1	0	28.5714	1	0	100	0	0	180	SA-VR-07				1		0	deambulazione	1	1
SA-VR-08	1	53	24	2	8	6	4		4	8		8	0	6.7	1	3 gtt/die (clonazepam), 900 mg/die	3 gtt/die (clonazepam), 900 mg/die	1	200 mg/die	1	0									33.3333	1	1	100			33.3333	1	1	420	SA-VR-08						0	incontinenza urinaria	1	1
SA-VR-09	1	45	17	1	5	9	7	7		6	8		0	1.8	1	75 mg/die (entrambi)	75 mg/die	1	100 mg/die	1	0									22.2222	1	0	22.2222	1	0	100	0	0	180	SA-VR-09				1		0		1	1
SA-VR-10	1	44	12	2	4.5	9	8			4	4		0	1.6	1	50 mg	50 mg	2	20 mg/die	2	1	EFFETTI COLLATERALI (astenia)	2		1					11.1111	0	0	100			100	0	0	20	SA-VR-10						0		1	1
SA-VR-11	1	61	15	2	8	8	4			5			0	6	0					1	0									50	1	1	100			100	0	0	240	SA-VR-11				1		1		1	1
SA-VR-12	1	43	8	3	5.5	8	2	6		8	9		5	1	0	50 mg/die	50 mg/die			1	0									75	1	1	25	1	0	100	0	0	270	SA-VR-12		1		1		0	insonnia	1	1
SA-VR-13	0	59	19	2	7	7	7			8			5	1	0	75 mg/die	75 mg/die	4 (paroxetina), 6 (amitriptilina)	20 mg, 15 gtt	3	1	INEFFICACIA	1							0	0	0	100			100	0	0	50	SA-VR-13						0		1	1
SA-VR-14	0	48	29	1	5.5	8	6		6	10		4	2	1	0	25 mg/die	25 mg/die			1	1	EFFETTI COLLATERALI (disturbi psichici e cognitivi)	2					1		25	1	0	100			25	1	0	290	SA-VR-14				1		1	incontinenza urinaria,	1	1
SA-VR-15	0	59	14	3	5.5	8	7			6			5	1,2,8	1	25 mg/die, 4 mg/die, 300 mg/die	25 mg/die, 4 mg/die, 300 mg/die			2	1	EFFETTI COLLATERALI (atassia)	2							12.5	0	0	100			100	0	0	38	SA-VR-15				1		1		1	1
SA-VR-16	1	50	26	2	8	8	6		6	4		4	0	1	0	75 mg/die	75 mg/die			1	0									25	1	0	100			25	1	0	365	SA-VR-16				1		1		1	1
SA-VR-17	1	44	12	2	8	7	5	5	5	5	5	5	0	1.8	1	75 mg/die, 450 mg/die	75 mg/die, 450 mg/die	4 (sertralina)	50 mg/die	1	0									28.5714	1	0	28.5714	1	0	28.5714	1	0	240	SA-VR-17				1		1		1	1
SA-VR-18	0	52	10	2	7	8	6	7		2	3		0	1	0	37,5 mg/die	37,5 mg/die			2	1	EFFETTI COLLATERALI (peggioramento paraparesi)	2							25	1	0	12.5	0	0	100	0	0	120	SA-VR-18						0		1	1
SA-VR-19	1	36	21	2	7	8	8			4			0	1,6,7	1	25 mg/die, 6 gtt, 300 mg	25 mg/die, 6 gtt, 300 mg	2	15 mg/die	3	1	INEFFICACIA	1							0	0	0	100			100	0	0	60	SA-VR-19						1		1	1
SA-VR-20	1	54	37	2	5.5	8	6			4			0	1.4	1	75 mg/die	75 mg/die	2	20 mg/die	1	1	EFFETTI COLLATERALI (ipostenia)	2							25	1	0	100			100	0	0	210	SA-VR-20				1		1	nevralgia trigeminale,	1	1
SA-VR-21	1	55	26	3	9	6	6			8			0	1	0	50 mg/die	50 mg/die			3	1	INEFFICACIA	1							0	0	0	100			100	0	0	40	SA-VR-21						1		1	1
SA-VR-22	0	54	36	2	7.5	5	4	4	4	1	1	1	1	8	0	25 mg/die	25 mg/die			1	0									20	1	0	20	1	0	20	1	0	455	SA-VR-22				1		0	dolore, insonnia	1	1
SA-VR-23	1	38	8	3	6.5	7	7			5			0	1.8	1	100mg/die, 150 mg/die	100mg/die, 150 mg/die			3	1	INEFFICACIA	1							0	0	0	100			100	0	0	75	SA-VR-23						0		1	1
SA-VR-24	0	50	13	2	8	10	6		5	10		10	0	1.6	1	75 mg/die, 20 mg/die	75 mg/die, 20 mg/die			1	0									40	1	1	100			50	1	1	300	SA-VR-24				1		0		1	1
SA-VR-25	1	64	14	1	5.5	6	6			5			1	6	0	5 gtt	5 gtt	1	200 mg/die	3	1	INEFFICACIA	1							0	0	0	100			100	0	0	120	SA-VR-25						1		1	1
SA-VR-26	1	45	23	2	6.5	8	6	6		3	3		5	1	0	100 mg/die	100 mg/die	2	20 mg/die	1	0									25	1	0	25	1	0	100	0	0	300	SA-VR-26				1		0		1	1
SA-ME-01	1	51	28	2	7	10	6	6		10	10			1	0	50 MG/DIE	50 MG/DIE			1	0									40	1	1	40	1	1	100	0	0	730	SA-ME-01
SA-ME-02	1	64	24	2	8	8	5	4		8	10			1	0	75MG/DIE	75MG/DIE			1	0									37.5	1	1	50	1	1	100	0	0	730	SA-ME-02
SA-ME-03	0	48	8	1	6	8	6	6		10	10		4	1	0	50 MG/DIE	25 MG/DIE			1	0									25	1	0	25	1	0	100	0	0	730	SA-ME-03
SA-ME-04	1	57	8	2	7	9	7	6	6	8	10	10	5	1	0	50 MG/DIE	25 MG/DIE			1	0									22.2222	1	0	33.3333	1	1	33.3333	1	1	730	SA-ME-04
SA-ME-05	1	57	20	2	6.5	10	7	6		10	10			1	0	75MG/DIE	50 MG/DIE			1	0									30	1	1	40	1	1	100	0	0	730	SA-ME-05
SA-ME-06	0	52	25	2	7.5	8	6	5		8	8		2	1	0	50 MG/DIE	50 MG/DIE			1	0									25	1	0	37.5	1	1	100	0	0	730	SA-ME-06
SA-ME-07	1	56	15	1	6.5	9	9			10	10		1	1	0					3	1	INEFFICACIA	1							0	0	0	100			100	0	0	30	SA-ME-07
SA-ME-08	0	36	15	2	8	9	7	7	7	8	10	8	5	1	0	50 MG/DIE	50 MG/DIE			1	0									22.2222	1	0	22.2222	1	0	22.2222	1	0	730	SA-ME-08
SA-ME-09	0	52	18	1	5.5	8	5	3					1	1	0	75MG/DIE	50 MG/DIE			1	0									37.5	1	1	62.5	1	1	100	0	0	730	SA-ME-09
SA-ME-10	1	57	24	2	6.5	9	5	4	5	10	12	10		1	0	75MG/DIE	50 MG/DIE			1	0									44.4444	1	1	55.5556	1	1	44.4444	1	1	730	SA-ME-10
SA-ME-11	1	42	14	1	6.5	6							1	1	0	50 MG/DIE	50 MG/DIE			1	0									100	0	0	100			100	0	0	730	SA-ME-11
SA-ME-12	0	55	2	3	7	9							5	1	0	50 MG/DIE	50 MG/DIE			1	0									100	0	0	100			100	0	0	730	SA-ME-12
SA-ME-13	0	46	12	2	7	8	6	6		11	10			1	0	75MG/DIE	50 MG/DIE			1	0									25	1	0	25	1	0	100	0	0	730	SA-ME-13
SA-ME-14	1	58	21	2	7.5	8	5	5		10	10		5	1	0	75MG/DIE	50 MG/DIE			1	0									37.5	1	1	37.5	1	1	100	0	0	730	SA-ME-14
SA-ME-15	1	52	17	2	7	8	5			8	10		2	1	0	50 MG/DIE	25 MG/DIE			1	0									37.5	1	1	100			100	0	0	730	SA-ME-15
SA-ME-16	0	50	24	1	6.5	7	5						1	1	0	50 MG/DIE	25 MG/DIE			1	0									28.5714	1	0	100			100	0	0	730	SA-ME-16
SA-ME-17	0	45	24	2	8	9	4	4		8	10		2	1	0	50 MG/DIE	25 MG/DIE			1	0									55.5556	1	1	55.5556	1	1	100	0	0	730	SA-ME-17
SA-ME-18	0	44	9.5	1	6.5	7	5	2		10	9		1	1	0	75MG/DIE	75MG/DIE			1	0									28.5714	1	0	71.4286	1	1	100	0	0	730	SA-ME-18
SA-ME-19	1	56	24	2	6.5	9	4	4		10	9		2	1	0	50 MG/DIE	50 MG/DIE			1	0									55.5556	1	1	55.5556	1	1	100	0	0	730	SA-ME-19
SA-ME-20	0	49	10	1	7	8	6	5	5	11	11	11	1	1	0	50 MG/DIE	25 MG/DIE			1	0									25	1	0	37.5	1	1	37.5	1	1	730	SA-ME-20
SA-ME-21	0	52	35	1	7.5	10	8	8		10	11		1	1	0	50 MG/DIE	50 MG/DIE			1	0									20	1	0	20	1	0	100	0	0	730	SA-ME-21
SA-ME-22	0		18	1	6.5	8							1	1	0	75MG/DIE	75MG/DIE			3	1	INEFFICACIA	1							100	0	0	100			100	0	0	30	SA-ME-22
SA-ME-23	1	32	5	2	6.5	7	5							1	0	75MG/DIE	75MG/DIE			3	1	SCARSA TOLLERANZA	2							28.5714	1	0	100			100	0	0	30	SA-ME-23
SA-ME-24	0	44	4	1	6	9				10			1	1	0	50 MG/DIE	25 MG/DIE			1	0									100	0	0	100			100	0	0	730	SA-ME-24
SA-ME-25	0	48	15	2	7.5	9								1	0	50 MG/DIE	25 MG/DIE			1	0									100	0	0	100			100	0	0	730	SA-ME-25
SA-ME-26	1	52	10	2	7.5	9	8			10	10			1	0	50 MG/DIE	50 MG/DIE			3	1	INEFFICACIA	1							11.1111	0	0	100			100	0	0	30	SA-ME-26
SA-ME-27	0	70	30	2	8	10	7	10		10	10	8		1	0	50 MG/DIE	50 MG/DIE			3	1	INEFFICACIA	1							30	1	1	0			100	0	0	90	SA-ME-27
SA-ME-28	0	38	12	2	7	8	8							1	0	50 MG/DIE	50 MG/DIE			2	1	SCARSA TOLLERANZA	2							0	0	0	100			100	0	0	30	SA-ME-28
SA-ME-29	0	51	17	2	7	9	5	5	5	10	8	8	5	1	0	75MG/DIE	50 MG/DIE			1	0									44.4444	1	1	44.4444	1	1	44.4444	1	1	730	SA-ME-29
SA-ME-30	1	48	14	1	6	8	7			12			1	1	0	75MG/DIE	75MG/DIE			3	1	INEFFICACIA	1							12.5	0	0	100			100	0	0	30	SA-ME-30
SA-ME-31	1	73	15	2	6.5	8	8						2	1	0	75MG/DIE	75MG/DIE			2	1	INEFFICACIA	1							0	0	0	100			100	0	0	30	SA-ME-31
SA-ME-32	0	58	24	2	8	10	9							1	0	75MG/DIE	75MG/DIE			3	1	INEFFICACIA	1							10	0	0	100			100	0	0	30	SA-ME-32
SA-ME-33	1	56	33	2	7.5	9	8							1	0	75MG/DIE	75MG/DIE			2	1	INEFFICACIA	1							11.1111	0	0	100			100	0	0	30	SA-ME-33
SA-ME-34	0	58	20	1	6.5	9	8						1	1	0	75MG/DIE	75MG/DIE			3	1	INEFFICACIA	1							11.1111	0	0	100			100	0	0	30	SA-ME-34
SA-ME-35	1	62	30	2	8	9	8							1	0	50 MG/DIE	50 MG/DIE			2	1	INEFFICACIA	1							11.1111	0	0	100			100	0	0	30	SA-ME-35
SA-ME-36	1	70	30	2	8	9	9							1	0	75MG/DIE	75MG/DIE			3	1	INEFFICACIA	1							0	0	0	100			100	0	0	30	SA-ME-36
SA-ME-37	0	51	15	1	6.5	10	5	5	5	11	10	10	1	1	0	50 MG/DIE	25 MG/DIE			1	0									50	1	1	50	1	1	50	1	1	730	SA-ME-37
SA-ME-38	0	40	14	2	7	9	6	6		10	9	9	1	1	0	25 MG/DIE	25 MG/DIE			1	0									33.3333	1	1	33.3333	1	1	100	0	0	730	SA-ME-38
SA-ME-39	0	46	15	1	6	9	5	5		11	10	10	4	1	0	25 MG/DIE	25 MG/DIE			1	0									44.4444	1	1	44.4444	1	1	100	0	0	730	SA-ME-39
SA-ME-40	1	54	14	2	7.5	8	8							1	0	50 MG/DIE	50 MG/DIE			3	1	INEFFICACIA	1							0	0	0	100			100	0	0	30	SA-ME-40
SA-ME-41	1	45	20	1	6.5	8	4	4		12	11		4	1	0	50 MG/DIE	25 MG/DIE			2	1	SCARSA TOLLERANZA	2							50	1	1	50	1	1	100	0	0	90	SA-ME-41
SA-ME-42	1	45	17	2	8	10	9			10				1	0	50 MG/DIE	50 MG/DIE			3	1	INEFFICACIA	1							10	0	0	100			100	0	0	30	SA-ME-42
SA-ME-43	0	58	19	1	6	9	4	4	4	10	9	9	1	1	0	25 MG/DIE	25 MG/DIE			1	0									55.5556	1	1	55.5556	1	1	55.5556	1	1	730	SA-ME-43
SA-ME-44	0	44	15	2	7.5	10	7			11	11		5	1	0	25 MG/DIE	25 MG/DIE			2	1									30	1	1	100			100	0	0	30	SA-ME-44
SA-ME-45	1	66	12	2	6.5	8	4			9				1	0	25 MG/DIE	25 MG/DIE			2	1	SCARSA TOLLERANZA	2							50	1	1	100			100	0	0	30	SA-ME-45
SA-ME-46	0	52	4	3	6.5	8	8			9				1	0	50 MG/DIE	25 MG/DIE			3	1	INEFFICACIA	1							0	0	0	100			100	0	0	30	SA-ME-46
SA-ME-47	0	57	4	3	7.5	8	3	4	3	11	9	9		1	0	50 MG/DIE	50 MG/DIE			1	0									62.5	1	1	50	1	1	62.5	1	1	730	SA-ME-47
SA-ME-48	1	48	20	1	7.5	8	8							1	0					3	1	INEFFICACIA	1							0	0	0	100			100	0	0	30	SA-ME-48
SA-ME-49	1	40	11	3	7.5	9	7	7	7	12	11	11	5	1	0	75MG/DIE	50 MG/DIE			1	0									22.2222	1	0	22.2222	1	0	22.2222	1	0	730	SA-ME-49
SA-ME-50	0	42	13	2	6.5	8	7							1	0					3	1	INEFFICACIA	1							12.5	0	0	100			100	0	0	30	SA-ME-50
SA-ME-51	0	72	7	2	7	9	5	5	5	11	10	10		1	0	75MG/DIE	50 MG/DIE			1	0									44.4444	1	1	44.4444	1	1	44.4444	1	1	730	SA-ME-51
SA-ME-52	0	50	11	2	7	8	6							1	0	25 MG/DIE	25 MG/DIE			1	0									25	1	0	100			100	0	0	730	SA-ME-52
SA-ME-53	1	49	22	1	7.5	9	4	5	5	10	9	9	1	1	0	50 MG/DIE	50 MG/DIE			1	0									55.5556	1	1	44.4444	1	1	44.4444	1	1	730	SA-ME-53
SA-ME-54	0	49	14	2	7.5	9	3	3	3	11	11	10	5	1	0	25 MG/DIE	25 MG/DIE			1	0									66.6667	1	1	66.6667	1	1	66.6667	1	1	730	SA-ME-54
SA-ME-55	1	44	23.25	3	8	9	9							1	0	75MG/DIE	75MG/DIE			3	1	INEFFICACIA	1							0	0	0	100			100	0	0	30	SA-ME-55
SA-ME-56	0	59	24	2	9	10	7	7		12	11	10		1	0	50 MG/DIE	25 MG/DIE			1	0									30	1	1	30	1	1	100	0	0	730	SA-ME-56
SA-ME-57	0	58	27	2	7.5	9	5	5	5	11	11	10	5	1	0	75MG/DIE	50 MG/DIE			1	0									44.4444	1	1	44.4444	1	1	44.4444	1	1	730	SA-ME-57
SA-ME-58	1	38	25	2	7	8	6			11	8			1	0	75MG/DIE	50 MG/DIE			2	1	SCARSA TOLLERANZA	2							25	1	0	100			100	0	0	30	SA-ME-58
SA-ME-59	1	54	16	2	6	10	10			11	11		1	1	0	75MG/DIE	50 MG/DIE			3	1	INEFFICACIA	1							0	0	0	100			100	0	0	30	SA-ME-59
SA-ME-60	1	62	26	2	6.5	8	5	5		11	10			1	0	50 MG/DIE	25 MG/DIE			1	0									37.5	1	1	37.5	1	1	100	0	0	730	SA-ME-60
SA-ME-61	0	53	27	1	6.5	8	4	4	4	11	11	10		1	0	50 MG/DIE	25 MG/DIE			1	0									50	1	1	50	1	1	50	1	1	730	SA-ME-61
SA-ME-62	1	54	15	2	8	10	6	5	5	10	9	9		1	0	75MG/DIE	50 MG/DIE			1	0									40	1	1	50	1	1	50	1	1	730	SA-ME-62
SA-ME-63	0	46	10	2	6	8	4	4	4	11	10	10		1	0	50 MG/DIE	25 MG/DIE			1	0									50	1	1	50	1	1	50	1	1	730	SA-ME-63
SA-ME-64	0	58	17	2	7.5	9	5	5	5	11	10	8		1	0	50 MG/DIE	25 MG/DIE			1	0									44.4444	1	1	44.4444	1	1	44.4444	1	1	730	SA-ME-64
SA-ME-65	0	36	14	2	7	9	6	5	5	10	9	8		1	0	75MG/DIE	50 MG/DIE			1	0									33.3333	1	1	44.4444	1	1	44.4444	1	1	730	SA-ME-65
SA-ME-66	1	42	20	2	6.5	8	5	5	5	10	9	9		1	0	75MG/DIE	50 MG/DIE			1	0									37.5	1	1	37.5	1	1	37.5	1	1	730	SA-ME-66
SA-DG-01	1	59	9	3	8.5	9	7	7		6	6		0	6	0	3 GOCCE	3 GOCCE	NO		1	0									22.2222	1	0	22.2222	1	0	100	0	0	730	SA-DG-01	1			1		1		1	1
SA-DG-02	0	52	26	2	6	10	7			5	4		0	6	0	3 GOCCE		NO		1	0									30	1	1	100			100	0	0	730	SA-DG-02				1		0		1	1
SA-DG-03	1	49	27	2	6	9	6	6		5	5		5	1	0	NA				1	0									33.3333	0	0	33.3333			100	0	0	730	SA-DG-03				1		1		1	1
SA-DG-04	0	56	17	3	7	8	5	6	6	4	4	4	0	7	0	1200 MG	600 MG	NO		1	0									37.5	1	1	25	1	0	25	1	0	730	SA-DG-04		1		1		0		1	1
SA-DG-05	1	49	19	3	6.5	9				6			0	1	0	NA		NO		3	1	INEFFICACIA	1							100	0	0	100			100	0	0	28	SA-DG-05								1	1
SA-DG-06	0	48	26	2	7	8	5			5	5		3	1	0	25 MG	25 MG	NO		1	0									37.5	1	1	100			100	0	0	730	SA-DG-06		1		1		1		1	1
SA-DG-07	0	44	16	1	6	10	7			5	6		6	6	0	3 GTT		NO		1	0									30	1	1	100			100	0	0	730	SA-DG-07				1		1		1	1
SA-DG-08	1	47	20	3	8	9	7	7	7	6	8	8	0	1	0	50 MG	50 MG	NO		1	0									22.2222	0	0	22.2222			22.2222	0	0	730	SA-DG-08		1				0		1	1
SA-DG-09	0	67	20	3	8	8	4	4		4	4		0	1	0	50 MG	50 MG	4 (EFEXOR)	37,5 MG	1	0									50	1	1	50	1	1	100	0	0	730	SA-DG-09	1	1		1		1		1	1
SA-DG-10	1	49	8	1	6.5	8	3	3		8	5		4	1;7	1	75 MG; 300 MG	75 MG; 300 MG	NO		1	0									62.5	1	1	62.5	1	1	100	0	0	730	SA-DG-10				1		0		1	1
SA-DG-11	0	53	9	3	6.5	9	7			8	8		5	1	0	25 MG		NO		1	0									22.2222	1	0	100			100	0	0	730	SA-DG-11				1		1		1	1
SA-DG-12	1	64	15	3	8	8	6			5	6		0	1	0	25 MG	12.5	2;4	20 MG	3	1	INEFFICACIA	1							25	1	0	100			100	0	0	40	SA-DG-12								1	1
SA-DG-13	1	41	18	2	8	8	6						0	6	0	3 GTT		NO		1	0									25	0	0	100			100	0	0	730	SA-DG-13				1		0		1	1
SA-DG-14	0	55	30	2	6.5	10	7	7		7	7		0	1;7	1	75 MG; 1200 MG	75 MG; 1200 MG	NO		1	0									30	0	0	30			100	0	0	730	SA-DG-14	1			1		1		1	1
SA-DG-15	1	49	25	2	7	10	8			6			0	1.6	1	50 MG;3 GTT	50 MG;3 GTT	NO		1	0									20	1	0	100			100	0	0	730	SA-DG-15				1		1		1	1
SA-DG-16	1	60	25	3	8	8	6			12			0	7	0	100 MG	NO	NO		3	1	INEFFICACIA	1							25	1	0	100			100	0	0	78	SA-DG-16								1	1
SA-DG-17	0	58	41	2	7.5	9	7	7	7	8	8	8	0	1	0	25 MG	25 MG	NO		1	0									22.2222	1	0	22.2222			22.2222	0	0	730	SA-DG-17				1		1		1	1
SA-DG-18	0	51	27	2	4	7	3	3	4	5	5	4	0	6	0	3 GTT	3 GTT	4 (ESCITALOPRAM)	5 MG	1	0									57.1429	1	1	57.1429	1	1	42.8571	1	1	730	SA-DG-18	1			1		0		1	1
SA-DG-19	1	47	13	2	6.5	8	7	7		4	5		0	1;8	1	75; 150 MG	75; 150 MG	NO		1	0									12.5	0	0	12.5			100	0	0	730	SA-DG-19				1		1	dolore	1	1
SA-DG-20	1	47	17	3	7.5	10	7	7		8	8		0	6	0	2 MG	2 MG	4 (CITALOPRAM)	20 MG	1	0									30	1	1	30			100	0	0	730	SA-DG-20		1		1		0		1	1
SA-DG-21	0	55	29	3	7	9	6	6		5	5		0	1	0	12,5 MG	12,5 MG	NO		1	0									33.3333	1	1	33.3333			100	0	0	730	SA-DG-21	1			1		0		1	1
SA-DG-22	0	46	21	2	8.5	10	4	4	4	9	8	8	0	1;7	1	100 MG; 900 MG	100 MG; 900 MG	NO		1	0									60	1	1	60			60	0	0	730	SA-DG-22		1				1		1	1
SA-DG-23	1	53	19	3	6	8	6	6	6	7	5	5	0	6	0	3 GTT	3 GTT	NO		1	0									25	1	0	25	1	0	25	1	0	730	SA-DG-23	1			1		1		1	1
SA-DG-24	1	41	16	3	8.5	10	7	7		4	7		0	1	0	50 MG	50 MG	NO		1	0									30	1	1	30			100	0	0	730	SA-DG-24				1		0		1	1
SA-DG-25	1	50	26	2	6.5	9	7	7		6	6		0	1;8	1	100 MG; 25 MG	100 MG; 25 MG	NO		1	0									22.2222	1	0	22.2222			100	0	0	730	SA-DG-25				1		0		1	1
SA-DG-26	1	76	19	3	7	10							0	6	0	5 GTT		NO		2	1	EFFETTI COLLATERALI (MUCOSITE ORALE)	2				1			100	0	0	100			100	0	0	30	SA-DG-26								1	1
SA-DG-27	0	58	15	3	5.5	7	5	4	4	4	4	4	0	6	0	3 GTT	NO	NO		1	0									28.5714	1	0	42.8571	1	1	42.8571	1	1	730	SA-DG-27		1				0		1	1
SA-DG-28	1	53	30	2	6.5	9	2	6	4	4	4	4	0	6	0	3 GTT	3 GTT	NO		1	0									77.7778	1	1	33.3333	1	1	55.5556	1	1	730	SA-DG-28		1		1		0		1	1
SA-DG-29	0	66	20	2	7	10	9	7	7	9	9	7	0	1	0	50 MG	50 MG	NO		1	0									10	0	0	30	1	1	30	1	1	730	SA-DG-29	1			1		1		1	1
SA-DG-30	0	74	48	2	6.5	10	7	7	7	7	7	7	0	7	0	300 MG		NO		1	0									30	1	1	30	1	1	30	0	0	730	SA-DG-30				1		1	dolore	1	1
SA-DG-31	0	65	24	2	8.5	10	8			8			0	1	0	75 MG	75 MG	NO		2	1	INEFFICACIA	1							20	1	0	100			100	0	0	50	SA-DG-31								1	1
SA-DG-32	1	50	17	3	8	8	5	5	5	8	7	7	0	1	0	50 MG	50 MG	NO		1	0									37.5	1	1	37.5	1	1	37.5	1	1	730	SA-DG-32		1				0		1	1
SA-DG-33	0	56	17	2	6.5	9	7	7	7	6	8	8	3	6	0	3 GTT	3 GTT	NO		1	0									22.2222	1	0	22.2222	1	0	22.2222	1	0	730	SA-DG-33				1		1	dolore	1	1
SA-DG-34	1	37	2	1	5	8	6	6	6	7	7	7	2	6	0	10 GTT	10 GTT	5	60 MG	1	0									25	1	0	25	1	0	25	1	0	730	SA-DG-34				1		0	dolore	1	1
SA-DG-35	1	51	19	1	6	9	7			10			2	1;7	1	12,5; 300 MG	12,5; 300 MG	1	1 CP	1	0									22.2222	1	0	100			100	0	0	730	SA-DG-35				1		0		1	1
SA-DG-36	0	46	23	2	7.5	7	7						0	1	0	50 MG	75 MG	NO		3	1	INEFFICACIA	1							0	0	0	100			100	0	0	30	SA-DG-36								1	1
SA-DG-37	0	43	9	2	8	8	6			8			0	1	0	75 MG		NO		3	1	INEFFICACIA	1							25	1	0	100			100	0	0	79	SA-DG-37								1	1
SA-DG-38	1	37	17	2	7	10	8	8	8	4	2	1	0	1	0	50 MG	50 MG	NO		3	1	INEFFICACIA	1							20	1	0	20	1	0	20	1	0	153	SA-DG-38								1	1
SA-DG-39	0	58	17	2	8.5	6	4						0	7	0	300 MG		NO		3	1	INEFFICACIA	1							33.3333	1	1	100			100	0	0	48	SA-DG-39								1	1
SA-DG-40	0	37	16	2	7	10	4			4			0	6	0	3 GTT	3 GTT	NO		3	1	INEFFICACIA	1							60	1	1	100			100	0	0	102	SA-DG-40								1	1
SA-DG-41	1	42	18	2	6.5	8	8			5			0	6	0	3 GTT		NO		3	1	INEFFICACIA	1							0	0	0	100			100	0	0	34	SA-DG-41								1	1
SA-DG-42	0	63	17	3	8.5	8							0	6	0	3 GTT		4 (ESCITALOPRAM)	10 MG	3	1	EFF COLL (ASTENIA)	2		1					100	0	0	100			100	0	0	7	SA-DG-42								1	1
SA-DG-43	1	65	12	2	6.5	10	8			6			0	8.6	1	150 MG; 5 GTT	150 MG; 5 GTT	4 (SERTRALINA)	50 MG	3	1	INEFFICACIA	1							20	1	0	100			100	0	0	123	SA-DG-43								1	1
SA-DG-44	1	46	14	3	7	8	6	6		3	3		0	1	0	75 MG	87,5 MG	4 (ESCITALOPRAM)	10 MG	3	1	EFF COLL (ASTENIA) + INEFFICACIA	1, 2		1					25	1	0	25	1	0	100	0	0	220	SA-DG-44								1	1
SA-DG-45	0	55	14	1	5.5	7	7			6			0	1	0	50 MG		NO		3	1	INEFFICACIA	1							0	0	0	100			100	0	0	20	SA-DG-45								1	1
SA-DG-46	0	65	29	3	6.5	8	8			12			0	6	0	5 GTT		NO		3	1	INEFFICACIA	1							0	0	0	100			100	0	0	30	SA-DG-46								1	1
SA-DG-47	1	42	18	2	8	9	7	7		9	3		0	1.6	1	75 MG;5 GTT		4 (PAROXETINA)	20 MG	3	1	INEFFICACIA	1							22.2222	1	0	22.2222	1	0	100	0	0	98	SA-DG-47								1	1
SA-DG-48	0	70	30	3	8.5	10	10			8			0	1	0	75 MG				3	1	INEFFICACIA	1							0	0	0	100			100	0	0	28	SA-DG-48								1	1
SA-DG-49	1	46	19	3	8	8	8			7			0	6	0	15 GTT		NO		3	1	INEFFICACIA	1							0	0	0	100			100	0	0	28	SA-DG-49								1	1
SA-DG-50	0	51	25	2	7.5	7	4			5			0	1	0	75 MG	75 MG	NO		3	1	INEFFICACIA	1							42.8571	1	1	100			100	0	0	202	SA-DG-50								1	1
SA-DG-51	1	42	21	2	8	9	7	7		7	7		0	6	0	3 GTT	NO	NO		3	1	INEFFICACIA	1							22.2222	1	0	22.2222	1	0	100	0	0	246	SA-DG-51								1	1
SA-DG-52	0	52	23	2	6.5	8	6			9			2	6	0	3 GTT	NO	4 (CITALOPRAM)	20 MG	3	1	INEFFICACIA	1							25	1	0	100			100	0	0	41	SA-DG-52								1	1
SA-DG-53	0	49	18	1	6	9	7			8			3	1	0	75 MG	50 MG	NO		3	1	INEFFICACIA	1							22.2222	1	0	100			100	0	0	124	SA-DG-53								1	1
SA-DG-54	0	63	33	2	6.5	8							0	6	0	12 GTT		NO		3	1	EFF COLL (PEGGIORAM STIPSI)+ INEFFICACIA	1.2						1	100	0	0	100			100	0	0	19	SA-DG-54								1	1
SA-DG-55	0	60	30	3	6.5	10	6	6		4	2		0	6	0	3 GTT	3 GTT	4 (CITALOPRAM)	20 MG	3	1	EFF COLL (MAGGIORE FATICABILITA')	2		1					40	1	1	40	1	1	100	0	0	210	SA-DG-55								1	1
SA-DG-56	0	68	12	2	8.5	8	8			10			0	1;8	1	75 MG;150 MG	75 MG;150 MG	4 (PAROXETINA)	10 MG	3	1	INEFFICACIA	1							0	0	0	100			100	0	0	41	SA-DG-56								1	1
SA-DG-57	0	56	12	3	6.5	10							0	6	0	AL BISOGNO		NO		3	1	INEFFICACIA	1							100	0	0	100			100	0	0	14	SA-DG-57								1	1
SA-DG-58	1	48	22	2	8	8							0	6	0	4 GTT		NO		3	1	INEFFICACIA	1							100	0	0	100			100	0	0	29	SA-DG-58								1	1
SA-DG-59	0	54	16	1	7	8	6	10		6	4		4	6	0	3 GTT	3 GTT	5 (DULOXETINA)	30 MG	3	1	INEFFICACIA	1							25	1	0	-25	0	0	100	0	0	167	SA-DG-59								1	1
SA-DG-60	0	45	12	1	6	8	5	9		5	2		0	6	0	3 GTT	NO			3	1	EFF COLL (VERTIGINI)+ INEFFICACIA	1.2	1						37.5	1	1	-12.5	0	0	100	0	0	84	SA-DG-60								1	1
SA-DG-61	0	74	30	2	9	8	6			6			0	1	0	50 MG	50 MG	NO			0									25	1	0	100			100	0	0	104	SA-DG-61								1	1
SA-DG-62	1	47	17	2	6.5	10							0	1	0	25 MG		4 (PAROXETINA)	20 MG	DECESSO	1									100	0	0	100			100	0	0	13	SA-DG-62								1	1
SA-DG-63	1	45	19	2	8.5	10							0	6	0	3 GTT		NO		3	1	INEFFICACIA	1							100	0	0	100			100	0	0	33	SA-DG-63								1	1
SA-DG-64	1	59	32	3	8.5	10							0	1	0	75 MG					0									100	0	0	100			100	0	0	29	SA-DG-64								1	1
SA-DG-65	1	59	30	2	7	8							0	1	0	12.5		NO			0									100	0	0	100			100	0	0	730	SA-DG-65								1	1
SA-RM1-01	1	46	6	1	3	7				4			3	1	0	10 mg					0									100	0	0	100			100	0	0	28	SA-RM1-01						1		1	1
SA-RM1-02	1	44	3	1	3	8				6			1	1	0	12,5 mg					0									100	0	0	100			100	0	0	28	SA-RM1-02						0		1	1
SA-RM1-03	0	69	42	2	6.5	8				6	8	8	0	1	0	25 MG				3	1	inefficacia/effetti coll(riferita ipotrofia quadric,	1.2							100	0	0	100			100	0	0	28	SA-RM1-03						1		1	1
SA-RM1-04	1	36	2.5	1	4	8	6			4			4	9	0	300MG				1	0									25	1	0	100			100	0	0	730	SA-RM1-04	1	1		1		1		1	1
SA-RM1-05	0	39	8.5	1	6	8							3	1	0	25					0									100	0	0	100			100	0	0	28	SA-RM1-05						1		1	1
SA-RM1-06	1	54	7.5	2	6	7				4			3	1	0	25					0									100	0	0	100			100	0	0	28	SA-RM1-06						1		1	1
SA-RM1-07	0	56	19	2	8	9				6			0	1	0	25				3	1	inefficacia/compliance	1, 0							100	0	0	100			100	0	0	28	SA-RM1-07						1		1	1
SA-RM1-08	0	46	3	1	3.5	7	6	6		4	4	4	1	1	0	25	25			1	0									14.2857	0	0	14.2857	0	0	100	0	0	224	SA-RM1-08						1		1	1
SA-RM1-09	0	49	27	1	3	7	3	3	3	4	4		3	1	0	25	12:05:00			1	0									57.1429	1	1	57.1429	1	1	57.1429	1	1	730	SA-RM1-09		1		1		1		1	1
SA-RM1-10	1	57	10.5	2	7	8				5			0	1	0	37.5					0									100	0	0	100			100	0	0	28	SA-RM1-10						0		1	1
SA-RM1-11	1	58	9	2	7	5	2			6	6		0	1	0	50	50			1	0									60	1	1	100			100	0	0	730	SA-RM1-11	1			1		1		1	1
SA-RM1-12	0	41	7	2	3	7	5			5			0	1	0	25	25			2	0									28.5714	1	0	100			100	0	0	280	SA-RM1-12						0		1	1
SA-RM1-13	1	44	8	1	3	6							3	1	0	25					0									100	0	0	100			100	0	0	28	SA-RM1-13						1		1	1
SA-RM1-14	1	44	9	1	3	5				4			4	1	0	25					0									100	0	0	100			100	0	0	28	SA-RM1-14						0		1	1
SA-RM1-15	1	65	36	2	4.5	7				4			0	1	0	25					0									100	0	0	100			100	0	0	28	SA-RM1-15						1		1	1
SA-RM1-16	0	45	21	2	5	7	7			4			1	1	0	25				3	1	inefficacia/compliance	1, 0							0	0	0	100			100	0	0	28	SA-RM1-16						1		1	1
SA-RM1-17	1	42	5	1	1.5	6				4			1	1	0	12.5					0									100	0	0	100			100	0	0	28	SA-RM1-17						0		1	1
SA-RM1-18	0	50	8	2	6	7	7			4			1	1	0	25	25			2	0									0	0	0	100			100	0	0	730	SA-RM1-18		1		1		0		1	1
SA-RM1-19	1	62	13	2	6.5	7	5			4	6		3	1	0	25	25			2	0									28.5714	1	0	100			100	0	0	140	SA-RM1-19						1		1	1
SA-RM1-20	1	45	17	2	5	7	5	5		4	5		1	1	0	50	25			1	0									28.5714	1	0	28.5714	1	0	100	0	0	730	SA-RM1-20	1	1		1		1		1	1
SA-RM1-21	0	36	9	1	3	7							4	1	0	25					0									100	0	0	100			100	0	0	28	SA-RM1-21						1		1	1
SA-RM1-22	1	43	17	1	3	7	3			4	4		3	1	0	25	12.5			1	0									57.1429	1	1	100			100	0	0	730	SA-RM1-22	1	1		1		1		1	1
SA-RM1-23	1	30	2	1	6.5	8							4	1	0	25					0									100	0	0	100			100	0	0	730	SA-RM1-23	1	1		1		1		1	1
SA-RM1-24	1	55	7	1	6	7							3	1	0	25					0									100	0	0	100			100	0	0	730	SA-RM1-24		1		1		0		1	1
SA-RM1-25	0	47	24	2	7	8							0		0						0									100	0	0	100			100	0	0	730	SA-RM1-25	1	1		1		1	dolore	1	1
SA-RM1-26	1	36	5	1	2.5	7	4			4	4		3	1	0	25	12.5			1	0									42.8571	1	1	100			100	0	0	730	SA-RM1-26	1	1		1		1		1	1
SA-RM1-27	0	60	18	2	6.5	8				4			1	1	0	25					0									100	0	0	100			100	0	0	730	SA-RM1-27				1		1		1	1
SA-RM1-28	1	68	28.5	2	7	9							0	1	0	50					0									100	0	0	100			100	0	0	730	SA-RM1-28						0		1	1
SA-CZ-01	0	56	10	1	6	7	4	4	4				5	2	0					1	0									42.8571	1	1	42.8571	1	1	42.8571	1	1	730	SA-CZ-01								1
SA-CZ-02	0	45	20	2	8.5	9	7			10				7	0	900MG	900MG			1	1	EFFETTI COLLATERALI	2							22.2222	1	0	100			100	0	0	90	SA-CZ-02								1
SA-CZ-03	1	43	11	2	7.5	7	5	5		2	2		5	1	0	75 MG	75 MG	5.7		1	0									28.5714	1	0	28.5714	1	0	100	0	0	730	SA-CZ-03								1
SA-CZ-04	1	58	11	2	7	7				5				1	0	50 MG	50 MG			2	1	EFFETTI COLLATERALI, INEFFICACIA	1.2							100	0	0	100			100	0	0	36	SA-CZ-04								1
SA-CZ-05	0	47	7	1	6.5	9	6			7			5	1	0	75 MG	75 MG	6		1	0									33.3333	1	1	100			100	0	0	730	SA-CZ-05	1	1		1				1
SA-CZ-06	1	58	13	2	7.5	6	4			4				1	0	75 MG	75 MG				1	EFFETTI COLLATERALI	2							33.3333	1	1	100			100	0	0	30	SA-CZ-06								1
SA-CZ-07	0	58	30	2	6.5	8	5	5	5	8	8	8		1	0	75 MG	75 MG			1	0									37.5	1	1	37.5	1	1	37.5	1	1	730	SA-CZ-07	1	1		1				1
SA-CZ-08	0	50	25	2	6.5	9				3				1	0	25 MG		1	100 MG	2	1	NAUSEA, LIPOTIMIE, INEFFICACIA	1.2						1	100	0	0	100			100	0	0	65	SA-CZ-08								1
SA-CZ-09	1	48	10	2	6	8	5	5	5	7	8	8	5	1	0	25MG	25 MG	1	200 MG	1	0									37.5	1	1	37.5	1	1	37.5	1	1	730	SA-CZ-09							dolore	1
SA-CZ-10	0	38	19	2	7.5	9	7			9				1	0	62,5 MG	62,5 MG			1	0									22.2222	1	0	100			100	0	0	730	SA-CZ-10	1	1		1				1
SA-CZ-11	0	61	12	3	7	8				8				1	0	50 MG	0 MG			3	1	TENTATO SUICIDIO	2					1		100	0	0	100			100	0	0	8	SA-CZ-11								1
SA-CZ-12	0	46	25	2	6.5	9	7	7		8	10			1	0	50 MG		1	150 MG	1	0									22.2222	1	0	22.2222	1	0	100	0	0	730	SA-CZ-12								1
SA-CZ-13	1	57	21	3	6.5	7	5	5		11	11		5	1	0	75 MG		1	100 MG	1	0									28.5714	1	0	28.5714	1	0	100	0	0	730	SA-CZ-13		1		1				1
SA-CZ-14	0	47	16	2	7.5	8				3				1	0	75 MG				1	0									100	0	0	100			100	0	0	730	SA-CZ-14								1
SA-CZ-15	1	35	20	2	7.5	9	7	7		8	6			1.2	1	75 MG, 4 MG				1	0									22.2222	1	0	22.2222	1	0	100	0	0	730	SA-CZ-15		1		1				1
SA-CZ-16	1	47	10	3	6	8	6	6		3	3		5	2	0	4 MG		1	100 MG	1	0									25	1	0	25	1	0	100	0	0	730	SA-CZ-16							sonno	1
SA-CZ-17	1	35	17	2	6	7	5			3			4	1	0	50 MG				1	0									28.5714	1	0	100			100	0	0	250	SA-CZ-17								1
SA-CZ-18	1	57	10	2	6.5	7	5	5		6	6		5	1	0	25 MG		1	100 MG	1	0									28.5714	1	0	28.5714	1	0	100	0	0	730	SA-CZ-18	1						sonno	1
SA-CZ-19	1	34	12	2	8	9	7	7		6	6			1	0	25 MG		1	200 MG	1	0									22.2222	1	0	22.2222	1	0	100	0	0	730	SA-CZ-19	1							1
SA-CZ-20	1	62	12	3	6.5	8	6			8			5	1	0	37,5 MG				1	1	EFFETTI COLLATERALI, INEFFICACIA	1.2							25	1	0	100			100	0	0	90	SA-CZ-20								1
SA-CZ-21	0	36	7	2	7	7	5	4		6	4		4	1	0	37,5 MG	0 MG			1	0									28.5714	1	0	42.8571	1	1	100	0	0	730	SA-CZ-21							dolori	1
SA-CZ-22	1	33	9	2	6.5	7	4	4		12	12			1	0	75 MG				1	1	NAUSEA, INEFFICACIA	1.2						1	42.8571	1	1	42.8571	1	1	100	0	0	240	SA-CZ-22								1
SA-CZ-23	0	55	11	2	6.5	8	6			12	6		4	7	0	600 MG		4	20 MG	1	0									25	1	0	100			100	0	0	730	SA-CZ-23							dolori	1
SA-CZ-24	0	50	25	2	6.5	6	4	3		9	9		1	1	0	50 MG				1	0									33.3333	1	1	50	1	1	100	0	0	249	SA-CZ-24								1
SA-CZ-25	0	54	16	2	7	8	6	6		6	8			1	0	25 MG		1	100 MG	1	0									25	1	0	25	1	0	100	0	0	730	SA-CZ-25							dolori notturni, sonno	1
SA-CZ-26	1	46	21	2	6	7	5			4			4		0					1	1	SOSP, VOLONTARIA	4							28.5714	1	0	100			100	0	0	110	SA-CZ-26								1
SA-CZ-27	0	45	17	1	6	7	5			2			3		0					1	0									28.5714	1	0	100			100	0	0	730	SA-CZ-27		1		1				1
SA-CZ-28	0	49	8	2	6.5	5				9			3	1	0	50 MG		4	20 MG		1	NAUSEA	2						1	100	0	0	100			100	0	0	20	SA-CZ-28								1
SA-CZ-29	0	53	5	2	7.5	6	4.5			5				1	0	50 MG				1	1									25	1	0	100			100	0	0	90	SA-CZ-29								1
SA-CZ-30	0	63	43	2	6.5	7	4			5				1	0	25 MG		1	100 MG	1	0									42.8571	1	1	100			100	0	0	730	SA-CZ-30			1					1
SA-CZ-31	0	65	11	3	7.5	9	7			9			5	1	0	25 MG				1	0									22.2222	1	0	100			100	0	0	730	SA-CZ-31								1
SA-CZ-32	0	51	8	2	6.5	8	6			9			5	1	0	50 MG				1	1	NAUSEA, VERTIGINI	2	1					1	25	1	0	100			100	0	0	60	SA-CZ-32								1
SA-CZ-33	0	34	16	1	6.5	9	6			8			4	2	0	2 MG				1	0									33.3333	1	1	100			100	0	0	730	SA-CZ-33							dolore	1
SA-CZ-34	0	54	19	3	6.5	8	6			7				1	0	75 MG		7	300 MG	1	0									25	1	0	100			100	0	0	730	SA-CZ-34	1			1			dolore	1
SA-NA3-01	1	50	18	2	6.5	10	7	7	7	12	12	12	7	1	0	25	25			1	0									30	1	1	30	1	1	30	1	1	730	SA-NA3-01		1		1				1
SA-NA3-02	1	41	3	2	5.5	9	6	6		8	3		7	1	0	20	20	Duloxetina	30mg	1	1	EFFETTI COLLATERALI	2							33.3333	1	1	33.3333	1	1	100	0	0	84	SA-NA3-02								1
SA-NA3-03	0	46	16	2	6.5	8	8						3	1	0	50	50	Lamictal	75mg	3	1	INEFFICACIA	1							0	0	0	100			100	0	0	28	SA-NA3-03								1
SA-NA3-04	1	47	18	2	6	7	4	7		5	5		4	1	0	10	10	Provigil	100mg	1	1	EFFETTI COLLATERALI	2							42.8571	1	1	0			100	0	0	84	SA-NA3-04								1
SA-NA3-05	1	46	19	2	6.5	9	9						3	7	0	600	600	Entact	10mg	3	1	INEFFICACIA E EFFETTI COLLATERALI	1.2							0	0	0	100			100	0	0	28	SA-NA3-05								1
SA-NA3-06	1	56	17	2	6.5	9	9						2	1	0	10	10	Wellbutrin	150mg	3	1	INEFFICACIA E EFFETTI COLLATERALI	1, 2							0	0	0	100			100	0	0	28	SA-NA3-06								1
SA-NA3-07	0	47	12	2	6.5	7	5	5		5	5		3	1	0	10	10	Wellbutrin	150mg	1	1	EFFETTI COLLATERALI	2							28.5714	1	0	28.5714	1	0	100	0	0	84	SA-NA3-07								1
SA-NA3-08	1	47	2	2	6	7	5	5		6	6		3	1	0	10	10	Laroxyl	28mg	1	1	EFFETTI COLLATERALI	2							28.5714	1	0	28.5714	1	0	100	0	0	84	SA-NA3-08								1
SA-NA3-09	0	46	11	2	6	7	5	5	5	5	5	5	1	1	0	37.5	37.5			1	0									28.5714	1	0	28.5714	1	0	28.5714	1	0	730	SA-NA3-09								1
SA-NA3-10	0	45	9	1	4	8	0	0	0	6	6	6	1	1	0	10	0			1	0									100	0	0	100			100	0	0	730	SA-NA3-10	1	1		1			DOLORE	1
SA-NA3-11	0	54	12	2	6.5	8	8						4	1	0	10	10			3	1	INEFFICACIA	1							0	0	0	100			100	0	0	28	SA-NA3-11								1
SA-NA3-12	1	54	19	2	6	10	10						2	1	0	10	10			3	1	INEFFICACIA	1							0	0	0	100			100	0	0	28	SA-NA3-12								1
SA-NA3-13	0	49	19.5	2	6.5	7	5	5		8	8		3	1	0	10	10	Entact	10mg	1	1	EFFETTI COLLATERALI	2							28.5714	1	0	28.5714	1	0	100	0	0	84	SA-NA3-13								1
SA-NA3-14	0	59	32	2	6.5	5	5						3	1	0	10	10			3	1	INEFFICACIA	1							0	0	0	100			100	0	0	28	SA-NA3-14								1
SA-NA3-15	0	53	16	1	4	5	5						1	1	0	10	10			3	1	INEFFICACIA	1							0	0	0	100			100	0	0	28	SA-NA3-15								1
SA-NA3-16	1	41	5	1	4	7	5	5		4	4		3	1	0	10	10			1	1	EFFETTI COLLATERALI	2							28.5714	1	0	28.5714	1	0	100	0	0	84	SA-NA3-16								1
SA-NA3-17	0	61	19	2	6	6	3	3		4	4		3	1	0	25	12.5			1	1	EFFETTI COLLATERALI	2							50	1	1	50	1	1	100	0	0	84	SA-NA3-17	1			1				1
SA-NA3-18	0	42	8	2	6.5	10	10						1	1	0	10	10			3	1	INEFFICACIA E EFFETTI COLLATERALI	1.2							0	0	0	100			100	0	0	28	SA-NA3-18								1
SA-NA3-19	0	31	15	1	4.5	6	6			6			3	1	0	10	10			3	1	INEFFICACIA	1							0	0	0	100			100	0	0	28	SA-NA3-19								1
SA-NA3-20	1	48	2	2	6.5	7	7						4	1	0	10	10			3	1	INEFICACIA	1							0	0	0	100			100	0	0	28	SA-NA3-20								1
SA-NA3-21	0	52	31.5	2	6	7	5	4		8	8		1	1	0	10	10	Lamictal;tolep;laroxyl	75mg;300;60mg	1	0									28.5714	1	0	42.8571	1	1	100	0	0	730	SA-NA3-21								1
SA-NA3-22	1	54	16	1	4.5	6	6						4	7	0	1200	1200			3	1	INEFFICACIA	1							0	0	0	100			100	0	0	28	SA-NA3-22								1
SA-NA3-23	1	39	15	2	6.5	8	5	5	5	8	8	8	1	1	0	20	20	Cymbalta	60mg	1	0									37.5	1	1	37.5	1	1	37.5	1	1	730	SA-NA3-23	1						DOLORE SONNO	1
SA-NA3-24	1	52	13	2	5	9	7	7	7	6	6	6	6	1	0	10	0			1	0									22.2222	1	0	22.2222	1	0	22.2222	1	0	730	SA-NA3-24	1			1	1			1
SA-NA3-25	0	45	22	2	6.5	8	8						4	1	0	10	10	Cymbalta	30mg	3	1	INEFFICACIA	1							0	0	0	100			100	0	0	28	SA-NA3-25								1
SA-NA3-26	0	51	20	2	6	10	7	7		12	10		3	1	0	50	50	4 aminopiridina; Cymbalta;Lorazepam	20mg;30mg;1mg	1	0									30	1	1	30	1	1	100	0	0	730	SA-NA3-26		1		1				1
SA-NA3-27	0	47	17	2	6	7	7			5			4	1	0	10	10			3	1	INEFFICACIA	1							0	0	0	100			100	0	0	28	SA-NA3-27								1
SA-NA3-28	0	45	8	2	6.5	7	5	5		9	9		3	1	0	10	10	lamictal, keppra	300mg;500mg	1	0									28.5714	1	0	28.5714	1	0	100	0	0	730	SA-NA3-28								1
SA-NA3-29	0	40	4	2	5.5	8	8						1	1	0	10	10	Fampyra	20mg	3	1	INEFFICACIA	1							0	0	0	100			100	0	0	28	SA-NA3-29								1
SA-NA3-30	1	51	11	2	6.5	10	8	8		10	10		3	1	0	62.5	62.5	4 aminopiridina; Ossibutinina; Vesiker	10mg;10mg;	1	0									20	1	0	20	1	0	100	0	0	730	SA-NA3-30		1					DOLORE	1
SA-NA3-31	0	44	6	2	6.5	9	9						1	1	0	50	0	Gabapentina	1200mg	3	1	INEFFICACIA	1							0	0	0	100			100	0	0	28	SA-NA3-31								1
SA-NA3-32	1	63	14	2	6.5	8	3	3		8	8		1	1	0	75	75	Laroxyl; Lyrica	28mg; 300mg	1	1	EFFETTI COLLATERALI	2							62.5	1	1	62.5	1	1	100	0	0	84	SA-NA3-32			1				SONNO	1
SA-NA3-33	1	58	15	2	6.5	7	5	5		7	7		3	1	0	10	10	Rivotril	1mg	1	1	EFFETTI COLLATERALI	2							28.5714	1	0	28.5714	1	0	100	0	0	84	SA-NA3-33		1		1			SONNO	1
SA-NA3-34	1	71	20	2	7	10	10			7			1	1	0	10	10	Rivotril;Urorec;Cymbalta;Depakin	1mg;4mg;60mg;800mg	3	1	INEFFICACIA	1							0	0	0	100			100	0	0	28	SA-NA3-34								1
SA-NA3-35	1	45	19	2	6	8	4	4	4	3	3	3	3	1	0	12.5	12.5	Remeron	15mg	1	1	EFFETTI COLLATERALI	2							50	1	1	50	1	1	50	1	1	84	SA-NA3-35								1
SA-NA3-36	0	54	28	2	5.5	7	4	4		7	6		3	1	0	10	10			1	0									42.8571	1	1	42.8571	1	1	100	0	0	730	SA-NA3-36	1	1		1			DOLORE	1
SA-NA3-37	0	48	21	2	6	5	5						1	1	0	20	20			3	1	INEFFICACIA E EFFETTI COLLATERALI	1.2							0	0	0	100			100	0	0	28	SA-NA3-37								1
SA-NA3-38	0	44	23	2	6	8	6	6		8	8		4	1	0	10	10	Omnic	0,4mg	1	0									25	1	0	25	1	0	100	0	0	730	SA-NA3-38	1	1		1			SONNO	1
SA-NA3-39	1	66	23	2	5.5	7	5	5		6	6		2	1	0	10	10	Provigil	200mg	1	0									28.5714	1	0	28.5714	1	0	100	0	0	730	SA-NA3-39					1		SONNO	1
SA-NA3-40	0	48	20	2	6.5	6	6						3	1	0	10	10	Fampyra	10mg	3	1	INEFFICACIA E EFFETTI COLLATERALI	1.2							0	0	0	100			100	0	0	28	SA-NA3-40								1
SA-NA3-41	0	62	20	2	6.5	7	5			11	11		1	1	0	10	10	Lyrica; Laroxyl;Tegretol;Gabapentin	150mg;50mg;1200mg;900mg	1	1	EFFETTI COLLATERALI	2							28.5714	1	0	100			100	0	0	84	SA-NA3-41		1		1				1
SA-NA3-42	0	41	7	2	6.5	7	3	3		9	6		1	1	0	37.5	37.5			1	1	EFFETTI COLLATERALI	2							57.1429	1	1	57.1429	1	1	100	0	0	84	SA-NA3-42	1	1		1			SONNO	1
SA-NA3-43	1	42	4	2	5.5	8	6	6		6	6		1	1	0	10	10			1	0									25	1	0	25	1	0	100	0	0	730	SA-NA3-43		1		1				1
SA-NA3-44	1	42	20	2	6.5	10	7	7	7	2	3	3	0	1	0	10	10	duloxetina	60mg	1	0									30	1	1	30	1	1	30	1	1	730	SA-NA3-44		1		1				1
SA-NA3-45	1	57	34	2	6.5	7	5	5		10	10		3	1	0	20	20	Lamictal; Eutimil; Triptizol; Urorec	15mg;40mg; 20mg; 4mg	1	0									28.5714	1	0	28.5714	1	0	100	0	0	730	SA-NA3-45		1		1			DOLORE	1
SA-NA3-46	0	50	12	2	6	10	8	8		6	6		3	1	0	10	10			1	1	EFFETTI COLLATERALI	2							20	1	0	20	1	0	100	0	0	84	SA-NA3-46				1				1
SA-NA3-47	1	48	19.5	2	5.5	8	8						1	1	0	10	10			3	1	INEFFICACIA	1							0	0	0	100			100	0	0	28	SA-NA3-47								1
SA-NA3-48	1	39	12	1	4	9	9						3	1	0	10	10			3	1	INEFFICACIA	1							0	0	0	100			100	0	0	28	SA-NA3-48								1
SA-NA3-49	1	41	12	1	4.5	8	6	6		4	4		2	1	0	10	10			1	0									25	1	0	25	1	0	100	0	0	730	SA-NA3-49		1		1				1
SA-NA3-50	0	60	22	1	4.5	10	10						3	1	0	10	10	Lexotan;Anafranil	1,7mg;50mg	3	1	INEFFICACIA E EFFETTI COLLATERALI	1.2							0	0	0	100			100	0	0	28	SA-NA3-50								1
SA-NA3-51	0	52	18	1	4	9	6	7		6	6		3	1	0	10	10			1	0									33.3333	1	1	22.2222	1	0	100	0	0	730	SA-NA3-51		1		1				1
SA-NA3-52	1	44	2	2	7.5	8	6	6		10	10		1	1	0	10	10	Ossibutirina;Topamax	5mg;87,5mg	1	1	EFFETTI COLLATERALI	2							25	1	0	25	1	0	100	0	0	84	SA-NA3-52								1
SA-NA3-53	1	47	10	2	7	6	4	4		2	2		2	1	0	25	25			1	0									33.3333	1	1	33.3333	1	1	100	0	0	730	SA-NA3-53		1		1				1
SA-NA3-54	1	49	13	1	5.5	7	7						4	1	0	10	10			3	1	EFFETTI COLLATERALI	2							0	0	0	100			100	0	0	28	SA-NA3-54								1
SA-NA3-55	1	51	30	2	6.5	6	6						3	1	0	10				3	1	EFFETTI COLLATERALI	2							0	0	0	100			100	0	0	28	SA-NA3-55								1
SA-NA3-56	1	53	24	2	6.5	9	7	7		4	4		2	1	0	10	10	Wellbutrin;Lamictal	150mg;100mg	1	1	EFFETTI COLLATERALI	2							22.2222	1	0	22.2222	1	0	100	0	0	84	SA-NA3-56								1
SA-NA3-57	0	63	20	1	4.5	10	3	3	3	8	8	8	3	1	0	10	10	Cymbalta;Kentera;	60mg;7,8mg	1	0									70	1	1	70	1	1	70	1	1	730	SA-NA3-57		1		1			DOLORE SONNO	1
SA-NA3-58	1	45	1.5	1	5	7	7			7			4	1	0	10	10			3	1	INEFFICACIA	1							0	0	0	100			100	0	0	28	SA-NA3-58								1
SA-NA3-59	1	62	10	1	5	6	6			6			1	1	0	10	10			3	1	INEFFICACIA	1							0	0	0	100			100	0	0	28	SA-NA3-59								1
SA-NA3-60	1	24	8	2	6	5	4	5		4	4		7	1	0	10	10			1	1	INEFFICACIA E EFFETTI COLLATERALI	1.2							20	1	0	0			100	0	0	84	SA-NA3-60								1
SA-NA3-61	0	54	19.5	2	6	8	6	7					3	1	0	10	10	Wellbutrin;Depakin;Vesiker;Urorec;	150mg;150mg;5mg;4mg	1	1	INEFFICACIA E EFFETTI COLLATERALI	1.2							25	1	0	12.5	0	0	100	0	0	84	SA-NA3-61								1
SA-NA3-62	0	50	33	2	6	7	5	5	5	6	7	7	1	1	0	10	10			1	0									28.5714	1	0	28.5714	1	0	28.5714	1	0	730	SA-NA3-62	1	1		1			SONNO	1
SA-NA3-63	0	43	22	2	5.5	7	5	5	5	5	5	5	3	1	0	12.5	12.5	Xanax;4 aminopiridina;Lamictal;	0,75mg;15mg;75mg	1	0									28.5714	1	0	28.5714	1	0	28.5714	1	0	730	SA-NA3-63		1		1				1
SA-NA3-64	0	43	10	2	6.5	9	7	7	7	12	12	12	4	1	0	20	20			1	0									22.2222	1	0	22.2222	1	0	22.2222	1	0	730	SA-NA3-64	1	1					SONNO/DOLORE	1
SA-NA3-65	0	53	20	2	7	8	8						1	1	0	20	20			3	1	INEFFICACIA	1							0	0	0	100			100	0	0	28	SA-NA3-65								1
SA-NA3-66	0	39	15	2	6	9	6	6		7	4		4	1	0	10	10	Urorec;Kentera	4mg;3,9mg	1	0									33.3333	1	1	33.3333	1	1	100	0	0	730	SA-NA3-66		1		1				1
SA-NA3-67	0	41	28	2	6.5	10	8	8		8	8		2	1	0	10	10			1	0									20	1	0	20	1	0	100	0	0	730	SA-NA3-67	1	1		1			SONNO	1
SA-NA3-68	1	39	15	2	6.5	10	7	7		9	8		4	1	0	10	10	Rivotril	0,2mg	1	1	EFFETTI COLLATERALI	2							30	1	1	30	1	1	100	0	0	84	SA-NA3-68	1			1				1
SA-NA3-69	1	42	12	2	5.5	8	6	6	6	7	7	4	7	1	0	10	10	4 aminopiridina	20mg	1	0									25	1	0	25	1	0	25	1	0	730	SA-NA3-69								1
SA-NA3-70	0	52	21	2	5.5	6	4	4	4	6	3	3	4	1	0	25	25	Lyrica	75mg	1	0									33.3333	1	1	33.3333	1	1	33.3333	1	1	730	SA-NA3-70								1
SA-NA3-71	1	48	10	2	7	10	5	5	5	12	12	10	3	1	0	10	10			1	0									50	1	1	50	1	1	50	1	1	730	SA-NA3-71								1
SA-NA3-72	0	47	26	2	7	5	5						4	1	0	20	20	Wellbutrin;Mirapexin;Remeron	150mg;0,7mg;30mg	3	1	INEFFICACIA	1							0	0	0	100			100	0	0	28	SA-NA3-72								1
SA-NA3-73	0	64	31	2	6	5	5						0	1	0	10	10			3	1	INEFFICACIA	1							0	0	0	100			100	0	0	28	SA-NA3-73								1
SA-NA3-74	1	37	11	2	6.5	10	10			10			3	1	0	10	10			3	1	INEFFICACIA	1							0	0	0	100			100	0	0	28	SA-NA3-74								1
SA-NA3-75	0	54	33	1	5	10	10						3	1	0	10	10			3	1	INEFFICACIA	1							0	0	0	100			100	0	0	28	SA-NA3-75								1
SA-NA3-76	1	54	20	1	5	5	3	3		7	5		2	1	0	10	10			1	0									40	1	1	40	1	1	100	0	0	730	SA-NA3-76	1			1				1
SA-NA3-77	1	42	6	2	6.5	7	5	5		3	3		7	1	0	10	10	Xantral; Mirtazapina	10mg;15mg	1	0									28.5714	1	0	28.5714	1	0	100	0	0	730	SA-NA3-77								1
SA-NA3-78	0	34	6	2	4	7	4	4					7	2	0	2	2			1	1	EFFETTI COLLATERALI	2							42.8571	1	1	42.8571	1	1	100	0	0	84	SA-NA3-78			1				SONNO	1
SA-NA3-79	0	53	16	2	6	9	7	7		7	7		3	1	0	25	25	Topamax;Laroxyl	50mg;50mg	1	1	EFFETTI COLLATERALI	2							22.2222	1	0	22.2222	1	0	100	0	0	84	SA-NA3-79	1	1		1			SONNO	1
SA-NA3-80	0	54	14	2	6.5	9	7	7		3	3		1	1	0	10	10	Lyrica	50mg	1	1	EFFETTI COLLATERALI	2							22.2222	1	0	22.2222	1	0	100	0	0	84	SA-NA3-80		1		1			SONNO	1
SA-NA3-81	0	39	7	1	4.5	9	7	7	7	8	4	4	3	1	0	10	10			1	0									22.2222	1	0	22.2222	1	0	22.2222	1	0	730	SA-NA3-81		1		1				1
SA-NA3-82	0	35	10	2	6.5	8	6	6	6	8	10	10	4	1	0	10	0			1	0									25	1	0	25	1	0	25	1	0	730	SA-NA3-82								1
SA-NA3-83	0	57	20	2	6.5	10	8	8		8	7		3	1	0	10	10			1	1	EFFETTI COLLATERALI	2							20	1	0	20	1	0	100	0	0	84	SA-NA3-83		1		1				1
SA-NA3-84	1	35	19	2	5.5	6	4	4		8	8		7	1	0	75	75	4 aminopiridina;Cymbalta	20mg;60mg	1	0									33.3333	1	1	33.3333	1	1	100	0	0	730	SA-NA3-84								1
SA-NA3-85	1	59	21	2	6	5	4	4		6	6	6	4	1	0	10	10			1	0									20	1	0	20	1	0	100	0	0	730	SA-NA3-85	1	1		1			DOLORE	1
SA-NA3-86	0	49	17	2	6	8	6	6		6	6	7	3	1	0	10	10	Mantadan	100mg	1	0									25	1	0	25	1	0	100	0	0	730	SA-NA3-86	1							1
SA-NA3-87	1	51	11	2	6.5	5	5			11			3	1	0	10	10	4 aminopiridina	10mg	3	1	INEFFICACIA	1							0	0	0	100			100	0	0	28	SA-NA3-87								1
SA-NA3-88	1	44	7	1	4	6	4	6		8			4	1	0	10	10			1	1	INEFFICACIA	1							33.3333	1	1	0			100	0	0	84	SA-NA3-88								1
SA-NA3-89	0	62	28	2	5	7	4	4		2	2		3	1	0	10	10			1	0									42.8571	1	1	42.8571	1	1	100	0	0	730	SA-NA3-89		1		1				1
SA-NA3-90	0	67	38	1	5.5	9	7	7		5	5		1	1	0	10	0			1	0									22.2222	1	0	22.2222	1	0	100	0	0	730	SA-NA3-90		1		1				1
SA-NA3-91	1	53	20	2	6	7	4	4	4	6	6	6	3	1	0	10	10	Keppra;Cymbalta;Tegretol;Remeron	100mg;50mg;1200mg;30mg	1	0									42.8571	1	1	42.8571	1	1	42.8571	1	1	730	SA-NA3-91		1		1			DOLORE SONNO	1
SA-NA3-92	0	47	8	2	5	8	6	6	6	9	9	9	4	1	0	10	10	Tegretol	500mg	1	0									25	1	0	25	1	0	25	1	0	730	SA-NA3-92		1					DOLORE SONNO	1
SA-NA3-93	1	44	19.5	2	4	5	4	4	4	5	5	3	1	1	0	10	10			1	0									20	1	0	20	1	0	20	1	0	730	SA-NA3-93							SONNO	1
SA-NA3-94	1	64	23	2	4.5	5	5						3	1	0	10	10	Xatral;Rivotril	2,5mg;0,8mg	3	1	INEFFICACIA	1							0	0	0	100			100	0	0	28	SA-NA3-94								1
SA-NA3-95	0	39	16	2	6.5	9	9						1	1	0	10	10			3	1	INEFFICACIA	1							0	0	0	100			100	0	0	28	SA-NA3-95								1
SA-NA3-96	1	52	26	1	4.5	6	3	3	3	6	6	7	1	1	0	20	20			1	0									50	1	1	50	1	1	50	1	1	730	SA-NA3-96		1		1				1
SA-NA3-97	1	41	8	2	6	6	6						4	1	0	10	10	4 aminopiridina	20mg	3	1	INEFFICACIA	1							0	0	0	100			100	0	0	28	SA-NA3-97								1
SA-NA3-98	1	55	27	1	4.5	6	3	3	3	11	11	11	1	1	0	20	20	Omnic;Lyrica;Trittico;Palexia	0,4mg;300mg;20mg;150mg	1	0									50	1	1	50	1	1	50	1	1	730	SA-NA3-98								1
SA-NA3-99	0	47	34	2	6.5	6	0	0	0	1	1	4	1	1	0	10	10			1	0									100	0	0	100			100	0	0	730	SA-NA3-99		1		1				1
SA-NA3-100	1	53	21	2	6.5	8	8			5			1	1	0	10	10			3	1	INEFFICACIA	1							0	0	0	100			100	0	0	28	SA-NA3-100								1
SA-NA3-101	1	48	14	2	6	8	6	8		6	6		4	1	0	10	10			1	1	INEFFICACIA	1							25	1	0	0			100	0	0	84	SA-NA3-101								1
SA-NA3-102	0	57	26	2	6.5	10	8	8	8	11	8	8	7	1	0	10	0			1	0									20	1	0	20	1	0	20	1	0	730	SA-NA3-102		1		1				1
SA-NA3-103	0	40	10	2	6	10	7	10		5	5		1	1	0	10	10			1	1	INEFFICACIA	1							30	1	1	0			100	0	0	84	SA-NA3-103								1
SA-NA3-104	0	42	14	1	5.5	10	10						3	1	0	10	10	4 aminopiridina	20mg	3	1	INEFFICACIA	1							0	0	0	100			100	0	0	28	SA-NA3-104								1
SA-NA3-105	1	39	11.5	1	3.5	8	8						4	1	0	10	10			3	1	INEFFICACIA	1							0	0	0	100			100	0	0	28	SA-NA3-105								1
SA-NA3-106	0	48	16.5	2	5.5	6	4	4	4	3	3	6	1	1	0	10	10	Laroxyl;Sereupin	20mg;10mg	1	0									33.3333	1	1	33.3333	1	1	33.3333	1	1	730	SA-NA3-106		1		1				1
SA-NA3-107	0	54	19	2	7	10	7	4	4	5	5	5	0	1	0	10	10	Nicetile	1000mg	1	0									30	1	1	60	1	1	60	1	1	730	SA-NA3-107							DOLORE	1
SA-NA3-108	1	54	16	2	5	8	8						2	1	0	10	10			3	1	INEFFICACIA	1							0	0	0	100			100	0	0	28	SA-NA3-108								1
SA-NA3-109	1	49	18	2	4.5	9	9						1	1	0	10	10	Seroquel;Tolep	75mg;900mg	3	1	INEFFICACIA	1							0	0	0	100			100	0	0	28	SA-NA3-109								1
SA-NA3-110	0	51	20	2	6.5	8	6			7			4	1	0	10	10	Wellbutrin;Depakin	150mg;500mg	1	0									25	1	0	100			100	0	0	730	SA-NA3-110		1		1			DOLORE	1
SA-NA3-111	1	34	10	2	7	10	8	8		7	7		3	1	0	0	10	duloxetina	60mg	1	0									20	1	0	20	1	0	100	0	0	730	SA-NA3-111		1		1			SONNO	1
SA-NA3-112	1	60	20	2	6.5	8	8						3	1	0	10	10	Avodart	0,5mg;	3	1	INEFFICACIA	1							0	0	0	100			100	0	0	28	SA-NA3-112								1
SA-NA3-113	1	46	12	2	7.5	10	10			12			3	1	0	10	25	Mirtazapina	45mg	3	1	INEFFICACIA	1							0	0	0	100			100	0	0	28	SA-NA3-113								1
SA-NA3-114	1	52	12	2	5	9	7			3			3	1	0	10	10	Lamictal	100mg	1	0									22.2222	1	0	100			100	0	0	730	SA-NA3-114		1		1				1
SA-NA3-115	1	26	5	1	4	6	6			1			1	1	0	10	10			3	1	INEFFICACIA	1							0	0	0	100			100	0	0	28	SA-NA3-115								1
SA-NA3-116	1	48	0	2	6.5	9	5	5	5	9	9	9	4	1	0	10		Wellbutrin	150mg	1	0									44.4444	1	1	44.4444	1	1	44.4444	1	1	730	SA-NA3-116	1	1		1			DOLROE SONNO	1
SA-NA3-117	0	38	8	2	6.5	7	5	5		6	6		7	1	0	10	10	Topamax; Remeron	100mg;30mg	1	0									28.5714	1	0	28.5714	1	0	100	0	0	730	SA-NA3-117								1
SA-NA3-118	1	66	39	2	6	8	5	5		8	8		1	1	0	10	0			1	0									37.5	1	1	37.5	1	1	100	0	0	730	SA-NA3-118		1		1				1
SA-NA3-119	1	46	25	2	7	7	5	5		6	6		1	1	0	20	20			1	0									28.5714	1	0	28.5714	1	0	100	0	0	730	SA-NA3-119		1		1				1
SA-NA3-120	0	52	27	1	4	6	4	4		9	9		3	1	0	20	20	Lamictal	100mg	1	0									33.3333	1	1	33.3333	1	1	100	0	0	730	SA-NA3-120		1		1				1
SA-NA3-121	1	37	9	1	4.5	10	7	7		7	7		1	1	0	10	10	omnic, cymbalta	0,25mg; 30mg	1	0									30	1	1	30	1	1	100	0	0	730	SA-NA3-121	1	1		1	1		DOLORE	1
SA-NA3-122	1	37	8	1	4.5	6	4	4	4	3	4	4	1	1	0	20	20			1	0									33.3333	1	1	33.3333	1	1	33.3333	1	1	730	SA-NA3-122							CAPOGIRI	1
SA-NA3-123	1	42	11	2	5.5	8	6	6	6	8	8	4	1	1	0	10	10			1	0									25	1	0	25	1	0	25	1	0	730	SA-NA3-123	1	1		1			SONNO	1
SA-NA3-124	1	44	16	2	7.5	7	5	5		5	5		6	1	0	10	10	EUTIMIL	10mg	1	0									28.5714	1	0	28.5714	1	0	100	0	0	730	SA-NA3-124								1
SA-NA3-125	0	50	10	2	5.5	8	8			12			3	1	0	30	30	Detrusitol	4mg	3	1	INEFFICACIA E EFFETTI COLLATERALI	1.2							0	0	0	100			100	0	0	28	SA-NA3-125	1							1
SA-NA3-126	0	52	10	2	7	10	10			12			3	1	0	50	50	Lamictal	100mg	3	1	INEFFICACIA E EFFETTI COLLATERALI	1.2							0	0	0	100			100	0	0	28	SA-NA3-126								1
SA-NA3-127	0	33	10	2	7	10	10			8			3	1	0	10	0	Wellbutrin	10mg	3	1	INEFFICACIA	1							0	0	0	100			100	0	0	28	SA-NA3-127								1
SA-NA3-128	1	32	10	2	6.5	7	5	5		12	12		3	1	0	10	10			1	0									28.5714	1	0	28.5714	1	0	100	0	0	730	SA-NA3-128		1		1				1
SA-NA3-129	1	74	8	2	6	7	7						6	1	0	10	10	Tegretol; Omnic	200mg;0,4mg	3	1	INEFFICACIA	1							0	0	0	100			100	0	0	28	SA-NA3-129								1
SA-NA3-130	1	60	20	2	5.5	6	6						3	1	0	20	20	Urorec	4mg	3	1	INEFFICACIA E EFFETTI COLLATERALI	1.2							0	0	0	100			100	0	0	28	SA-NA3-130								1
SA-NA3-131	0	57	17	2	5	7	5	5		4	4		3	1	0	20	20			1	0									28.5714	1	0	28.5714	1	0	100	0	0	730	SA-NA3-131		1		1				1
SA-NA3-132	0	44	27	2	7.5	9	7	7		4	4		6	1	0	10	10	Rivotril;Anafranil;Fevarin	3mg;75mg;100mg	1	0									22.2222	1	0	22.2222	1	0	100	0	0	730	SA-NA3-132		1		1			DOLORE	1
SA-NA3-133	1	32	12.5	1	3.5	5	4	4	4	1	1	5	3	1	0	10	10			1	0									20	1	0	20	1	0	20	1	0	730	SA-NA3-133		1		1				1
SA-NA3-134	0	53	8	2	5.5	8	6	6		8	8		1	1	0	10	10	wellbutrin, cymbalta	150mg;30mg	1	0									25	1	0	25	1	0	100	0	0	730	SA-NA3-134				1				1
SA-NA3-135	1	44	10	2	5.5	8	6	6		6	6		4	1	0	10	0			1	0									25	1	0	25	1	0	100	0	0	730	SA-NA3-135		1					DOLORE SONNO	1
SA-NA3-136	1	65	10	2	5	9	9			5			2	1	0	20	20	Trittico; Zarelis; Lorans; Xatral	150mg;150mg;5mg;2,5mg	3	1	INEFFICACIA	1							0	0	0	100			100	0	0	28	SA-NA3-136								1
SA-NA3-137	1	30	11	2	6	10	2	2	2	6	4	4	4	1	0	10	10	Laroxyl	30mg	1	0									80	1	1	80	1	1	80	1	1	730	SA-NA3-137	1	1		1				1
SA-NA3-138	0	43	8	2	7	9	6	6		8	8		2	1	0	12.5	12.5	Cymbalta; Topamax	60mg;100mg	1	0									33.3333	1	1	33.3333	1	1	100	0	0	730	SA-NA3-138		1		1				1
SA-NA3-139	0	59	10	2	5.5	5	4	4		8	8		2	1	0	87.5	87.5			1	0									20	1	0	20	1	0	100	0	0	730	SA-NA3-139		1		1				1
SA-NA3-140	0	53	10	2	5.5	10	7			8			1	1	0	20	20			1	0									30	1	1	100			100	0	0	730	SA-NA3-140		1		1				1
SA-NA3-141	0	42	8.3	1	4.5	7	5			10			1	1	0	20	20	Lamictal	100mg	1	0									28.5714	1	0	100			100	0	0	730	SA-NA3-141		1		1				1
SA-NA3-142	0	40	15	2	6.5	6	4	4		6	6		3	1	0	10	10			1	0									33.3333	1	1	33.3333	1	1	100	0	0	730	SA-NA3-142							DOLORE, SONNO	1
SA-NA3-143	0	47	12	1	5	7	5	5		8	8		1	1	0	10	10	Omnic, Vesiker, Anafranil	0,4mg;5mg;25mg	1	0									28.5714	1	0	28.5714	1	0	100	0	0	730	SA-NA3-143								1
SA-NA3-144	1	57	12	2	6.5	10	6			12			3	1	0	10	0	Vesiker	5mg	1	0									40	1	1	100			100	0	0	730	SA-NA3-144								1
SA-NA3-145	0	62	31	2	8	6	6			12			0	1	0	10	10			3	1	INEFFICACIA	1							0	0	0	100			100	0	0	28	SA-NA3-145								1
SA-NA3-146	1	56	12	2	6	5	4			9			3	1	0	50	50	LAMICTAL	100mg	1	0									20	1	0	100			100	0	0	730	SA-NA3-146								1
SA-NA3-147	0	50	24	1	4	8	8			7			1	1	0	10	10	Lamictal; Anafranil; Urorek	50mg;25mg;4mg	3	1	INEFFICACIA E EFFETTI COLLATERALI	1.2							0	0	0	100			100	0	0	28	SA-NA3-147								1
SA-NA3-148	0	49	17.8	1	4.5	9	7	7		4	4		3	1	0	37.5	37.5	Laroxyl; Xanax	36mg;0,75mg	1	0									22.2222	1	0	22.2222	1	0	100	0	0	730	SA-NA3-148								1
SA-GA-01	0	45	15	3	7.5	9	7	7	7	10	10	10		1	0	25 MG 3/DIE				1	0									22.2222	1	0	22.2222	1	0	22.2222	1	0	730	SA-GA-01
SA-GA-02	1	53	18	2	6	5	2	2	2	7	7	7	3		0					1	1	SCELTA DEL PAZIENTE DOPO 3 MESI	4							60	1	1	60	1	1	60	1	1	180	SA-GA-02
SA-GA-03	0	47	26	2	7	10	9	9		6	6			1	0	25 MG 2/DIE				3	1	INEFFICACIA DOPO 2 MESI DI TP+EFFETTI COLLATERALI	1.2							10	0	0	10	0	0	100	0	0	90	SA-GA-03
SA-GA-04	0	58	8	2	7	6	4	4	4	6	7	7		1	0	37,5 MG/DIE				1	1	INEFFICACIA DOPO 6 MESI DI TP ED EFFETTI COLL	1.2							33.3333	1	1	33.3333	1	1	33.3333	1	1	180	SA-GA-04
SA-GA-05	0	61	28	2	7	7	7								0					3	0									0	0	0	100			100	0	0	730	SA-GA-05
SA-GA-06	0	41	13	2	6.5	8	7			5			3	9	0	100 MG 2/DIE				3	1	INEFFICACIA DOPO 1 MESE	1							12.5	0	0	100			100	0	0	28	SA-GA-06
SA-GA-07	0	68	15	2	7	8	5	5	5	10	10	10		1	0	25 MG X 3/DIE				1	0									37.5	1	1	37.5	1	1	37.5	1	1	730	SA-GA-07
SA-GA-08	0	47	16	2	6.5	8	5	5	5	8	8	8		1	0	100 MG 3/DIE				1	0									37.5	1	1	37.5	1	1	37.5	1	1	730	SA-GA-08
SA-GA-09	0	51	6	2	7	8	4	4	4	7	7	7		1	0	50 MG/DIE				1	0									50	1	1	50	1	1	50	1	1	730	SA-GA-09
SA-GA-10	0	54	7	3	5.5	7	4	4	4	6	6	6	7	1	0	50 MG/DIE				1	0									42.8571	1	1	42.8571	1	1	42.8571	1	1	730	SA-GA-10
SA-GA-11	1	49	12	2	6.5	9	7	7	7	7	7	7	6		0					1	1	DOPO 3 MESI STOP X LESIONI BOLLOSE CAVO ORALE	2				1			22.2222	1	0	22.2222	1	0	22.2222	1	0	180	SA-GA-11
SA-GA-12	0	48	25	2	8.5	7	5	5	5	4	4	4		1	0	25 MG/DIE				1	1	DOPO 3 MESI intolleranza (cefalea, ipotensione, tachicardia)	2							28.5714	1	0	28.5714	1	0	28.5714	1	0	180	SA-GA-12
SA-GA-13	1	38	11	3	7.5	9	9			10	4			1	0	15 MG/DIE				3	1	INEFFICACIA DOPO 1 MESE ED EFFETTI COLLATERALI	1.2							0	0	0	100			100	0	0	28	SA-GA-13
SA-GA-14	1	48	13	2	7	9	9			12				2	0	8 MG/DIE				3	1	INEFFICACIA DOPO 1 MESE ED EFFETTI COLLATERALI	1.2							0	0	0	100			100	0	0	28	SA-GA-14
SA-GA-15	1	47	21	3	8	9	6	6	6	12	12	12		1	0	75 MG/DIE				1	0									33.3333	1	1	33.3333	1	1	33.3333	1	1	730	SA-GA-15
SA-GA-16	0	32	14	2	6.5	9	7	7	7	8	5	5		1	0	37,5 MG/DIE				1	0									22.2222	1	0	22.2222	1	0	22.2222	1	0	730	SA-GA-16
SA-GA-17	1	50	20	1	5	6	6			12			4	1	0	50 MG/DIE				3	1	INEFFICACIA DOPO 1 MESE	1							0	0	0	100			100	0	0	30	SA-GA-17
SA-GA-18	0	49	10	2	6.5	8	9			4			2	1	0	20 MG/DIE				3	1	INEFFICACIA DOPO 1 MESE	1							-12.5	0	0	100			100	0	0	30	SA-GA-18
SA-GA-19	1	47	25	2	6.5	7	3	3	3	9	8	7		1	0	25 MG/DIE		GABAPENTIN	1200 MG/DIE	1	0									57.1429	1	1	57.1429	1	1	57.1429	1	1	730	SA-GA-19
SA-GA-20	0	54	29	2	6.5	9	7	7	7	8	8	8		1	0	75 MG/DIE	50 MG/DIE	GABAPENTIN	900 MG/DIE	1	0									22.2222	1	0	22.2222	1	0	22.2222	1	0	730	SA-GA-20
SA-GA-21	1	47	14	2	7.5	8	8			12				1	0	50 MG/DIE				1	1	INEFFICACIA DOPO 1 MESE ED EFFETTI COLLATERALI	1.2							0	0	0	100			100	0	0	30	SA-GA-21
SA-GA-22	1	40	12	2	6	8	7			7			4		0					3	1	INEFFICACIA ED EFFETTI COLLATERALI DOPO 1 MESE	1.2							12.5	0	0	100			100	0	0	30	SA-GA-22
SA-GA-23	0	29	9	2	9	9	5	5	5	8	8	8		5	0	75 microgrammi/ml				1	0									44.4444	1	1	44.4444	1	1	44.4444	1	1	730	SA-GA-23
SA-GA-24	0	45	10	2	6.5	9	6	6		8	7		1	1	0	25 MG/DIE				1	0									33.3333	1	1	33.3333	1	1	100	0	0	730	SA-GA-24
SA-GA-25	0	50	8	2	6.5	8	5			9	9	9			0					1	0									37.5	1	1	100			100	0	0	730	SA-GA-25
SA-GA-26	0	59	23	2	8	8	10			7				1	0	65,2 MG/DIE				3	1	INEFFICACIA DOPO 1 MESE EFFETTI COLLATERALI	1.2							-25	0	0	100			100	0	0	30	SA-GA-26
SA-GA-27	1	43	18	2	6	6	6			4			3	1	0	75 MG/DIE		MANTADAN/CITALOPRAM,	200 MG/DIE	3	1	INEFFICACIA DOPO 1 MESE ED EFFETTI COLLATERALI	1.2							0	0	0	100			100	0	0	30	SA-GA-27
SA-GA-28	1	46	12	2	8.5	9	7	7	7	11	9	9		1	0	25 MG 3/DIE		ZOLOFT	50 MG/DIE-	1	1	DOPO 4 MESI EFFETTI COLLATERALI INTERAZIONE CON ANTIDEPRESSIVO SSRI	2							22.2222	1	0	22.2222	1	0	22.2222	1	0	180	SA-GA-28
SA-GA-29	1	43	6	2	7	8	6	6	6	10	10	10		1	0	75 MG/DIE		PREGABALIN	150 MG X 3/DIE	1	0									25	1	0	25	1	0	25	1	0	730	SA-GA-29
SA-GA-30	0	49	29	2	7	6	4	4	4	9	9	9			0					1	0									33.3333	1	1	33.3333	1	1	33.3333	1	1	730	SA-GA-30
SA-GA-31	1	52	22	2	7.5	9	4	4	4	4	4	4		1	0	50 MG/DIE				1	1	EFFETTI COLLATERALI DOPO 9 MESI DI TP (DEPRESSIONE)	2					1		55.5556	1	1	55.5556	1	1	55.5556	1	1	180	SA-GA-31
SA-GA-32	1	63	9	2	7	7	7			6					0			PREGABALIN	75 MG/DIE	3	1	INEFFICACIA DOPO 1 MESE	1							0	0	0	100			100	0	0	30	SA-GA-32
SA-GA-33	0	53	15	3	6.5	5	4			6					0			PREGABALIN	300MG/DIE	3	1	INEFFICACIA DOPO 1 MESE	1							20	1	0	100			100	0	0	30	SA-GA-33
SA-GA-34	0	55	10	2	7	9	6	6	6	10	8	10		1	0	25 MG		PREGABALIN	225 mg/die	1	0									33.3333	1	1	33.3333	1	1	33.3333	1	1	730	SA-GA-34
SA-GA-35	0	47	10	2	6	8	6	6	6	6	7	7		1	0	10 MG/DIE	20 MG/DIE			1	0									25	1	0	25	1	0	25	1	0	730	SA-GA-35
SA-GA-36	0	60	24	2	7.5	6	6			8				1	0	25 MG				3	1	INEFFICACIA DOPO 1 MESE	1							0	0	0	100			100	0	0	30	SA-GA-36
SA-GA-37	0	58	13	2	7.5	10	8	8	8	9	9	9		1	0	75 MG/DIE				1	0									20	1	0	20	1	0	20	1	0	730	SA-GA-37
SA-GA-38	0	60	25	2	7	4	4			6				1	0	25MG				3	1	INEFFICACIA DOPO 1 MESE ED EFFETTI COLLATERALI	1.2							0	0	0	100			100	0	0	30	SA-GA-38
SA-GA-39	1	28	7	3	7	9	2	2	2	10	10	10		1	0	37,5 MG/DIE		RIVOTRIL	22GGT	1	1	DOPO 5 MESI PER INEFFICACIA ED EFFETTI COLLATERALI (STIPSI+CONFUSIONE)	1.2					1	1	77.7778	1	1	77.7778	1	1	77.7778	1	1	180	SA-GA-39
SA-GA-40	0	53	31	2	9	6	3	3	3	8	8	8		1	0	37,5 MG/DIE				1	0									50	1	1	50	1	1	50	1	1	730	SA-GA-40
SA-GA-41	0	60	42	2	8	10	4	3	3	8	7	7		1	0	37,5 MG/DIE				1	0									60	1	1	70	1	1	70	1	1	730	SA-GA-41
SA-GA-42	1	44	20	1	3.5	5	2	2	2	5	4	4	4	1	0	25 MG				1	0									60	1	1	60	1	1	60	1	1	730	SA-GA-42
SA-GA-43	0	48	6	2	6	7				6	4		7	1	0	25 MG	25 MG			1	1	EFFETTI COLLATERALI: SENSAZ STOEDIMENTO MANCANZA DI APPETITO	2					1	1	100	0	0	100			100	0	0	30	SA-GA-43
SA-GA-44	0	43	14	2	4.5	7	5	5	5	12	12	12	6	1	0	25 MG/DIE				1	0									28.5714	1	0	28.5714	1	0	28.5714	1	0	730	SA-GA-44
SA-GE - 01	0	49	14	1	5	8	5	5		6	6	7	0	1, 8	1	50, 150	no	2	30	1	1	EFFETTI COLLATERALI	2							37.5	1	1	37.5	1	1	100	0	0	210	SA-GE - 01
SA-GE - 02	1	62	30	3	6.5	9	9			6			0	1	0	75	no	4	2	3	1	NO RESPONDER	1							0	0	0	100			100	0	0	30	SA-GE - 02
SA-GE - 03	1	38	10	1	6.5	10	7	7	7	5	6	7	0	1	0	50	no	3	20	1	0									30	1	1	30	1	1	30	1	1	730	SA-GE - 03
SA-GE - 04	0	66	23	3	6.5	9	6	6	6	8	8	8	0	1	0	50	no	2	30	1	0									33.3333	1	1	33.3333	1	1	33.3333	1	1	730	SA-GE - 04
SA-GE - 05	0	59	10	1	6	9	4	4	4	5	5	4	3	1	0	50	no	6	10	1	0									55.5556	1	1	55.5556	1	1	55.5556	1	1	730	SA-GE - 05
SA-GE - 06	0	46	17	2	6.5	10	7	7	7	8	8	8	0	1	0	37.5	37.5	no	no	1	0									30	1	1	30	1	1	30	1	1	730	SA-GE - 06
SA-GE - 07	1	37	19	2	7	5	5			6			0	1	0	25	no	no	no	3	1	NO RESPONDER	1							0	0	0	100			100	0	0	30	SA-GE - 07
SA-GE - 08	0	47	7	2	6.5	9	7	7	7	6	7	8	0	1	0	50	no	no	no	2	0									22.2222	1	0	22.2222	1	0	22.2222	1	0	730	SA-GE - 08
SA-GE - 09	1	74	0.7	1	6.5	8	6	6	6	8	8	8	0	1	0	37.5	no	no	no	1	0									25	1	0	25	1	0	25	1	0	730	SA-GE - 09
SA-GE - 10	1	52	10	1	5	5	2	2	2	10	8	8	0	1, 8	1	37,5 ; 300	no, 300	/ , NO	/, NO	1	0									60	1	1	60	1	1	60	1	1	730	SA-GE - 10
SA-GE - 11	1	44		2	6.5	9	9			8			0	8	0	500	no	2	40	3	1	NO RESPONDER	1							0	0	0	100			100	0	0	2	SA-GE - 11
SA-GE - 12	1	40	11	2	7	6	4	4	4	5	5	5	4	1	0	37.5	no	no	no	1	0									33.3333	1	1	33.3333	1	1	33.3333	1	1	730	SA-GE - 12
SA-GE - 13	1	48	6	3	6.5	9	7	7	7	10	10	10	0	1, 8	1	25, 150	no	no	no	1	0									22.2222	1	0	22.2222	1	0	22.2222	1	0	730	SA-GE - 13
SA-GE - 14	1	66	23	3	7.5	9	7	7	7	10	8	8	0	1	0	25	no	no	no	1	0									22.2222	1	0	22.2222	1	0	22.2222	1	0	730	SA-GE - 14
SA-GE - 15	1	49	6	3	6.5	6	6						0	8, 1	1	300, 25	300, NO	no	no	3	1	EFFETTI COLLATERALI	2							0	0	0	100			100	0	0	2	SA-GE - 15
SA-GE - 16	0	75	14	3	6.5	8	2	2	2	4	4	4	0	1	0	25	no	no	no	1	0									75	1	1	75	1	1	75	1	1	730	SA-GE - 16
SA-GE - 17	1	35	17	1	7	9	6	6	6	10	10	10	2	1, 7	1	62,5; 300	no, 300	7	500	1	0									33.3333	1	1	33.3333	1	1	33.3333	1	1	730	SA-GE - 17
SA-GE - 18	0	42	8	1	2	7	5	5	5	10	10	10	2	1	0	25	no	no	no	1	0									28.5714	1	0	28.5714	1	0	28.5714	1	0	730	SA-GE - 18
SA-GE - 19	0	51	13	2	6.5	10	10			6			0	1	0	50	no	no	no	3	1	EFFETTI COLLATERALI	2							0	0	0	100			100	0	0	30	SA-GE - 19
SA-GE - 20	1	65	18	3	7	10	2	2	2	10	10	10	10	1, 8	1	37,5; 200	no, 100	no	no	1	0									80	1	1	80	1	1	80	1	1	730	SA-GE - 20
SA-GE - 21	0	50	3	2	7	10	9			4			0	1; 7	1	25, 400	NO; 400	4	20	3	1	EFFETTI COLLATERALI	2							10	0	0	100			100	0	0	30	SA-GE - 21
SA-GE - 22	1	63	5	3	5	10							0	1	0	25	NO	no	no	3	1	EFFETTI COLLATERALI	2							100	0	0	100			100	0	0	20	SA-GE - 22
SA-GE - 23	0	40	17	2	7	8	6	6	6	8	8	8	0	1	0	62.5	no	4	20	1	0									25	1	0	25	1	0	25	1	0	730	SA-GE - 23
SA-GE - 24	1	69	10	2	5	7	5	5	5	5	6	6	0	1	0	10	no	no	no	1	0									28.5714	1	0	28.5714	1	0	28.5714	1	0	730	SA-GE - 24
SA-GE - 25	0	38	3	1	6	8	3	3	3	4	4	3	3	1	0	10	no	5	60	1	0									62.5	1	1	62.5	1	1	62.5	1	1	730	SA-GE - 25
SA-GE - 26	1	52	16	3	6	8	6	6	6	6	6	6	0	1	0	10	no	no	no	1	0									25	1	0	25	1	0	25	1	0	730	SA-GE - 26
SA-GE - 27	0	35	9	2	6.5	9	7	7	7	6	8	8	3	1	0	10	no	no	no	1	0									22.2222	1	0	22.2222	1	0	22.2222	1	0	730	SA-GE - 27
SA-GE - 28	1	67	34	2	6	8	5	5	5	6	7	6	0	1; 7	1	12,5; 400	no; no	no	no	1	0									37.5	1	1	37.5	1	1	37.5	1	1	730	SA-GE - 28
SA-GE - 29	0	76	34	2	6.5	5	4			6			0	1	0	12.5	no	no	no	3	1	NO RESPONDER	1							20	1	0	100			100	0	0	240	SA-GE - 29
SA-GE - 30	1	52	4	1	6	7	7			8			0	1	0	25	no	no	no	3	1	NO RESPONDER	1							0	0	0	100			100	0	0	10	SA-GE - 30
SA-GE - 31	0	62				10							0	1	0	12.5	no	no	no	3	1	NO RESPONDER	1							100	0	0	100			100	0	0	30	SA-GE - 31
SA-GE - 32	1	54	8	3	5	7	5	5		8	8		0	1	0	10	no	no	no	2	1	EFFETTI COLLATERALI	2							28.5714	1	0	28.5714	1	0	100	0	0	30	SA-GE - 32
SA-GE - 33	1	43	23	1	6.5	8	8			6			0	1	0	12.5	no	no	no	3	1	NO RESPONDER	1							0	0	0	100			100	0	0	30	SA-GE - 33
SA-GE - 34	0	71	11	2	6	8	8			6			0	1	0	10	no	no	no	3	1	NO RESPONDER	1							0	0	0	100			100	0	0	30	SA-GE - 34
SA-GE - 35	1	45	9	3	5.5	5	3			2			0	1	0	25	no	no	no	2	1	SCARSA EFFICACIA	1							40	1	1	100			100	0	0	30	SA-GE - 35
SA-GE - 36	0	44	8	1	4	4	4			6	6		0	7	0	300	no	no	no	3	1	EFFETTI COLLATERALI	2							0	0	0	100			100	0	0	30	SA-GE - 36
SA-GE - 37	0	53	14	1	5	6	4	4	4	7	7	7	3	2	0	300	no	1	100	1	0									33.3333	1	1	33.3333	1	1	33.3333	1	1	730	SA-GE - 37
SA-GE - 38	1	46	10	1	6	6	7			12			3	7, 1	1	600, 37,5	no; no	no	no	3	1	NO RESPONDER	1							-16.6667	0	0	100			100	0	0	30	SA-GE - 38
SA-GE - 39	1	56	10	3	5	6	3	3	3	8	8	6	0	7, 1	1	600, 25	no; no	no	no	1	0									50	1	1	50	1	1	50	1	1	730	SA-GE - 39
SA-GE - 40	1	40	16	3	6.5	9	7	7	7	7	7	7	0	1	0	10	no	no	no	3	0									22.2222	1	0	22.2222	1	0	22.2222	1	0	730	SA-GE - 40
SA-GE - 41	0	42	4		7	9	7	9		8	8		0	1	0	50	no			1	1	SCARSA EFFICACIA	1							22.2222	1	0	0			100	0	0	60	SA-GE - 41
SA-GE - 42	0	39	12	2	7	8	8			6	6		0	1	0	25	no	no		3	1	EFFETTI COLLATERALI	2							0	0	0	100			100	0	0	30	SA-GE - 42
SA-GE - 43	0	66	8	3	6.5	5	3	3	3	4	4	3	3	7, 1	1	800; 37,5	800	no	no	1	0									40	1	1	40	1	1	40	1	1	730	SA-GE - 43
SA-GE - 44	0	71	21	3	7.5	7	8			11	11		0	1	0	25	no	no	no	3	1	NO RESPONDER	1							-14.2857	0	0	100			100	0	0	30	SA-GE - 44
SA-GE - 45	1	40	22	2	7	6	4	4	4	7	7	3	0	1	0	12.5	no	no	no	1	0									33.3333	1	1	33.3333	1	1	33.3333	1	1	730	SA-GE - 45
SA-GE - 46	1	46	2	1	5	8	7			12			0	1	0	12.5	no	no	no	3	1	EFFETTI COLLATERALI	2							12.5	0	0	100			100	0	0	10	SA-GE - 46
SA-GE - 47	1	56	7	2	7	10	10			8			0	1	0	25	no	no	no	3	1	EFFETTI COLLATERALI	2							0	0	0	100			100	0	0	30	SA-GE - 47
SA-GE - 48	0	48	14	1	3	5	3	3	3	5	4	3	3	1	0	12.5	no	no	no	1	0									40	1	1	40	1	1	40	1	1	730	SA-GE - 48
SA-GE - 49	0	59	19	2	7	8	8			4			0	1; 7	1	25, 600	no, no	no	no	3	1	EFFETTI COLLATERALI	2							0	0	0	100			100	0	0	30	SA-GE - 49
SA-GE - 50	0	50	4	1	6.5	10	0	1	1	4	4	4	0	1	0	25	no	no	no	1	0									100	0	0	90	1	1	90	1	1	730	SA-GE - 50
SA-GE - 51	1	55	18	2	6.5	8	4	4	4	8	8	6	0	1	0	100	100	no	no	1	0									50	1	1	50	1	1	50	1	1	730	SA-GE - 51
SA-GE - 52	0	55		2	6.5	5	5			7			3	1	0	12.5	no	no	no	3	1	EFFETTI COLLATERALI	2							0	0	0	100			100	0	0	30	SA-GE - 52
SA-GE - 53	0	49	7	1	6.5	7	7			2			4	1	0	25	no	no	no	3	1	EFFETTI COLLATERALI	2							0	0	0	100			100	0	0	2	SA-GE - 53
SA-GE - 54	0	60	12	2	8	10	8	8	8	12	6	6	0	1	0	37.5	no	no	no	2	0									20	1	0	20	1	0	20	1	0	730	SA-GE - 54
SA-CS-01	1	59	26	3	6	7	5			4			0	1	0	20mg/die	20mg/die	7	600mg	3	1	SCARSA COMPLIANCE	0							28.5714	1	0	100			100	0	0	82	SA-CS-01						0		1	1
SA-CS-02	0	55	27	2	8	6	4			3			0	1	0	20 mg/die	20MG/DIE	5	75 mg	3	1	ECCESSIVA SEDAZIONE	2			1				33.3333	1	1	100			100	0	0	86	SA-CS-02						1		1	1
SA-CS-03	0	50	20	2	6	7	5			4			1	1	0	25 mg/die	25 mg/die	///	///	3	1	SCARSA COMPLIANCE	0							28.5714	1	0	100			100	0	0	32	SA-CS-03						0		1	1
SA-CS-04	0	43	18	1	5	6	4			3			0	1	0	25 mg/die	25 mg/die	///	///	3	1	SCARSA COMPLIANCE	0							33.3333	1	1	100			100	0	0	31	SA-CS-04						1		1	1
SA-CS-05	0	50	8	2	5	7	5			4			1	1	0	20 mg/die	20 mg/die	///	///	3	1	SCARSA COMPLIANCE	0							28.5714	1	0	100			100	0	0	30	SA-CS-05				1		0		1	1
SA-CS-06	0	64	17	2	7	8	6	4		4	8		0	1	0	50 mg/die	50 mg/die	///	///	1	0	////								25	1	0	50	1	1	100	0	0	268	SA-CS-06						1		1	1
SA-CS-07	1	57	27	2	7	6	4	4		4	6		0	1	0	50 mg/die	50 mg/die	///	///	1	0	////								33.3333	1	1	33.3333	1	1	100	0	0	730	SA-CS-07		1				1		1	1
SA-CS-08	0	58	27	2	7	8	6			4			0	1	0	50mg/die	50mg/die	5	150mg	2	0	SCARSA COMPLIANCE	0							25	1	0	100			100	0	0	730	SA-CS-08				1		0		1	1
SA-CS-09	1	49	25	2	8	9	7	5		5	5		0	1	0	75mg/die	75 mg/die	///	///	1	0	///								22.2222	1	0	44.4444	1	1	100	0	0	730	SA-CS-09	1			1		1		1	1
SA-CS-10	1	41	8	3	6	5	4	4		6	7		0	1	0	25mg/die	25 mg/die	///	///	2	1	SCARSA COMPLIANCE	0							20	1	0	20	1	0	100	0	0	190	SA-CS-10						1		1	1
SA-CS-11	0	51	17	2	6	6	4			4			1	1	0	25mg/die	25 mg/die	///	///	2	1	ALLUCINAZIONI VISIVE	2					1		33.3333	1	1	100			100	0	0	31	SA-CS-11						1		1	1
SA-CS-12	0	56	23	2	8	8	6			4			0	1	0	25mg/die	25 mg/die	///	///	1	0	///								25	1	0	100			100	0	0	730	SA-CS-12				1		0		1	1
SA-CS-13	1	43	10	1	6	6	4	4		4	7		1	1	0	50mg/die	50mg/die	///	///	1	0	///								33.3333	1	1	33.3333	1	1	100	0	0	730	SA-CS-13	1			1	1	1		1	1
SA-CS-14	0	46	6	2	6	6	4			5			2	1	0	25mg/die	25mg/die	///	///	2	1	SCARSA COMPLIANCE	0							33.3333	1	1	100			100	0	0	237	SA-CS-14						0		1	1
SA-CS-15	1	57	20	2	6.5	7	5	5		4	9	10	0	1	0	50mg/die	50mg/die	///	///	1	0	///								28.5714	1	0	28.5714	1	0	100	0	0	730	SA-CS-15				1	1	0		1	1
SA-CS-16	0	52	25	2	6	7	5	5		4			1	1	0	50mg/die	50mg/die	///	///	1	0	///								28.5714	1	0	28.5714	1	0	100	0	0	730	SA-CS-16				1		1		1	1
SA-CS-17	0	53	24	2	6.5	6	4			4			2	1	0	25mg/die	25mg/die	5	60mg	2	1	ECCESSIVA SEDAZIONE	2			1				33.3333	1	1	100			100	0	0	30	SA-CS-17						0		1	1
SA-CS-18	1	31	16	3	6	7	5			4			1	1	0	25mg/die	25mg/die	///	///	1	0	///								28.5714	1	0	100			100	0	0	730	SA-CS-18	1					1		1	1
SA-CS-19	1	43	17	2	6	6	4	7		4	8		0	1	0	50mg/die	50mg/die	///	///	1	0	///								33.3333	1	1	-16.6667	0	0	100	0	0	730	SA-CS-19				1		1		1	1
SA-CS-20	0	57	18	2	6	8	6			4			0	1	0	50mg/die	50mg/die	///	///	1	0	///								25	1	0	100			100	0	0	730	SA-CS-20				1		1		1	1
SA-CS-21	1	42	17	2	6.5	7	5			4			0	1	0	25mg/die	25mg/die	7	1000 mg	2	1	SENSO DI CONFUSIONE	2					1		28.5714	1	0	100			100	0	0	31	SA-CS-21						0		1	1
SA-CS-22	0	62	31	2	7	5	4	4		6	7	7	0	1	0	50mg/die	50mg/die	///	///	1	0	///								20	1	0	20	1	0	100	0	0	730	SA-CS-22					1	1	DOLORE, VOCE,	1	1
SA-CS-23	1	60	29	2	8	9	7	6		4	8	6	0	1	0	50mg/die	50mg/die	///	///	1	0	///								22.2222	1	0	33.3333	1	1	100	0	0	730	SA-CS-23				1		1	DOLORE,	1	1
SA-CS-24	0	55	17	2	7	8	6	6		7	8		0	1	0	50mg/die	50mg/die	5	60mg	1	0	///								25	1	0	25	1	0	100	0	0	730	SA-CS-24				1		1	DOLORE,	1	1
SA-CS-25	1	41	23	1	5.5	7	5			4			3	1	0	50mg/die	50mg/die	///	///	1	0	///								28.5714	1	0	100			100	0	0	730	SA-CS-25				1		0		1	1
SA-CS-26	0	65	15	2	7.5	7				3			0	1	0	25mg/die	///	7	400mg	2	0	///								100	0	0	100			100	0	0	730	SA-CS-26				1		0		1	1
SA-TO-01	0	64	16	2	7.5	7	5	4		4	4		5	1	0	50 mg	50 mg	/	/	3	1	inefficacia	1							28.5714	1	0	42.8571	1	1	100	0	0	167	SA-TO-01	1	1				0	SONNO	1	1
SA-TO-02	0	46	19	2	7	10	9	6		8	6		5	1	0	75 mg	75 mg	4	escitalopram 10 mg	2	0	/								10	0	0	40	1	1	100	0	0	730	SA-TO-02	1			1		0		1	1
SA-TO-03	0	68	39	2	6	5	5	3	3	7	4	4	2	1	0	50 mg	50 mg	4	sertralina 50 mg	2	0	/								0	0	0	40	1	1	40	1	1	730	SA-TO-03				1		1		1	1
SA-TO-04	1	59	15	2	6	5	3	3		6	4		5	6	0	3 gtt	3 gtt	/	/	2	1	incontinenza fecale	2					1		40	1	1	40	1	1	100	0	0	144	SA-TO-04	1			1		0	SONNO	1	1
SA-TO-05	1	60	24	2	6.5	7	1	7	5	6	8	8	5	1 + 2	1	75 mg	75 mg	/	/	1	0	/								85.7143	1	1	0			28.5714	1	0	730	SA-TO-05		1		1		0	SONNO	1	1
SA-TO-06	1	62	13	2	8	8	6	6		4	2		5	1	0	75 mg	75 mg	5.7	60 mg duloxetina; topiramato 100 mg	2	1	debolezza AAII	2						1	25	1	0	25	1	0	100	0	0	65	SA-TO-06						0		1	1
SA-TO-07	0	39	18	2	6.5	9	6	5	5	4	5	4	5	1	0	75 mg	75 mg	4	citalopram 15 mg	2	0	/								33.3333	1	1	44.4444	1	1	44.4444	1	1	730	SA-TO-07	1	1		1		1	SONNO	1	1
SA-TO-08	1	37	6	1	2.5	9	7	6	6	8	7	5	3	1	0	30 mg	30 mg	4	sertralina 50 mg	2	0	/								22.2222	1	0	33.3333	1	1	33.3333	1	1	730	SA-TO-08		1		1		1		1	1
SA-TO-09	1	55	12	2	8	9	4	4	4	6	6	5	5	1	0	75 mg	75 mg	5	60 mg duloxetina	1	0	/								55.5556	1	1	55.5556	1	1	55.5556	1	1	730	SA-TO-09	1	1		1		1		1	1
SA-TO-10	1	35	8	2	6.5	7	7	7		8	8		2	1	0	50 mg	50 mg	/	/	1	0	/								0	0	0	0			100	0	0	730	SA-TO-10		1				0		1	1
SA-TO-11	1	47	11	2	7	7	6	6	6	4	4	4	3	1	0	50 mg	50 mg	/	/	2	0	/								14.2857	0	0	14.2857	0	0	14.2857	0	0	730	SA-TO-11		1		1		0		1	1
SA-TO-12	1	31	24	2	4.5	7	5	8	6	6	5	5	3	1	0	12, 5 mg	12,5 mg	/	/	1	0	/								28.5714	1	0	-14.2857	0	0	14.2857	0	0	730	SA-TO-12		1		1		0		1	1
SA-TO-13	0	66	28	2	6.5	5	5			3			1	1	0	50 mg	37,5 mg	1	100 mg mantadan	3	1	inefficacia + debolezza AAII + vertigine e sonnolenza	1.2		1					0	0	0	100			100	0	0	28	SA-TO-13						1		1	1
SA-TO-14	1	64	7	3	6	6	4			5			5	1	0	6,25 mg	6,25 mg	/	/	3	1	inefficacia + rallentamento	1.2					1		33.3333	1	1	100			100	0	0	35	SA-TO-14						0		1	1
SA-TO-15	1	29	6	1	3.5	6	4	4	4	1	1	3	4	/	0	/	/	/	/	1	0	/								33.3333	1	1	33.3333	1	1	33.3333	1	1	730	SA-TO-15	1			1		0	DOLORE SONNO	1	1
SA-TO-16	1	51	8	2	6.5	7	3	3	3	2	2	2	2	1	0	6,25 mg	6,25 mg	/	/	1	0	/								57.1429	1	1	57.1429	1	1	57.1429	1	1	730	SA-TO-16		1		1		1	SONNO	1	1
SA-TO-17	1	43	16	2	6.5	8							5	/	0	/	/	/	/	3	1	episodio di depersonalizzazione	2					1		100	0	0	100			100	0	0	3	SA-TO-17				1		0		1	1
SA-TO-18	1	57	12	2	8	7	4	3		4	4		2	1	0	75 mg	75 mg	4	sertralina 50 mg	1	0	/								42.8571	1	1	57.1429	1	1	100	0	0	730	SA-TO-18	1	1				1	SONNO	1	1
SA-TO-19	1	58	25	2	7.5	7							5	/	0	/	/	5	60 mg duloxetina	3	1	vertigine, debolezza e agitazione	2	1	1			1		100	0	0	100			100	0	0	25	SA-TO-19						0		1	1
SA-TO-20	1	38	9	2	6	8	6	6	6	7	6	6	3	/	0	/	/	/	/	1	0	/								25	1	0	25	1	0	25	1	0	730	SA-TO-20		1		1		1	DOLORE	1	1
SA-TO-21	1	47	14	2	6.5	6	4	2	2	5	5	5	2	1	0	12,5 mg	12,5 mg	/	/	1	0	/								33.3333	1	1	66.6667	1	1	66.6667	1	1	730	SA-TO-21	1	1		1		1	SONNO	1	1
SA-TO-22	1	62	23	2	8.5	7				5			5	1	0	75 mg	75 mg	/	/	3	1	difficoltà mnesiche e sedazione	2			1		1		100	0	0	100			100	0	0	10	SA-TO-22						0		1	1
SA-TO-23	1	37	18	2	8.5	8	7			12			5	1	0	37,5 mg	37.5	4.7	sertralina 50 mg, Levetiracetam 750 mg	3	1	inefficacia	1							12.5	0	0	100			100	0	0	29	SA-TO-23						0		1	1
SA-TO-24	1	56	14	2	7.5	6	4	4	4	11	7	7	5	1	0	37,5 mg	37,5 mg	/	/	1	0	/								33.3333	1	1	33.3333	1	1	33.3333	1	1	730	SA-TO-24	1	1		1		0	DOLORE	1	1
SA-TO-25	0	53	17	1	6.5	5	4	6		2	3		3	1	0	6,25 mg	6,25 mg	/	/	2	0	/								20	1	0	-20	0	0	100	0	0	730	SA-TO-25				1		1		1	1
SA-TO-26	1	62	36	2	6.5	8	8	3		3	3		5	5	0	115 mcg	115 mcg	/	/	1	0	/								0	0	0	62.5	1	1	100	0	0	730	SA-TO-26	1	1		1		0	SONNO	1	1
SA-TO-27	1	45	17	1	4	7	4	4		8	8		1	1	0	6,25 mg	/	7	carbamazepina 200 mg	1	0	/								42.8571	1	1	42.8571	1	1	100	0	0	730	SA-TO-27	1	1		1		0		1	1
SA-TO-28	0	63	30	2	7.5	8	8			3			5	5	0	300 mcg/die	300 mcg/die	/	/	3	1	peggioramento ipostenia AAII	2							0	0	0	100			100	0	0	37	SA-TO-28						0		1	1
SA-TO-29	0	60	30	2	6.5	7	4	4		6	3		5	1, 8	1	50 mg/die (pregabalin 150 mg/die)	0	/	/	1	0	/								42.8571	1	1	42.8571	1	1	100	0	0	730	SA-TO-29	1			1		0	DOLORE SONNO	1	1
SA-TO-30	1	28	6	1	4.5	5	4	6	6	8	8	8	2	1	0	25 mg	25 mg	/	/	1	0	/								20	1	0	-20	0	0	-20	0	0	730	SA-TO-30		1		1		1		1	1
SA-TO-31	1	35	14	2	7	8	4	4	4	4	8	5	4	1	0	75 mg	75 mg	1	200 mg mantadan	1	0	/								50	1	1	50	1	1	50	1	1	730	SA-TO-31	1	1		1		1		1	1
SA-TO-32	1	59	4	2	6.5	9	7	7		8	3		5	/	0	/	/	/	/	2	1	instabilità e debolezza AAII	2	1						22.2222	1		22.2222			100			92	SA-TO-32		1		1		1		1	1
SA-TO-33	1	52	30	2	6.5	8	5						5	4	0	/	/	/	/	3	1	vertigini, astenia, instabilità, cedimenti AAII	2	1	1					37.5	1		100			100			29	SA-TO-33						0		1	1
SA-RM2-01	0	48	30	3	8	8	6			5				1	0	75MG,	75MG			1	0									25	1	0	100	0	0	100	0	0	730	SA-RM2-01		1		1		1	tremore	1
SA-RM2-02	1	52	22	2	6.5	8	6	6	6	8	7	2		8	0	75 MG	75 MG			1	0									25	1	0	25	1	0	25	1	0	730	SA-RM2-02		1		1		1		1
SA-RM2-03	0	64	16	2	5.5	7	5	5	5	7	7	7	1		0					1	0									28.5714	1	0	28.5714	1	0	28.5714	1	0	730	SA-RM2-03		1		1		1		1
SA-RM2-04	1	69	30	2	6	7	4	4	4	6	5	5			0					1	0									42.8571	1	1	42.8571	1	1	42.8571	1	1	730	SA-RM2-04		1		1		0		1
SA-RM2-05	1	51	13	2	6	7	5	5		6	6			1	0	100 MG				1	0									28.5714	1	0	28.5714	1	0	100	0	0	730	SA-RM2-05		1		1		1		1
SA-RM2-06	0	57	22	2	6	7	4	4	4	8	8	8	1	1,2,7	1	50MG,4MG,600MG	50MG,4MG,600MG			1	0									42.8571	1	1	42.8571	1	1	42.8571	1	1	730	SA-RM2-06	1	1				0		1
SA-RM2-07	1	53	16	2	6.5	8							2		0					1	0									100	0	0	100	0	0	100	0	0	730	SA-RM2-07	1	1				0		1
SA-RM2-08	1	63	15	2	5.5	8	6	6	6	6	5	5			0					3	1	INEFFICACIA	1							25	1	0	25	1	0	25	1	0	262	SA-RM2-08						0		1
SA-RM2-09	1	74	18	3	7	8	6	6	6	6	5	5		1	0	50MG	50MG	CARBAMAZEPINA	1000	3	0									25	1	0	25	1	0	25	1	0	730	SA-RM2-09		1		1		1		1
SA-RM2-10	1	44	12	3	8	9	6	6	6	6	4	1	2	1	0	25				1	0									33.3333	1	1	33.3333	1	1	33.3333	1	1	730	SA-RM2-10		1		1		0		1
SA-RM2-11	0	43	8	2	6.5	7	5	5	5	4	4	4	1	1.8	1	25MG,150MG	25MG,150MG			1	0									28.5714	1	0	28.5714	1	0	28.5714	1	0	730	SA-RM2-11	1	1		1		0		1
[truncated: 364 more rows]
[truncated: 3 more columns]
